# Supplementary material for: Mycobacterium tuberculosis Is Resistant to Isoniazid at a Slow Growth Rate by Single Nucleotide Polymorphisms in katG Codon Ser315
Source: PLoS One. 2015 Sep 18;10(9):e0138253. doi: 10.1371/journal.pone.0138253 (PMC4575197; doi:10.1371/journal.pone.0138253)
Supplement: S1 Table — (XLSX) [file pone.0138253.s001.xlsx]

## Sheet: Analysis details
Stages of analysis
1	import data files with no transformationas and quantile normalisation (2 biological replicates of each data point)
2	filter out non coding regions by filtering on entity list
3	average probes accross gene (seperated to either forward or reverse strand) by creating a 'gene level experiment'-no transformations and quantile normalisation
4	2 way ANOVA p=0.05 with a benjimini hochburg correction on growth rate MGT interpretation, pairs of comparisons, only relevent comparisons selected.
5	identify 2 fold change (on significant entities from stage 3) on MGT interpretation , pairs of comparisons, only relevent comparisons selected.
		key
		Rv****-S	Expressed gene
		Rv****-R	Expressed antisense to gene
		MGT	Mean Generation Time

## Sheet: Fast 0 vs. 1 MGT
downregulated over time					upregulated over time
GeneName	Description	p (Corr) (Growth Rate)	p (Corr) (MGT)		GeneName	Description	p (Corr) (Growth Rate)	p (Corr) (MGT)
Rv0058-S	Order: 002458; Rv0058-A; EBMYCG00000001038; Replicative DNA helicase [Source:UniProtKB/Swiss-Prot%3BAcc:P71715]///Order: 002534; Rv0058-A; EBMYCG00000001038; Replicative DNA helicase [Source:UniProtKB/Swiss-Prot%3BAcc:P71715]///Order: 002432; Rv0058-A; EBMYCG00000001038; Replicative DNA helicase [Source:UniProtKB/Swiss-Prot%3BAcc:P71715]///Order: 002438; Rv0058-A; EBMYCG00000001038; Replicative D…	0.240688	0.00854591		Rv0002-AS	Order: 000091; Rv0002-S; EBMYCG00000000149; DNA polymerase III subunit beta [Source:UniProtKB/Swiss-Prot%3BAcc:Q50790]///Order: 000117; Rv0002-S; EBMYCG00000000149; DNA polymerase III subunit beta [Source:UniProtKB/Swiss-Prot%3BAcc:Q50790]///Order: 000109; Rv0002-S; EBMYCG00000000149; DNA polymerase III subunit beta [Source:UniProtKB/Swiss-Prot%3BAcc:Q50790]///Order: 000131; Rv0002-S; EBMYCG00000…	0.87162	0.0044192
Rv0129c-S	Order: 006311; Rv0129c-A; EBMYCG00000001074; Antigen 85-C [Source:UniProtKB/Swiss-Prot%3BAcc:P0A4V4]///Order: 006339; Rv0129c-A; EBMYCG00000001074; Antigen 85-C [Source:UniProtKB/Swiss-Prot%3BAcc:P0A4V4]///Order: 006313; Rv0129c-A; EBMYCG00000001074; Antigen 85-C [Source:UniProtKB/Swiss-Prot%3BAcc:P0A4V4]///Order: 006327; Rv0129c-A; EBMYCG00000001074; Antigen 85-C [Source:UniProtKB/Swiss-Prot%3BA…	0.00951397	0.0486862		Rv0155-AS	Order: 007393; Rv0155-S; EBMYCG00000003115; PROBABLE NAD(P) TRANSHYDROGENASE (SUBUNIT ALPHA) PNTAA [FIRST PART%3B CATALYTIC PART] (PYRIDINE NUCLEOTIDE TRANSHYDROGENASE SUBUNIT ALPHA) (NICOTINAMIDE NUCLEOTIDE TRANSHYDROGENASE SUBUNIT ALPHA) [Source:UniProtKB/TrEMBL%3BAcc:P96832]///Order: 007429; Rv0155-S; EBMYCG00000003115; PROBABLE NAD(P) TRANSHYDROGENASE (SUBUNIT ALPHA) PNTAA [FIRST PART%3B CATA…	0.00721145	0.027366
Rv0299-S	Order: 014632; Rv0299-A; EBMYCG00000000983; Putative uncharacterized protein [Source:UniProtKB/TrEMBL%3BAcc:O07226]///Order: 014624; Rv0299-A; EBMYCG00000000983; Putative uncharacterized protein [Source:UniProtKB/TrEMBL%3BAcc:O07226]///Order: 014622; Rv0299-A; EBMYCG00000000983; Putative uncharacterized protein [Source:UniProtKB/TrEMBL%3BAcc:O07226]///Order: 014626; Rv0299-A; EBMYCG00000000983; P…	0.509004	0.0381549		Rv0157-AS	Order: 007489; Rv0157-S; EBMYCG00000001025; NAD(P) transhydrogenase subunit beta [Source:UniProtKB/TrEMBL%3BAcc:P96834]///Order: 007497; Rv0157-S; EBMYCG00000001025; NAD(P) transhydrogenase subunit beta [Source:UniProtKB/TrEMBL%3BAcc:P96834]///Order: 007459; Rv0157-S; EBMYCG00000001025; NAD(P) transhydrogenase subunit beta [Source:UniProtKB/TrEMBL%3BAcc:P96834]///Order: 007485; Rv0157-S; EBMYCG00…	0.132615	0.0220721
Rv0329c-AS	Order: 015890; Rv0329c-S; EBMYCG00000001896; MitM-Selated protein [Source:UniProtKB/TrEMBL%3BAcc:O07253]///Order: 015884; Rv0329c-S; EBMYCG00000001896; MitM-Selated protein [Source:UniProtKB/TrEMBL%3BAcc:O07253]///Order: 015900; Rv0329c-S; EBMYCG00000001896; MitM-Selated protein [Source:UniProtKB/TrEMBL%3BAcc:O07253]///Order: 015880; Rv0329c-S; EBMYCG00000001896; MitM-Selated protein [Source:UniP…	0.00694789	0.0128862		Rv0188-AS	Order: 008839; Rv0188-S; EBMYCG00000002977; PROBABLE CONSERVED TRANSMEMBRANE PROTEIN [Source:UniProtKB/TrEMBL%3BAcc:O07432]///Order: 008837; Rv0188-S; EBMYCG00000002977; PROBABLE CONSERVED TRANSMEMBRANE PROTEIN [Source:UniProtKB/TrEMBL%3BAcc:O07432]///Order: 008833; Rv0188-S; EBMYCG00000002977; PROBABLE CONSERVED TRANSMEMBRANE PROTEIN [Source:UniProtKB/TrEMBL%3BAcc:O07432]///Order: 008835; Rv0188…	0.0148932	0.0056979
Rv0430-S	Order: 020868; Rv0430-A; EBMYCG00000002487; Putative uncharacterized protein [Source:UniProtKB/TrEMBL%3BAcc:P96276]///Order: 020866; Rv0430-A; EBMYCG00000002487; Putative uncharacterized protein [Source:UniProtKB/TrEMBL%3BAcc:P96276]///Order: 020864; Rv0430-A; EBMYCG00000002487; Putative uncharacterized protein [Source:UniProtKB/TrEMBL%3BAcc:P96276]///Order: 020876; Rv0430-A; EBMYCG00000002487; P…	0.00701361	0.00524678		Rv0196-S	Order: 009324; Rv0196-A; EBMYCG00000000725; Uncharacterized HTH-type transcriptional regulator Rv0196/MT0206 [Source:UniProtKB/Swiss-Prot%3BAcc:O53647]///Order: 009322; Rv0196-A; EBMYCG00000000725; Uncharacterized HTH-type transcriptional regulator Rv0196/MT0206 [Source:UniProtKB/Swiss-Prot%3BAcc:O53647]///Order: 009320; Rv0196-A; EBMYCG00000000725; Uncharacterized HTH-type transcriptional regula…	0.00667158	0.0133825
Rv0431-S	Order: 020898; Rv0431-A; EBMYCG00000000389; Tuberculin related peptide [Source:UniProtKB/TrEMBL%3BAcc:P96277]///Order: 020884; Rv0431-A; EBMYCG00000000389; Tuberculin related peptide [Source:UniProtKB/TrEMBL%3BAcc:P96277]///Order: 020880; Rv0431-A; EBMYCG00000000389; Tuberculin related peptide [Source:UniProtKB/TrEMBL%3BAcc:P96277]///Order: 020892; Rv0431-A; EBMYCG00000000389; Tuberculin related …	0.00667158	0.00576179		Rv0231-AS	Order: 011163; Rv0231-S; EBMYCG00000003506; Acyl-CoA dehydrogenase, putative [Source:UniProtKB/TrEMBL%3BAcc:P96414]///Order: 011171; Rv0231-S; EBMYCG00000003506; Acyl-CoA dehydrogenase, putative [Source:UniProtKB/TrEMBL%3BAcc:P96414]///Order: 011147; Rv0231-S; EBMYCG00000003506; Acyl-CoA dehydrogenase, putative [Source:UniProtKB/TrEMBL%3BAcc:P96414]///Order: 011159; Rv0231-S; EBMYCG00000003506; A…	0.0662734	0.0419678
Rv0440-S	Order: 021320; Rv0440-A; EBMYCG00000000404; 60 kDa chaperonin 2 [Source:UniProtKB/Swiss-Prot%3BAcc:P0A520]///Order: 021296; Rv0440-A; EBMYCG00000000404; 60 kDa chaperonin 2 [Source:UniProtKB/Swiss-Prot%3BAcc:P0A520]///Order: 021280; Rv0440-A; EBMYCG00000000404; 60 kDa chaperonin 2 [Source:UniProtKB/Swiss-Prot%3BAcc:P0A520]///Order: 021274; Rv0440-A; EBMYCG00000000404; 60 kDa chaperonin 2 [Source:…	0.038096	0.0335393		Rv0273c-AS	Order: 013270; Rv0273c-S; EBMYCG00000000846; POSSIBLE TRANSCRIPTIONAL REGULATORY PROTEIN [Source:UniProtKB/TrEMBL%3BAcc:O86342]///Order: 013268; Rv0273c-S; EBMYCG00000000846; POSSIBLE TRANSCRIPTIONAL REGULATORY PROTEIN [Source:UniProtKB/TrEMBL%3BAcc:O86342]///Order: 013278; Rv0273c-S; EBMYCG00000000846; POSSIBLE TRANSCRIPTIONAL REGULATORY PROTEIN [Source:UniProtKB/TrEMBL%3BAcc:O86342]///Order: 01…	0.270537	0.0483582
Rv0460-S	Order: 022198; Rv0460-A; EBMYCG00000001405; CONSERVED HYDROPHOBIC PROTEIN [Source:UniProtKB/TrEMBL%3BAcc:O53745]///Order: 022196; Rv0460-A; EBMYCG00000001405; CONSERVED HYDROPHOBIC PROTEIN [Source:UniProtKB/TrEMBL%3BAcc:O53745]///Order: 022202; Rv0460-A; EBMYCG00000001405; CONSERVED HYDROPHOBIC PROTEIN [Source:UniProtKB/TrEMBL%3BAcc:O53745]///Order: 022192; Rv0460-A; EBMYCG00000001405; CONSERVED …	0.187139	0.0303791		Rv0310c-AS	Order: 015238; Rv0310c-S; EBMYCG00000001643; BaiE protein [Source:UniProtKB/TrEMBL%3BAcc:O07237]///Order: 015248; Rv0310c-S; EBMYCG00000001643; BaiE protein [Source:UniProtKB/TrEMBL%3BAcc:O07237]///Order: 015234; Rv0310c-S; EBMYCG00000001643; BaiE protein [Source:UniProtKB/TrEMBL%3BAcc:O07237]///Order: 015246; Rv0310c-S; EBMYCG00000001643; BaiE protein [Source:UniProtKB/TrEMBL%3BAcc:O07237]///Ord…	0.00701361	0.0245365
Rv0461-S	Order: 022206; Rv0461-A; EBMYCG00000003161; PROBABLE TRANSMEMBRANE PROTEIN [Source:UniProtKB/TrEMBL%3BAcc:O53746]///Order: 022210; Rv0461-A; EBMYCG00000003161; PROBABLE TRANSMEMBRANE PROTEIN [Source:UniProtKB/TrEMBL%3BAcc:O53746]///Order: 022218; Rv0461-A; EBMYCG00000003161; PROBABLE TRANSMEMBRANE PROTEIN [Source:UniProtKB/TrEMBL%3BAcc:O53746]///Order: 022224; Rv0461-A; EBMYCG00000003161; PROBABL…	0.145364	0.00827072		Rv0312-S	Order: 015340; Rv0312-A; EBMYCG00000000375; CONSERVED HYPOTHETICAL PROLINE AND THREONINE RICH PROTEIN [Source:UniProtKB/TrEMBL%3BAcc:O07239]///Order: 015328; Rv0312-A; EBMYCG00000000375; CONSERVED HYPOTHETICAL PROLINE AND THREONINE RICH PROTEIN [Source:UniProtKB/TrEMBL%3BAcc:O07239]///Order: 015312; Rv0312-A; EBMYCG00000000375; CONSERVED HYPOTHETICAL PROLINE AND THREONINE RICH PROTEIN [Source:Uni…	0.00701361	0.0218475
Rv0516c-S	Order: 024459; Rv0516c-A; EBMYCG00000001879; Putative uncharacterized protein [Source:UniProtKB/TrEMBL%3BAcc:O33361]///Order: 024469; Rv0516c-A; EBMYCG00000001879; Putative uncharacterized protein [Source:UniProtKB/TrEMBL%3BAcc:O33361]///Order: 024475; Rv0516c-A; EBMYCG00000001879; Putative uncharacterized protein [Source:UniProtKB/TrEMBL%3BAcc:O33361]///Order: 024471; Rv0516c-A; EBMYCG0000000187…	0.00667158	0.0028343		Rv0418-AS	Order: 020303; Rv0418-S; EBMYCG00000000903; PROBABLE LIPOPROTEIN AMINOPEPTIDASE LPQL [Source:UniProtKB/TrEMBL%3BAcc:P96264]///Order: 020289; Rv0418-S; EBMYCG00000000903; PROBABLE LIPOPROTEIN AMINOPEPTIDASE LPQL [Source:UniProtKB/TrEMBL%3BAcc:P96264]///Order: 020299; Rv0418-S; EBMYCG00000000903; PROBABLE LIPOPROTEIN AMINOPEPTIDASE LPQL [Source:UniProtKB/TrEMBL%3BAcc:P96264]///Order: 020265; Rv0418…	0.616512	0.0399532
Rv0545c-AS	Order: 025614; Rv0545c-S; EBMYCG00000002067; Probable low-affinity inorganic phosphate transporter [Source:UniProtKB/Swiss-Prot%3BAcc:O06411]///Order: 025618; Rv0545c-S; EBMYCG00000002067; Probable low-affinity inorganic phosphate transporter [Source:UniProtKB/Swiss-Prot%3BAcc:O06411]///Order: 025600; Rv0545c-S; EBMYCG00000002067; Probable low-affinity inorganic phosphate transporter [Source:UniP…	0.00352711	0.0044192		Rv0468-AS	Order: 022501; Rv0468-S; EBMYCG00000002938; 3-hydroxyacyl-CoA dehydrogenase family protein [Source:UniProtKB/TrEMBL%3BAcc:O53753]///Order: 022489; Rv0468-S; EBMYCG00000002938; 3-hydroxyacyl-CoA dehydrogenase family protein [Source:UniProtKB/TrEMBL%3BAcc:O53753]///Order: 022505; Rv0468-S; EBMYCG00000002938; 3-hydroxyacyl-CoA dehydrogenase family protein [Source:UniProtKB/TrEMBL%3BAcc:O53753]///Ord…	0.21627	0.0104391
Rv0627-AS	Order: 028903; Rv0627-S; EBMYCG00000002466; Putative uncharacterized protein [Source:UniProtKB/TrEMBL%3BAcc:P96917]///Order: 028897; Rv0627-S; EBMYCG00000002466; Putative uncharacterized protein [Source:UniProtKB/TrEMBL%3BAcc:P96917]///Order: 028901; Rv0627-S; EBMYCG00000002466; Putative uncharacterized protein [Source:UniProtKB/TrEMBL%3BAcc:P96917]///Order: 028895; Rv0627-S; EBMYCG00000002466; P…	0.00683472	0.0406526		Rv0634A-AS	Order: 029407; Rv0634A-S; EBMYCG00000003372; Uncharacterized protein Rv0634A/MT0662.1 [Source:UniProtKB/Swiss-Prot%3BAcc:Q8VKH3]///Order: 029413; Rv0634A-S; EBMYCG00000003372; Uncharacterized protein Rv0634A/MT0662.1 [Source:UniProtKB/Swiss-Prot%3BAcc:Q8VKH3]///Order: 029417; Rv0634A-S; EBMYCG00000003372; Uncharacterized protein Rv0634A/MT0662.1 [Source:UniProtKB/Swiss-Prot%3BAcc:Q8VKH3]///Order:…	0.702324	0.0344054
Rv0667-S	Order: 030578; Rv0667-A; EBMYCG00000001729; DNA-directed RNA polymerase subunit beta [Source:UniProtKB/Swiss-Prot%3BAcc:P0A680]///Order: 030612; Rv0667-A; EBMYCG00000001729; DNA-directed RNA polymerase subunit beta [Source:UniProtKB/Swiss-Prot%3BAcc:P0A680]///Order: 030592; Rv0667-A; EBMYCG00000001729; DNA-directed RNA polymerase subunit beta [Source:UniProtKB/Swiss-Prot%3BAcc:P0A680]///Order: 03…	0.0072376	0.0305884		Rv0735-AS	Order: 033287; Rv0735-S; EBMYCG00000002872; RNA polymerase sigma factor [Source:UniProtKB/TrEMBL%3BAcc:Q7D9D4]///Order: 033289; Rv0735-S; EBMYCG00000002872; RNA polymerase sigma factor [Source:UniProtKB/TrEMBL%3BAcc:Q7D9D4]///Order: 033303; Rv0735-S; EBMYCG00000002872; RNA polymerase sigma factor [Source:UniProtKB/TrEMBL%3BAcc:Q7D9D4]///Order: 033297; Rv0735-S; EBMYCG00000002872; RNA polymerase s…	0.00730568	0.0494274
Rv0668-S	Order: 030842; Rv0668-A; EBMYCG00000001410; DNA-directed RNA polymerase subunit beta' [Source:UniProtKB/Swiss-Prot%3BAcc:P0A674]///Order: 030782; Rv0668-A; EBMYCG00000001410; DNA-directed RNA polymerase subunit beta' [Source:UniProtKB/Swiss-Prot%3BAcc:P0A674]///Order: 030706; Rv0668-A; EBMYCG00000001410; DNA-directed RNA polymerase subunit beta' [Source:UniProtKB/Swiss-Prot%3BAcc:P0A674]///Order:…	0.015916	0.02005		Rv0755.1-S	Order: 034210; Rv0755.1-S; EBMYCG00000003124; PUTATIVE TRANSPOSASE [Source:UniProtKB/TrEMBL%3BAcc:Q79FW3]///Order: 034204; Rv0755.1-S; EBMYCG00000003124; PUTATIVE TRANSPOSASE [Source:UniProtKB/TrEMBL%3BAcc:Q79FW3]///Order: 034202; Rv0755.1-S; EBMYCG00000003124; PUTATIVE TRANSPOSASE [Source:UniProtKB/TrEMBL%3BAcc:Q79FW3]///Order: 034206; Rv0755.1-S; EBMYCG00000003124; PUTATIVE TRANSPOSASE [Source:…	0.0159174	0.0404096
Rv0780-S	Order: 035146; Rv0780-A; EBMYCG00000000922; Phosphoribosylaminoimidazole-succinocarboxamide synthase [Source:UniProtKB/Swiss-Prot%3BAcc:P0A5T4]///Order: 035132; Rv0780-A; EBMYCG00000000922; Phosphoribosylaminoimidazole-succinocarboxamide synthase [Source:UniProtKB/Swiss-Prot%3BAcc:P0A5T4]///Order: 035152; Rv0780-A; EBMYCG00000000922; Phosphoribosylaminoimidazole-succinocarboxamide synthase [Sourc…	0.00701361	0.0183445		Rv0795-AS	Order: 035763; Rv0795-S; EBMYCG00000001499; Insertion element IS6110 uncharacterized 12.0 kDa protein [Source:UniProtKB/Swiss-Prot%3BAcc:P0C5G9]///Order: 035759; Rv0795-S; EBMYCG00000001499; Insertion element IS6110 uncharacterized 12.0 kDa protein [Source:UniProtKB/Swiss-Prot%3BAcc:P0C5G9]///Order: 035765; Rv0795-S; EBMYCG00000001499; Insertion element IS6110 uncharacterized 12.0 kDa protein [So…	0.0135567	0.0451264
Rv0882-AS	Order: 039429; Rv0882-S; EBMYCG00000001776; Uncharacterized protein Rv0882/MT0905 [Source:UniProtKB/Swiss-Prot%3BAcc:P64737]///Order: 039433; Rv0882-S; EBMYCG00000001776; Uncharacterized protein Rv0882/MT0905 [Source:UniProtKB/Swiss-Prot%3BAcc:P64737]///Order: 039435; Rv0882-S; EBMYCG00000001776; Uncharacterized protein Rv0882/MT0905 [Source:UniProtKB/Swiss-Prot%3BAcc:P64737]///Order: 039431; Rv0…	0.00947924	0.0180852		Rv0817c-S	Order: 036633; Rv0817c-A; EBMYCG00000002515; Putative uncharacterized protein [Source:UniProtKB/TrEMBL%3BAcc:O53829]///Order: 036611; Rv0817c-A; EBMYCG00000002515; Putative uncharacterized protein [Source:UniProtKB/TrEMBL%3BAcc:O53829]///Order: 036609; Rv0817c-A; EBMYCG00000002515; Putative uncharacterized protein [Source:UniProtKB/TrEMBL%3BAcc:O53829]///Order: 036617; Rv0817c-A; EBMYCG0000000251…	0.0871782	0.0445892
Rv0883c-S	Order: 039449; Rv0883c-A; EBMYCG00000000840; Uncharacterized protein Rv0883c/MT0906 [Source:UniProtKB/Swiss-Prot%3BAcc:P64739]///Order: 039463; Rv0883c-A; EBMYCG00000000840; Uncharacterized protein Rv0883c/MT0906 [Source:UniProtKB/Swiss-Prot%3BAcc:P64739]///Order: 039451; Rv0883c-A; EBMYCG00000000840; Uncharacterized protein Rv0883c/MT0906 [Source:UniProtKB/Swiss-Prot%3BAcc:P64739]///Order: 03945…	0.338767	0.00558904		Rv0888-S	Order: 039736; Rv0888-A; EBMYCG00000001885; Uncharacterized protein Rv0888/MT0911 [Source:UniProtKB/Swiss-Prot%3BAcc:P64743]///Order: 039768; Rv0888-A; EBMYCG00000001885; Uncharacterized protein Rv0888/MT0911 [Source:UniProtKB/Swiss-Prot%3BAcc:P64743]///Order: 039722; Rv0888-A; EBMYCG00000001885; Uncharacterized protein Rv0888/MT0911 [Source:UniProtKB/Swiss-Prot%3BAcc:P64743]///Order: 039746; Rv0…	0.00701361	0.0176169
Rv0950c-S	Order: 042691; Rv0950c-A; EBMYCG00000001121; Peptidase, M23/M37 family [Source:UniProtKB/TrEMBL%3BAcc:P71560]///Order: 042669; Rv0950c-A; EBMYCG00000001121; Peptidase, M23/M37 family [Source:UniProtKB/TrEMBL%3BAcc:P71560]///Order: 042671; Rv0950c-A; EBMYCG00000001121; Peptidase, M23/M37 family [Source:UniProtKB/TrEMBL%3BAcc:P71560]///Order: 042675; Rv0950c-A; EBMYCG00000001121; Peptidase, M23/M37…	0.0071824	0.0120031		Rv0889c-AS	Order: 039798; Rv0889c-S; EBMYCG00000002962; Putative citrate synthase 2 [Source:UniProtKB/Swiss-Prot%3BAcc:P63777]///Order: 039800; Rv0889c-S; EBMYCG00000002962; Putative citrate synthase 2 [Source:UniProtKB/Swiss-Prot%3BAcc:P63777]///Order: 039774; Rv0889c-S; EBMYCG00000002962; Putative citrate synthase 2 [Source:UniProtKB/Swiss-Prot%3BAcc:P63777]///Order: 039796; Rv0889c-S; EBMYCG00000002962; …	0.02105	0.0268849
Rv0996-S	Order: 044772; Rv0996-A; EBMYCG00000002240; PROBABLE CONSERVED TRANSMEMBRANE PROTEIN [Source:UniProtKB/TrEMBL%3BAcc:O05579]///Order: 044786; Rv0996-A; EBMYCG00000002240; PROBABLE CONSERVED TRANSMEMBRANE PROTEIN [Source:UniProtKB/TrEMBL%3BAcc:O05579]///Order: 044778; Rv0996-A; EBMYCG00000002240; PROBABLE CONSERVED TRANSMEMBRANE PROTEIN [Source:UniProtKB/TrEMBL%3BAcc:O05579]///Order: 044746; Rv0996…	0.316853	0.00237956		Rv0891c-AS	Order: 039950; Rv0891c-S; EBMYCG00000001589; Uncharacterized protein Rv0891c/MT0915 [Source:UniProtKB/Swiss-Prot%3BAcc:Q10551]///Order: 039936; Rv0891c-S; EBMYCG00000001589; Uncharacterized protein Rv0891c/MT0915 [Source:UniProtKB/Swiss-Prot%3BAcc:Q10551]///Order: 039938; Rv0891c-S; EBMYCG00000001589; Uncharacterized protein Rv0891c/MT0915 [Source:UniProtKB/Swiss-Prot%3BAcc:Q10551]///Order: 03995…	0.0184764	0.0238728
Rv1009-S	Order: 045386; Rv1009-A; EBMYCG00000003492; Probable resuscitation-promoting factor rpfB [Source:UniProtKB/TrEMBL%3BAcc:O05594]///Order: 045416; Rv1009-A; EBMYCG00000003492; Probable resuscitation-promoting factor rpfB [Source:UniProtKB/TrEMBL%3BAcc:O05594]///Order: 045394; Rv1009-A; EBMYCG00000003492; Probable resuscitation-promoting factor rpfB [Source:UniProtKB/TrEMBL%3BAcc:O05594]///Order: 04…	0.254149	0.0363663		Rv0893c-AS	Order: 040072; Rv0893c-S; EBMYCG00000001719; Putative S-adenosyl-L-methionine-dependent methyltransferase Rv0893c/MT0917 [Source:UniProtKB/Swiss-Prot%3BAcc:P64747]///Order: 040064; Rv0893c-S; EBMYCG00000001719; Putative S-adenosyl-L-methionine-dependent methyltransferase Rv0893c/MT0917 [Source:UniProtKB/Swiss-Prot%3BAcc:P64747]///Order: 040044; Rv0893c-S; EBMYCG00000001719; Putative S-adenosyl-L-…	0.0231483	0.0245365
Rv1094-S	Order: 049154; Rv1094-A; EBMYCG00000003980; Putative acyl-[acyl-carrier-protein] desaturase desA2 [Source:UniProtKB/Swiss-Prot%3BAcc:O53442]///Order: 049172; Rv1094-A; EBMYCG00000003980; Putative acyl-[acyl-carrier-protein] desaturase desA2 [Source:UniProtKB/Swiss-Prot%3BAcc:O53442]///Order: 049178; Rv1094-A; EBMYCG00000003980; Putative acyl-[acyl-carrier-protein] desaturase desA2 [Source:UniProt…	0.34124	0.0219297		Rv0987-AS	Order: 044381; Rv0987-S; EBMYCG00000000200; PROBABLE ADHESION COMPONENT TRANSPORT TRANSMEMBRANE PROTEIN ABC TRANSPORTER [Source:UniProtKB/TrEMBL%3BAcc:O53900]///Order: 044357; Rv0987-S; EBMYCG00000000200; PROBABLE ADHESION COMPONENT TRANSPORT TRANSMEMBRANE PROTEIN ABC TRANSPORTER [Source:UniProtKB/TrEMBL%3BAcc:O53900]///Order: 044371; Rv0987-S; EBMYCG00000000200; PROBABLE ADHESION COMPONENT TRANS…	0.110682	0.0379025
Rv1095-S	Order: 049190; Rv1095-A; EBMYCG00000003230; PROBABLE PHOH-LIKE PROTEIN PHOH2 (PHOSPHATE STARVATION-INDUCIBLE PROTEIN PSIH) [Source:UniProtKB/TrEMBL%3BAcc:O53443]///Order: 049206; Rv1095-A; EBMYCG00000003230; PROBABLE PHOH-LIKE PROTEIN PHOH2 (PHOSPHATE STARVATION-INDUCIBLE PROTEIN PSIH) [Source:UniProtKB/TrEMBL%3BAcc:O53443]///Order: 049204; Rv1095-A; EBMYCG00000003230; PROBABLE PHOH-LIKE PROTEIN …	0.0968885	0.0133369		Rv1139c-AS	Order: 050950; Rv1139c-S; EBMYCG00000001679; CONSERVED HYPOTHETICAL MEMBRANE PROTEIN [Source:UniProtKB/TrEMBL%3BAcc:O06539]///Order: 050956; Rv1139c-S; EBMYCG00000001679; CONSERVED HYPOTHETICAL MEMBRANE PROTEIN [Source:UniProtKB/TrEMBL%3BAcc:O06539]///Order: 050948; Rv1139c-S; EBMYCG00000001679; CONSERVED HYPOTHETICAL MEMBRANE PROTEIN [Source:UniProtKB/TrEMBL%3BAcc:O06539]///Order: 050960; Rv1139…	0.00694789	0.0114234
Rv1157c-S	Order: 051635; Rv1157c-A; EBMYCG00000001480; CONSERVED HYPOTHETICAL ALA-, PRO-SICH PROTEIN [Source:UniProtKB/TrEMBL%3BAcc:O06555]///Order: 051647; Rv1157c-A; EBMYCG00000001480; CONSERVED HYPOTHETICAL ALA-, PRO-SICH PROTEIN [Source:UniProtKB/TrEMBL%3BAcc:O06555]///Order: 051649; Rv1157c-A; EBMYCG00000001480; CONSERVED HYPOTHETICAL ALA-, PRO-SICH PROTEIN [Source:UniProtKB/TrEMBL%3BAcc:O06555]///Ord…	0.270589	0.0107818		Rv1169c-AS	Order: 052294; Rv1169c-S; EBMYCG00000002766; PE FAMILY PROTEIN [Source:UniProtKB/TrEMBL%3BAcc:Q79FR5]///Order: 052284; Rv1169c-S; EBMYCG00000002766; PE FAMILY PROTEIN [Source:UniProtKB/TrEMBL%3BAcc:Q79FR5]///Order: 052288; Rv1169c-S; EBMYCG00000002766; PE FAMILY PROTEIN [Source:UniProtKB/TrEMBL%3BAcc:Q79FR5]///Order: 052286; Rv1169c-S; EBMYCG00000002766; PE FAMILY PROTEIN [Source:UniProtKB/TrEMBL…	0.121888	0.0132036
Rv1158c-S	Order: 051659; Rv1158c-A; EBMYCG00000003900; CONSERVED HYPOTHETICAL ALA-, PRO-SICH PROTEIN [Source:UniProtKB/TrEMBL%3BAcc:O06556]///Order: 051653; Rv1158c-A; EBMYCG00000003900; CONSERVED HYPOTHETICAL ALA-, PRO-SICH PROTEIN [Source:UniProtKB/TrEMBL%3BAcc:O06556]///Order: 051675; Rv1158c-A; EBMYCG00000003900; CONSERVED HYPOTHETICAL ALA-, PRO-SICH PROTEIN [Source:UniProtKB/TrEMBL%3BAcc:O06556]///Ord…	0.0666383	0.0100291		Rv1244-AS	Order: 055793; Rv1244-S; EBMYCG00000003253; Lipoprotein, putative [Source:UniProtKB/TrEMBL%3BAcc:O50459]///Order: 055801; Rv1244-S; EBMYCG00000003253; Lipoprotein, putative [Source:UniProtKB/TrEMBL%3BAcc:O50459]///Order: 055799; Rv1244-S; EBMYCG00000003253; Lipoprotein, putative [Source:UniProtKB/TrEMBL%3BAcc:O50459]///Order: 055811; Rv1244-S; EBMYCG00000003253; Lipoprotein, putative [Source:UniP…	0.392152	0.0239584
Rv1217c-S	Order: 054751; Rv1217c-A; EBMYCG00000002707; Putative uncharacterized protein [Source:UniProtKB/TrEMBL%3BAcc:O05318]///Order: 054761; Rv1217c-A; EBMYCG00000002707; Putative uncharacterized protein [Source:UniProtKB/TrEMBL%3BAcc:O05318]///Order: 054727; Rv1217c-A; EBMYCG00000002707; Putative uncharacterized protein [Source:UniProtKB/TrEMBL%3BAcc:O05318]///Order: 054765; Rv1217c-A; EBMYCG0000000270…	0.00701361	0.0486862		Rv1246c-AS	Order: 055864; Rv1246c-S; EBMYCG00000000005; Putative uncharacterized protein [Source:UniProtKB/TrEMBL%3BAcc:O50461]///Order: 055866; Rv1246c-S; EBMYCG00000000005; Putative uncharacterized protein [Source:UniProtKB/TrEMBL%3BAcc:O50461]///Order: 055862; Rv1246c-S; EBMYCG00000000005; Putative uncharacterized protein [Source:UniProtKB/TrEMBL%3BAcc:O50461]///Order: 055856; Rv1246c-S; EBMYCG0000000000…	0.0295796	0.022342
Rv1233c-S	Order: 055369; Rv1233c-A; EBMYCG00000000418; CONSERVED HYPOTHETICAL MEMBRANE PROTEIN [Source:UniProtKB/TrEMBL%3BAcc:O86316]///Order: 055367; Rv1233c-A; EBMYCG00000000418; CONSERVED HYPOTHETICAL MEMBRANE PROTEIN [Source:UniProtKB/TrEMBL%3BAcc:O86316]///Order: 055359; Rv1233c-A; EBMYCG00000000418; CONSERVED HYPOTHETICAL MEMBRANE PROTEIN [Source:UniProtKB/TrEMBL%3BAcc:O86316]///Order: 055365; Rv1233…	0.532641	0.0112009		Rv1343c-AS	Order: 060688; Rv1343c-S; EBMYCG00000000848; Uncharacterized protein Rv1343c/MT1384 [Source:UniProtKB/Swiss-Prot%3BAcc:Q11013]///Order: 060690; Rv1343c-S; EBMYCG00000000848; Uncharacterized protein Rv1343c/MT1384 [Source:UniProtKB/Swiss-Prot%3BAcc:Q11013]///Order: 060684; Rv1343c-S; EBMYCG00000000848; Uncharacterized protein Rv1343c/MT1384 [Source:UniProtKB/Swiss-Prot%3BAcc:Q11013]///Order: 06068…	0.639265	0.0327401
Rv1252c-S	Order: 056285; Rv1252c-A; EBMYCG00000001289; Putative lipoprotein lprE [Source:UniProtKB/Swiss-Prot%3BAcc:P65312]///Order: 056287; Rv1252c-A; EBMYCG00000001289; Putative lipoprotein lprE [Source:UniProtKB/Swiss-Prot%3BAcc:P65312]///Order: 056305; Rv1252c-A; EBMYCG00000001289; Putative lipoprotein lprE [Source:UniProtKB/Swiss-Prot%3BAcc:P65312]///Order: 056283; Rv1252c-A; EBMYCG00000001289; Putati…	0.0542835	0.0417178		Rv1370c-AS	Order: 062066; Rv1370c-S; EBMYCG00000001881; Insertion element IS6110 uncharacterized 12.0 kDa protein [Source:UniProtKB/Swiss-Prot%3BAcc:P0C5G9]///Order: 062064; Rv1370c-S; EBMYCG00000001881; Insertion element IS6110 uncharacterized 12.0 kDa protein [Source:UniProtKB/Swiss-Prot%3BAcc:P0C5G9]///Order: 062072; Rv1370c-S; EBMYCG00000001881; Insertion element IS6110 uncharacterized 12.0 kDa protein …	0.0152853	0.0478115
Rv1387-S	Order: 062868; Rv1387-A; EBMYCG00000002238; Uncharacterized PPE family protein PPE20 [Source:UniProtKB/Swiss-Prot%3BAcc:Q7D8H6]///Order: 062874; Rv1387-A; EBMYCG00000002238; Uncharacterized PPE family protein PPE20 [Source:UniProtKB/Swiss-Prot%3BAcc:Q7D8H6]///Order: 062828; Rv1387-A; EBMYCG00000002238; Uncharacterized PPE family protein PPE20 [Source:UniProtKB/Swiss-Prot%3BAcc:Q7D8H6]///Order: 06…	0.0208386	0.0499705		Rv1370c-AS,Rv1763-AS	Order: 062060; Rv1370c-S; EBMYCG00000001881; Insertion element IS6110 uncharacterized 12.0 kDa protein [Source:UniProtKB/Swiss-Prot%3BAcc:P0C5G9],Order: 080301; Rv1763-S; EBMYCG00000002736; Insertion element IS6110 uncharacterized 12.0 kDa protein [Source:UniProtKB/Swiss-Prot%3BAcc:P0C5G9]///Order: 062068; Rv1370c-S; EBMYCG00000001881; Insertion element IS6110 uncharacterized 12.0 kDa protein [So…	0.00948273	0.0342213
Rv1433-S	Order: 064848; Rv1433-A; EBMYCG00000002373; POSSIBLE CONSERVED EXPORTED PROTEIN [Source:UniProtKB/TrEMBL%3BAcc:O06825]///Order: 064846; Rv1433-A; EBMYCG00000002373; POSSIBLE CONSERVED EXPORTED PROTEIN [Source:UniProtKB/TrEMBL%3BAcc:O06825]///Order: 064834; Rv1433-A; EBMYCG00000002373; POSSIBLE CONSERVED EXPORTED PROTEIN [Source:UniProtKB/TrEMBL%3BAcc:O06825]///Order: 064820; Rv1433-A; EBMYCG00000…	0.00701361	0.0103159		Rv1507c-AS	Order: 068268; Rv1507c-S; EBMYCG00000000982; Uncharacterized protein Rv1507c/MT1555 [Source:UniProtKB/Swiss-Prot%3BAcc:P71786]///Order: 068250; Rv1507c-S; EBMYCG00000000982; Uncharacterized protein Rv1507c/MT1555 [Source:UniProtKB/Swiss-Prot%3BAcc:P71786]///Order: 068262; Rv1507c-S; EBMYCG00000000982; Uncharacterized protein Rv1507c/MT1555 [Source:UniProtKB/Swiss-Prot%3BAcc:P71786]///Order: 06825…	0.169477	0.015692
Rv1477-S	Order: 067102; Rv1477-A; EBMYCG00000002924; HYPOTHETICAL INVASION PROTEIN [Source:UniProtKB/TrEMBL%3BAcc:O53168]///Order: 067090; Rv1477-A; EBMYCG00000002924; HYPOTHETICAL INVASION PROTEIN [Source:UniProtKB/TrEMBL%3BAcc:O53168]///Order: 067050; Rv1477-A; EBMYCG00000002924; HYPOTHETICAL INVASION PROTEIN [Source:UniProtKB/TrEMBL%3BAcc:O53168]///Order: 067060; Rv1477-A; EBMYCG00000002924; HYPOTHETIC…	0.586283	0.0277331		Rv1592c-S	Order: 072103; Rv1592c-A; EBMYCG00000000864; Probable inactive lipase Rv1592c/MT1628 [Source:UniProtKB/Swiss-Prot%3BAcc:O06598]///Order: 072143; Rv1592c-A; EBMYCG00000000864; Probable inactive lipase Rv1592c/MT1628 [Source:UniProtKB/Swiss-Prot%3BAcc:O06598]///Order: 072125; Rv1592c-A; EBMYCG00000000864; Probable inactive lipase Rv1592c/MT1628 [Source:UniProtKB/Swiss-Prot%3BAcc:O06598]///Order: 07…	0.00701361	0.00755915
Rv1543-S	Order: 070220; Rv1543-A; EBMYCG00000001675; Uncharacterized oxidoreductase Rv1543/MT1595 [Source:UniProtKB/Swiss-Prot%3BAcc:P66779]///Order: 070218; Rv1543-A; EBMYCG00000001675; Uncharacterized oxidoreductase Rv1543/MT1595 [Source:UniProtKB/Swiss-Prot%3BAcc:P66779]///Order: 070204; Rv1543-A; EBMYCG00000001675; Uncharacterized oxidoreductase Rv1543/MT1595 [Source:UniProtKB/Swiss-Prot%3BAcc:P66779]…	0.756017	0.0303791		Rv1666c-AS	Order: 076116; Rv1666c-S; EBMYCG00000003212; Putative cytochrome P450 139 [Source:UniProtKB/Swiss-Prot%3BAcc:P63719]///Order: 076126; Rv1666c-S; EBMYCG00000003212; Putative cytochrome P450 139 [Source:UniProtKB/Swiss-Prot%3BAcc:P63719]///Order: 076130; Rv1666c-S; EBMYCG00000003212; Putative cytochrome P450 139 [Source:UniProtKB/Swiss-Prot%3BAcc:P63719]///Order: 076132; Rv1666c-S; EBMYCG0000000321…	0.00910699	0.019291
Rv1544-S	Order: 070264; Rv1544-A; EBMYCG00000001174; Oxidoreductase, short-chain dehydrogenase/reductase family [Source:UniProtKB/TrEMBL%3BAcc:Q10782]///Order: 070232; Rv1544-A; EBMYCG00000001174; Oxidoreductase, short-chain dehydrogenase/reductase family [Source:UniProtKB/TrEMBL%3BAcc:Q10782]///Order: 070244; Rv1544-A; EBMYCG00000001174; Oxidoreductase, short-chain dehydrogenase/reductase family [Source:…	0.0531264	0.0493895		Rv1690-S	Order: 077056; Rv1690-A; EBMYCG00000003236; PROBABLE LIPOPROTEIN LPRJ [Source:UniProtKB/TrEMBL%3BAcc:O33192]///Order: 077054; Rv1690-A; EBMYCG00000003236; PROBABLE LIPOPROTEIN LPRJ [Source:UniProtKB/TrEMBL%3BAcc:O33192]///Order: 077046; Rv1690-A; EBMYCG00000003236; PROBABLE LIPOPROTEIN LPRJ [Source:UniProtKB/TrEMBL%3BAcc:O33192]///Order: 077048; Rv1690-A; EBMYCG00000003236; PROBABLE LIPOPROTEIN L…	0.00701361	0.0482325
Rv1545-S	Order: 070268; Rv1545-A; EBMYCG00000000464; Uncharacterized protein Rv1545/MT1596.1 [Source:UniProtKB/Swiss-Prot%3BAcc:P64871]///Order: 070272; Rv1545-A; EBMYCG00000000464; Uncharacterized protein Rv1545/MT1596.1 [Source:UniProtKB/Swiss-Prot%3BAcc:P64871]///Order: 070266; Rv1545-A; EBMYCG00000000464; Uncharacterized protein Rv1545/MT1596.1 [Source:UniProtKB/Swiss-Prot%3BAcc:P64871]///Order: 07027…	0.775183	0.0431424		Rv1757c-AS	Order: 080000; Rv1757c-S; EBMYCG00000003955; Insertion element IS6110 uncharacterized 12.0 kDa protein [Source:UniProtKB/Swiss-Prot%3BAcc:P0C5G9]///Order: 079990; Rv1757c-S; EBMYCG00000003955; Insertion element IS6110 uncharacterized 12.0 kDa protein [Source:UniProtKB/Swiss-Prot%3BAcc:P0C5G9]///Order: 079992; Rv1757c-S; EBMYCG00000003955; Insertion element IS6110 uncharacterized 12.0 kDa protein …	0.0130559	0.0432244
Rv1566c-S	Order: 071353; Rv1566c-A; EBMYCG00000001217; Possible inv protein [Source:UniProtKB/TrEMBL%3BAcc:O06624]///Order: 071357; Rv1566c-A; EBMYCG00000001217; Possible inv protein [Source:UniProtKB/TrEMBL%3BAcc:O06624]///Order: 071369; Rv1566c-A; EBMYCG00000001217; Possible inv protein [Source:UniProtKB/TrEMBL%3BAcc:O06624]///Order: 071377; Rv1566c-A; EBMYCG00000001217; Possible inv protein [Source:UniP…	0.0545825	0.0101456		Rv1761c-AS	Order: 080230; Rv1761c-S; EBMYCG00000000954; Putative uncharacterized protein [Source:UniProtKB/TrEMBL%3BAcc:O06796]///Order: 080238; Rv1761c-S; EBMYCG00000000954; Putative uncharacterized protein [Source:UniProtKB/TrEMBL%3BAcc:O06796]///Order: 080236; Rv1761c-S; EBMYCG00000000954; Putative uncharacterized protein [Source:UniProtKB/TrEMBL%3BAcc:O06796]///Order: 080242; Rv1761c-S; EBMYCG0000000095…	0.00829685	0.0132036
Rv1622c-AS	Order: 073376; Rv1622c-S; EBMYCG00000000157; Cytochrome d ubiquinol oxidase, subunit II [Source:UniProtKB/TrEMBL%3BAcc:O06139]///Order: 073350; Rv1622c-S; EBMYCG00000000157; Cytochrome d ubiquinol oxidase, subunit II [Source:UniProtKB/TrEMBL%3BAcc:O06139]///Order: 073342; Rv1622c-S; EBMYCG00000000157; Cytochrome d ubiquinol oxidase, subunit II [Source:UniProtKB/TrEMBL%3BAcc:O06139]///Order: 07336…	0.00494224	0.0107818		Rv1763-AS	Order: 080297; Rv1763-S; EBMYCG00000002736; Insertion element IS6110 uncharacterized 12.0 kDa protein [Source:UniProtKB/Swiss-Prot%3BAcc:P0C5G9]///Order: 080295; Rv1763-S; EBMYCG00000002736; Insertion element IS6110 uncharacterized 12.0 kDa protein [Source:UniProtKB/Swiss-Prot%3BAcc:P0C5G9]///Order: 080289; Rv1763-S; EBMYCG00000002736; Insertion element IS6110 uncharacterized 12.0 kDa protein [So…	0.0106037	0.031655
Rv1697-S	Order: 077324; Rv1697-A; EBMYCG00000000889; Putative uncharacterized protein [Source:UniProtKB/TrEMBL%3BAcc:O33198]///Order: 077326; Rv1697-A; EBMYCG00000000889; Putative uncharacterized protein [Source:UniProtKB/TrEMBL%3BAcc:O33198]///Order: 077336; Rv1697-A; EBMYCG00000000889; Putative uncharacterized protein [Source:UniProtKB/TrEMBL%3BAcc:O33198]///Order: 077310; Rv1697-A; EBMYCG00000000889; P…	0.541134	0.0104362		Rv1772-S	Order: 080722; Rv1772-A; EBMYCG00000001492; Putative uncharacterized protein [Source:UniProtKB/TrEMBL%3BAcc:O06805]///Order: 080720; Rv1772-A; EBMYCG00000001492; Putative uncharacterized protein [Source:UniProtKB/TrEMBL%3BAcc:O06805]///Order: 080724; Rv1772-A; EBMYCG00000001492; Putative uncharacterized protein [Source:UniProtKB/TrEMBL%3BAcc:O06805]///Order: 080716; Rv1772-A; EBMYCG00000001492; P…	0.0107703	0.0398755
Rv1698-S	Order: 077352; Rv1698-A; EBMYCG00000001185; Channel-ASorming protein Rv1698/MT1737 [Source:UniProtKB/Swiss-Prot%3BAcc:P64883]///Order: 077344; Rv1698-A; EBMYCG00000001185; Channel-ASorming protein Rv1698/MT1737 [Source:UniProtKB/Swiss-Prot%3BAcc:P64883]///Order: 077368; Rv1698-A; EBMYCG00000001185; Channel-ASorming protein Rv1698/MT1737 [Source:UniProtKB/Swiss-Prot%3BAcc:P64883]///Order: 077364; …	0.0165249	0.0245365		Rv1773c-AS	Order: 080754; Rv1773c-S; EBMYCG00000001583; PROBABLE TRANSCRIPTIONAL REGULATORY PROTEIN [Source:UniProtKB/TrEMBL%3BAcc:O06806]///Order: 080746; Rv1773c-S; EBMYCG00000001583; PROBABLE TRANSCRIPTIONAL REGULATORY PROTEIN [Source:UniProtKB/TrEMBL%3BAcc:O06806]///Order: 080756; Rv1773c-S; EBMYCG00000001583; PROBABLE TRANSCRIPTIONAL REGULATORY PROTEIN [Source:UniProtKB/TrEMBL%3BAcc:O06806]///Order: 08…	0.00701361	0.00524678
Rv1719-S	Order: 078264; Rv1719-A; EBMYCG00000002498; PROBABLE TRANSCRIPTIONAL REGULATORY PROTEIN [Source:UniProtKB/TrEMBL%3BAcc:P71977]///Order: 078272; Rv1719-A; EBMYCG00000002498; PROBABLE TRANSCRIPTIONAL REGULATORY PROTEIN [Source:UniProtKB/TrEMBL%3BAcc:P71977]///Order: 078266; Rv1719-A; EBMYCG00000002498; PROBABLE TRANSCRIPTIONAL REGULATORY PROTEIN [Source:UniProtKB/TrEMBL%3BAcc:P71977]///Order: 07828…	0.00597163	0.00827072		Rv1778c-S	Order: 080935; Rv1778c-A; EBMYCG00000003322; Putative uncharacterized protein [Source:UniProtKB/TrEMBL%3BAcc:O33181]///Order: 080939; Rv1778c-A; EBMYCG00000003322; Putative uncharacterized protein [Source:UniProtKB/TrEMBL%3BAcc:O33181]///Order: 080943; Rv1778c-A; EBMYCG00000003322; Putative uncharacterized protein [Source:UniProtKB/TrEMBL%3BAcc:O33181]///Order: 080947; Rv1778c-A; EBMYCG0000000332…	0.00648582	0.0114234
Rv1815-S	Order: 082778; Rv1815-A; EBMYCG00000001801; Uncharacterized protein Rv1815/MT1863 [Source:UniProtKB/Swiss-Prot%3BAcc:Q50618]///Order: 082768; Rv1815-A; EBMYCG00000001801; Uncharacterized protein Rv1815/MT1863 [Source:UniProtKB/Swiss-Prot%3BAcc:Q50618]///Order: 082782; Rv1815-A; EBMYCG00000001801; Uncharacterized protein Rv1815/MT1863 [Source:UniProtKB/Swiss-Prot%3BAcc:Q50618]///Order: 082784; Rv1…	0.311013	0.0107818		Rv1778c-AS	Order: 080938; Rv1778c-S; EBMYCG00000003322; Putative uncharacterized protein [Source:UniProtKB/TrEMBL%3BAcc:O33181]///Order: 080934; Rv1778c-S; EBMYCG00000003322; Putative uncharacterized protein [Source:UniProtKB/TrEMBL%3BAcc:O33181]///Order: 080940; Rv1778c-S; EBMYCG00000003322; Putative uncharacterized protein [Source:UniProtKB/TrEMBL%3BAcc:O33181]///Order: 080948; Rv1778c-S; EBMYCG0000000332…	0.0107478	0.00476352
Rv1867-S	Order: 085126; Rv1867-A; EBMYCG00000002030; Putative uncharacterized protein [Source:UniProtKB/TrEMBL%3BAcc:P95148]///Order: 085120; Rv1867-A; EBMYCG00000002030; Putative uncharacterized protein [Source:UniProtKB/TrEMBL%3BAcc:P95148]///Order: 085116; Rv1867-A; EBMYCG00000002030; Putative uncharacterized protein [Source:UniProtKB/TrEMBL%3BAcc:P95148]///Order: 085138; Rv1867-A; EBMYCG00000002030; P…	0.00710183	0.0457252		Rv1780-AS	Order: 081045; Rv1780-S; EBMYCG00000003796; Putative uncharacterized protein [Source:UniProtKB/TrEMBL%3BAcc:O53931]///Order: 081055; Rv1780-S; EBMYCG00000003796; Putative uncharacterized protein [Source:UniProtKB/TrEMBL%3BAcc:O53931]///Order: 081051; Rv1780-S; EBMYCG00000003796; Putative uncharacterized protein [Source:UniProtKB/TrEMBL%3BAcc:O53931]///Order: 081049; Rv1780-S; EBMYCG00000003796; P…	0.0102963	0.0141502
Rv1884c-S	Order: 085827; Rv1884c-A; EBMYCG00000002254; PROBABLE RESUSCITATION-PROMOTING FACTOR RPFC [Source:UniProtKB/TrEMBL%3BAcc:O07747]///Order: 085835; Rv1884c-A; EBMYCG00000002254; PROBABLE RESUSCITATION-PROMOTING FACTOR RPFC [Source:UniProtKB/TrEMBL%3BAcc:O07747]///Order: 085833; Rv1884c-A; EBMYCG00000002254; PROBABLE RESUSCITATION-PROMOTING FACTOR RPFC [Source:UniProtKB/TrEMBL%3BAcc:O07747]///Order:…	0.159212	0.0141357		Rv1846c-S	Order: 084315; Rv1846c-A; EBMYCG00000000312; Transcriptional regulator BlaI [Source:UniProtKB/Swiss-Prot%3BAcc:P95163]///Order: 084319; Rv1846c-A; EBMYCG00000000312; Transcriptional regulator BlaI [Source:UniProtKB/Swiss-Prot%3BAcc:P95163]///Order: 084313; Rv1846c-A; EBMYCG00000000312; Transcriptional regulator BlaI [Source:UniProtKB/Swiss-Prot%3BAcc:P95163]///Order: 084317; Rv1846c-A; EBMYCG0000…	0.0058815	0.0335464
Rv1885c-S	Order: 085845; Rv1885c-A; EBMYCG00000000785; Chorismate mutase-Selated protein [Source:UniProtKB/TrEMBL%3BAcc:O07746]///Order: 085869; Rv1885c-A; EBMYCG00000000785; Chorismate mutase-Selated protein [Source:UniProtKB/TrEMBL%3BAcc:O07746]///Order: 085853; Rv1885c-A; EBMYCG00000000785; Chorismate mutase-Selated protein [Source:UniProtKB/TrEMBL%3BAcc:O07746]///Order: 085867; Rv1885c-A; EBMYCG0000000…	0.00694789	0.0044192		Rv2078-S	Order: 093926; Rv2078-A; EBMYCG00000003728; Uncharacterized protein Rv2078/MT2139 [Source:UniProtKB/Swiss-Prot%3BAcc:Q10686]///Order: 093924; Rv2078-A; EBMYCG00000003728; Uncharacterized protein Rv2078/MT2139 [Source:UniProtKB/Swiss-Prot%3BAcc:Q10686]///Order: 093920; Rv2078-A; EBMYCG00000003728; Uncharacterized protein Rv2078/MT2139 [Source:UniProtKB/Swiss-Prot%3BAcc:Q10686]///Order: 093930; Rv2…	0.689369	0.015692
Rv1886c-S	Order: 085887; Rv1886c-A; EBMYCG00000001835; Antigen 85-B [Source:UniProtKB/Swiss-Prot%3BAcc:P0C5B9]///Order: 085901; Rv1886c-A; EBMYCG00000001835; Antigen 85-B [Source:UniProtKB/Swiss-Prot%3BAcc:P0C5B9]///Order: 085881; Rv1886c-A; EBMYCG00000001835; Antigen 85-B [Source:UniProtKB/Swiss-Prot%3BAcc:P0C5B9]///Order: 085893; Rv1886c-A; EBMYCG00000001835; Antigen 85-B [Source:UniProtKB/Swiss-Prot%3BA…	0.0728437	0.00790618		Rv2105-AS	Order: 095157; Rv2105-S; EBMYCG00000003695; Insertion element IS6110 uncharacterized 12.0 kDa protein [Source:UniProtKB/Swiss-Prot%3BAcc:P0C5G9]///Order: 095145; Rv2105-S; EBMYCG00000003695; Insertion element IS6110 uncharacterized 12.0 kDa protein [Source:UniProtKB/Swiss-Prot%3BAcc:P0C5G9]///Order: 095143; Rv2105-S; EBMYCG00000003695; Insertion element IS6110 uncharacterized 12.0 kDa protein [So…	0.0130841	0.0381549
Rv2033c-S	Order: 091717; Rv2033c-A; EBMYCG00000000884; Putative uncharacterized protein [Source:UniProtKB/TrEMBL%3BAcc:O53477]///Order: 091737; Rv2033c-A; EBMYCG00000000884; Putative uncharacterized protein [Source:UniProtKB/TrEMBL%3BAcc:O53477]///Order: 091747; Rv2033c-A; EBMYCG00000000884; Putative uncharacterized protein [Source:UniProtKB/TrEMBL%3BAcc:O53477]///Order: 091735; Rv2033c-A; EBMYCG0000000088…	0.0222982	0.0142908		Rv2137c-AS	Order: 096416; Rv2137c-S; EBMYCG00000001559; Putative uncharacterized protein [Source:UniProtKB/TrEMBL%3BAcc:O06238]///Order: 096410; Rv2137c-S; EBMYCG00000001559; Putative uncharacterized protein [Source:UniProtKB/TrEMBL%3BAcc:O06238]///Order: 096408; Rv2137c-S; EBMYCG00000001559; Putative uncharacterized protein [Source:UniProtKB/TrEMBL%3BAcc:O06238]///Order: 096422; Rv2137c-S; EBMYCG0000000155…	0.0103165	0.0306286
Rv2049c-S	Order: 092805; Rv2049c-A; EBMYCG00000003590; Putative uncharacterized protein [Source:UniProtKB/TrEMBL%3BAcc:O53491]///Order: 092803; Rv2049c-A; EBMYCG00000003590; Putative uncharacterized protein [Source:UniProtKB/TrEMBL%3BAcc:O53491]///Order: 092811; Rv2049c-A; EBMYCG00000003590; Putative uncharacterized protein [Source:UniProtKB/TrEMBL%3BAcc:O53491]///Order: 092813; Rv2049c-A; EBMYCG0000000359…	0.0143573	0.0476135		Rv2168c-AS	Order: 097788; Rv2168c-S; EBMYCG00000002187; Insertion element IS6110 uncharacterized 12.0 kDa protein [Source:UniProtKB/Swiss-Prot%3BAcc:P0C5G9]///Order: 097792; Rv2168c-S; EBMYCG00000002187; Insertion element IS6110 uncharacterized 12.0 kDa protein [Source:UniProtKB/Swiss-Prot%3BAcc:P0C5G9]///Order: 097786; Rv2168c-S; EBMYCG00000002187; Insertion element IS6110 uncharacterized 12.0 kDa protein …	0.01014	0.0327252
Rv2074-S	Order: 093770; Rv2074-A; EBMYCG00000003640; Uncharacterized protein Rv2074/MT2134 [Source:UniProtKB/Swiss-Prot%3BAcc:Q10682]///Order: 093774; Rv2074-A; EBMYCG00000003640; Uncharacterized protein Rv2074/MT2134 [Source:UniProtKB/Swiss-Prot%3BAcc:Q10682]///Order: 093766; Rv2074-A; EBMYCG00000003640; Uncharacterized protein Rv2074/MT2134 [Source:UniProtKB/Swiss-Prot%3BAcc:Q10682]///Order: 093772; Rv2…	0.599392	0.00827072		Rv2269c-AS	Order: 102338; Rv2269c-S; EBMYCG00000002518; Uncharacterized protein Rv2269c/MT2330.2 [Source:UniProtKB/Swiss-Prot%3BAcc:P64965]///Order: 102348; Rv2269c-S; EBMYCG00000002518; Uncharacterized protein Rv2269c/MT2330.2 [Source:UniProtKB/Swiss-Prot%3BAcc:P64965]///Order: 102346; Rv2269c-S; EBMYCG00000002518; Uncharacterized protein Rv2269c/MT2330.2 [Source:UniProtKB/Swiss-Prot%3BAcc:P64965]///Order:…	0.510713	0.0422182
Rv2101-S	Order: 095052; Rv2101-A; EBMYCG00000002426; PROBABLE HELICASE HELZ [Source:UniProtKB/TrEMBL%3BAcc:O53499]///Order: 094948; Rv2101-A; EBMYCG00000002426; PROBABLE HELICASE HELZ [Source:UniProtKB/TrEMBL%3BAcc:O53499]///Order: 095054; Rv2101-A; EBMYCG00000002426; PROBABLE HELICASE HELZ [Source:UniProtKB/TrEMBL%3BAcc:O53499]///Order: 095056; Rv2101-A; EBMYCG00000002426; PROBABLE HELICASE HELZ [Source:…	0.49894	0.00845034		Rv2278-AS	Order: 102579; Rv2278-S; EBMYCG00000001116; Insertion element IS6110 uncharacterized 12.0 kDa protein [Source:UniProtKB/Swiss-Prot%3BAcc:P0C5G9]///Order: 102581; Rv2278-S; EBMYCG00000001116; Insertion element IS6110 uncharacterized 12.0 kDa protein [Source:UniProtKB/Swiss-Prot%3BAcc:P0C5G9]///Order: 102569; Rv2278-S; EBMYCG00000001116; Insertion element IS6110 uncharacterized 12.0 kDa protein [So…	0.0135903	0.0423923
Rv2102-S	Order: 095076; Rv2102-A; EBMYCG00000002133; Putative uncharacterized protein [Source:UniProtKB/TrEMBL%3BAcc:O53500]///Order: 095082; Rv2102-A; EBMYCG00000002133; Putative uncharacterized protein [Source:UniProtKB/TrEMBL%3BAcc:O53500]///Order: 095088; Rv2102-A; EBMYCG00000002133; Putative uncharacterized protein [Source:UniProtKB/TrEMBL%3BAcc:O53500]///Order: 095060; Rv2102-A; EBMYCG00000002133; P…	0.00744802	0.0044192		Rv2289-AS	Order: 103057; Rv2289-S; EBMYCG00000002575; Probable CDP-diacylglycerol pyrophosphatase [Source:UniProtKB/Swiss-Prot%3BAcc:P63751]///Order: 103041; Rv2289-S; EBMYCG00000002575; Probable CDP-diacylglycerol pyrophosphatase [Source:UniProtKB/Swiss-Prot%3BAcc:P63751]///Order: 103049; Rv2289-S; EBMYCG00000002575; Probable CDP-diacylglycerol pyrophosphatase [Source:UniProtKB/Swiss-Prot%3BAcc:P63751]///…	0.086618	0.0190434
Rv2147c-S	Order: 096781; Rv2147c-A; EBMYCG00000001428; Cell division protein sepF [Source:UniProtKB/Swiss-Prot%3BAcc:O06229]///Order: 096805; Rv2147c-A; EBMYCG00000001428; Cell division protein sepF [Source:UniProtKB/Swiss-Prot%3BAcc:O06229]///Order: 096797; Rv2147c-A; EBMYCG00000001428; Cell division protein sepF [Source:UniProtKB/Swiss-Prot%3BAcc:O06229]///Order: 096803; Rv2147c-A; EBMYCG00000001428; Cel…	0.514009	0.00524678		Rv2293c-S	Order: 103167; Rv2293c-A; EBMYCG00000003448; Uncharacterized protein Rv2293c/MT2350 [Source:UniProtKB/Swiss-Prot%3BAcc:Q50673]///Order: 103171; Rv2293c-A; EBMYCG00000003448; Uncharacterized protein Rv2293c/MT2350 [Source:UniProtKB/Swiss-Prot%3BAcc:Q50673]///Order: 103155; Rv2293c-A; EBMYCG00000003448; Uncharacterized protein Rv2293c/MT2350 [Source:UniProtKB/Swiss-Prot%3BAcc:Q50673]///Order: 10315…	0.00652788	0.00584097
Rv2149c-S	Order: 096857; Rv2149c-A; EBMYCG00000003940; UPF0124 protein Rv2149c/MT2208 [Source:UniProtKB/Swiss-Prot%3BAcc:P67256]///Order: 096867; Rv2149c-A; EBMYCG00000003940; UPF0124 protein Rv2149c/MT2208 [Source:UniProtKB/Swiss-Prot%3BAcc:P67256]///Order: 096851; Rv2149c-A; EBMYCG00000003940; UPF0124 protein Rv2149c/MT2208 [Source:UniProtKB/Swiss-Prot%3BAcc:P67256]///Order: 096849; Rv2149c-A; EBMYCG0000…	0.896244	0.0476678		Rv2304c-S	Order: 103579; Rv2304c-A; EBMYCG00000000169; Uncharacterized protein Rv2304c/MT2361 [Source:UniProtKB/Swiss-Prot%3BAcc:P64985]///Order: 103577; Rv2304c-A; EBMYCG00000000169; Uncharacterized protein Rv2304c/MT2361 [Source:UniProtKB/Swiss-Prot%3BAcc:P64985]///Order: 103575; Rv2304c-A; EBMYCG00000000169; Uncharacterized protein Rv2304c/MT2361 [Source:UniProtKB/Swiss-Prot%3BAcc:P64985]///Order: 10358…	0.332662	0.0224459
Rv2150c-S	Order: 096895; Rv2150c-A; EBMYCG00000001413; Cell division protein ftsZ [Source:UniProtKB/Swiss-Prot%3BAcc:P64170]///Order: 096891; Rv2150c-A; EBMYCG00000001413; Cell division protein ftsZ [Source:UniProtKB/Swiss-Prot%3BAcc:P64170]///Order: 096909; Rv2150c-A; EBMYCG00000001413; Cell division protein ftsZ [Source:UniProtKB/Swiss-Prot%3BAcc:P64170]///Order: 096903; Rv2150c-A; EBMYCG00000001413; Cel…	0.246732	0.022342		Rv2336-S	Order: 105036; Rv2336-A; EBMYCG00000002958; Putative uncharacterized protein [Source:UniProtKB/TrEMBL%3BAcc:P95232]///Order: 105032; Rv2336-A; EBMYCG00000002958; Putative uncharacterized protein [Source:UniProtKB/TrEMBL%3BAcc:P95232]///Order: 105022; Rv2336-A; EBMYCG00000002958; Putative uncharacterized protein [Source:UniProtKB/TrEMBL%3BAcc:P95232]///Order: 105044; Rv2336-A; EBMYCG00000002958; P…	0.816864	0.00827072
Rv2154c-S	Order: 097123; Rv2154c-A; EBMYCG00000003418; Uncharacterized ftsW-like protein Rv2154c/MT2213 [Source:UniProtKB/Swiss-Prot%3BAcc:P63762]///Order: 097091; Rv2154c-A; EBMYCG00000003418; Uncharacterized ftsW-like protein Rv2154c/MT2213 [Source:UniProtKB/Swiss-Prot%3BAcc:P63762]///Order: 097131; Rv2154c-A; EBMYCG00000003418; Uncharacterized ftsW-like protein Rv2154c/MT2213 [Source:UniProtKB/Swiss-Pro…	0.799661	0.00892695		Rv2354-AS	Order: 106021; Rv2354-S; EBMYCG00000003042; Insertion element IS6110 uncharacterized 12.0 kDa protein [Source:UniProtKB/Swiss-Prot%3BAcc:P0C5G9]///Order: 106013; Rv2354-S; EBMYCG00000003042; Insertion element IS6110 uncharacterized 12.0 kDa protein [Source:UniProtKB/Swiss-Prot%3BAcc:P0C5G9]///Order: 106011; Rv2354-S; EBMYCG00000003042; Insertion element IS6110 uncharacterized 12.0 kDa protein [So…	0.0116413	0.0413288
Rv2166c-S	Order: 097725; Rv2166c-A; EBMYCG00000002284; Protein mraZ [Source:UniProtKB/Swiss-Prot%3BAcc:P65436]///Order: 097727; Rv2166c-A; EBMYCG00000002284; Protein mraZ [Source:UniProtKB/Swiss-Prot%3BAcc:P65436]///Order: 097731; Rv2166c-A; EBMYCG00000002284; Protein mraZ [Source:UniProtKB/Swiss-Prot%3BAcc:P65436]///Order: 097729; Rv2166c-A; EBMYCG00000002284; Protein mraZ [Source:UniProtKB/Swiss-Prot%3BA…	0.030194	0.00699678		Rv2354-AS,Rv2815c-AS	Order: 106023; Rv2354-S; EBMYCG00000003042; Insertion element IS6110 uncharacterized 12.0 kDa protein [Source:UniProtKB/Swiss-Prot%3BAcc:P0C5G9],Order: 125552; Rv2815c-S; EBMYCG00000003583; Insertion element IS6110 uncharacterized 12.0 kDa protein [Source:UniProtKB/Swiss-Prot%3BAcc:P0C5G9]///Order: 106015; Rv2354-S; EBMYCG00000003042; Insertion element IS6110 uncharacterized 12.0 kDa protein [Sou…	0.0122293	0.0378289
Rv2190c-S	Order: 098665; Rv2190c-A; EBMYCG00000002672; Uncharacterized protein Rv2190c/MT2245 [Source:UniProtKB/Swiss-Prot%3BAcc:P67473]///Order: 098649; Rv2190c-A; EBMYCG00000002672; Uncharacterized protein Rv2190c/MT2245 [Source:UniProtKB/Swiss-Prot%3BAcc:P67473]///Order: 098647; Rv2190c-A; EBMYCG00000002672; Uncharacterized protein Rv2190c/MT2245 [Source:UniProtKB/Swiss-Prot%3BAcc:P67473]///Order: 09866…	0.0338001	0.00102834		Rv2452c-AS	Order: 110730; Rv2452c-S; EBMYCG00000001901; Putative uncharacterized protein [Source:UniProtKB/TrEMBL%3BAcc:O53179]///Order: 110728; Rv2452c-S; EBMYCG00000001901; Putative uncharacterized protein [Source:UniProtKB/TrEMBL%3BAcc:O53179]///Order: 110724; Rv2452c-S; EBMYCG00000001901; Putative uncharacterized protein [Source:UniProtKB/TrEMBL%3BAcc:O53179]///Order: 110726; Rv2452c-S; EBMYCG0000000190…	0.0756741	0.0100862
Rv2255c-S	Order: 101729; Rv2255c-A; EBMYCG00000000697; Putative uncharacterized protein [Source:UniProtKB/TrEMBL%3BAcc:O53529]///Order: 101725; Rv2255c-A; EBMYCG00000000697; Putative uncharacterized protein [Source:UniProtKB/TrEMBL%3BAcc:O53529]///Order: 101723; Rv2255c-A; EBMYCG00000000697; Putative uncharacterized protein [Source:UniProtKB/TrEMBL%3BAcc:O53529]///Order: 101727; Rv2255c-A; EBMYCG0000000069…	0.224842	0.00790618		Rv2480c-AS	Order: 112046; Rv2480c-S; EBMYCG00000002994; Insertion element IS6110 uncharacterized 12.0 kDa protein [Source:UniProtKB/Swiss-Prot%3BAcc:P0C5G9]///Order: 112052; Rv2480c-S; EBMYCG00000002994; Insertion element IS6110 uncharacterized 12.0 kDa protein [Source:UniProtKB/Swiss-Prot%3BAcc:P0C5G9]///Order: 112048; Rv2480c-S; EBMYCG00000002994; Insertion element IS6110 uncharacterized 12.0 kDa protein …	0.0136355	0.0424608
Rv2335-S	Order: 104980; Rv2335-A; EBMYCG00000000047; PROBABLE SERINE ACETYLTRANSFERASE CYSE (SAT) [Source:UniProtKB/TrEMBL%3BAcc:P95231]///Order: 104978; Rv2335-A; EBMYCG00000000047; PROBABLE SERINE ACETYLTRANSFERASE CYSE (SAT) [Source:UniProtKB/TrEMBL%3BAcc:P95231]///Order: 104976; Rv2335-A; EBMYCG00000000047; PROBABLE SERINE ACETYLTRANSFERASE CYSE (SAT) [Source:UniProtKB/TrEMBL%3BAcc:P95231]///Order: 10…	0.0483604	0.0405333		Rv2648-AS	Order: 119559; Rv2648-S; EBMYCG00000002553; Insertion element IS6110 uncharacterized 12.0 kDa protein [Source:UniProtKB/Swiss-Prot%3BAcc:P0C5G9]///Order: 119551; Rv2648-S; EBMYCG00000002553; Insertion element IS6110 uncharacterized 12.0 kDa protein [Source:UniProtKB/Swiss-Prot%3BAcc:P0C5G9]///Order: 119545; Rv2648-S; EBMYCG00000002553; Insertion element IS6110 uncharacterized 12.0 kDa protein [So…	0.0139009	0.0413288
Rv2392-AS	Order: 108061; Rv2392-S; EBMYCG00000003342; Probable phosphoadenosine phosphosulfate reductase [Source:UniProtKB/Swiss-Prot%3BAcc:P65668]///Order: 108075; Rv2392-S; EBMYCG00000003342; Probable phosphoadenosine phosphosulfate reductase [Source:UniProtKB/Swiss-Prot%3BAcc:P65668]///Order: 108063; Rv2392-S; EBMYCG00000003342; Probable phosphoadenosine phosphosulfate reductase [Source:UniProtKB/Swiss-…	0.00701361	0.017768		Rv2719c-AS	Order: 121916; Rv2719c-S; EBMYCG00000000044; POSSIBLE CONSERVED MEMBRANE PROTEIN [Source:UniProtKB/TrEMBL%3BAcc:O07218]///Order: 121928; Rv2719c-S; EBMYCG00000000044; POSSIBLE CONSERVED MEMBRANE PROTEIN [Source:UniProtKB/TrEMBL%3BAcc:O07218]///Order: 121920; Rv2719c-S; EBMYCG00000000044; POSSIBLE CONSERVED MEMBRANE PROTEIN [Source:UniProtKB/TrEMBL%3BAcc:O07218]///Order: 121934; Rv2719c-S; EBMYCG0…	0.00701361	0.0044192
Rv2485c-S	Order: 112355; Rv2485c-A; EBMYCG00000001506; Carboxylesterase family protein [Source:UniProtKB/TrEMBL%3BAcc:O53210]///Order: 112353; Rv2485c-A; EBMYCG00000001506; Carboxylesterase family protein [Source:UniProtKB/TrEMBL%3BAcc:O53210]///Order: 112377; Rv2485c-A; EBMYCG00000001506; Carboxylesterase family protein [Source:UniProtKB/TrEMBL%3BAcc:O53210]///Order: 112345; Rv2485c-A; EBMYCG00000001506; …	0.00948528	0.0105258		Rv2798c-AS	Order: 124988; Rv2798c-S; EBMYCG00000003184; Putative uncharacterized protein [Source:UniProtKB/TrEMBL%3BAcc:P71653]///Order: 124986; Rv2798c-S; EBMYCG00000003184; Putative uncharacterized protein [Source:UniProtKB/TrEMBL%3BAcc:P71653]///Order: 124984; Rv2798c-S; EBMYCG00000003184; Putative uncharacterized protein [Source:UniProtKB/TrEMBL%3BAcc:P71653]///Order: 124990; Rv2798c-S; EBMYCG0000000318…	0.0118303	0.0244089
Rv2570-AS	Order: 116437; Rv2570-S; EBMYCG00000000385; Uncharacterized protein Rv2570/MT2646 [Source:UniProtKB/Swiss-Prot%3BAcc:P65013]///Order: 116425; Rv2570-S; EBMYCG00000000385; Uncharacterized protein Rv2570/MT2646 [Source:UniProtKB/Swiss-Prot%3BAcc:P65013]///Order: 116429; Rv2570-S; EBMYCG00000000385; Uncharacterized protein Rv2570/MT2646 [Source:UniProtKB/Swiss-Prot%3BAcc:P65013]///Order: 116433; Rv2…	0.0071824	0.0493959		Rv2814c-AS	Order: 125534; Rv2814c-S; EBMYCG00000003941; Putative transposase for insertion sequence element IS986/IS6110 [Source:UniProtKB/Swiss-Prot%3BAcc:P0C5G8]///Order: 125520; Rv2814c-S; EBMYCG00000003941; Putative transposase for insertion sequence element IS986/IS6110 [Source:UniProtKB/Swiss-Prot%3BAcc:P0C5G8]///Order: 125542; Rv2814c-S; EBMYCG00000003941; Putative transposase for insertion sequence …	0.00733256	0.0111905
Rv2600-S	Order: 117774; Rv2600-A; EBMYCG00000003274; UPF0719 transmembrane protein Rv2600/MT2674.1 [Source:UniProtKB/Swiss-Prot%3BAcc:P68915]///Order: 117780; Rv2600-A; EBMYCG00000003274; UPF0719 transmembrane protein Rv2600/MT2674.1 [Source:UniProtKB/Swiss-Prot%3BAcc:P68915]///Order: 117768; Rv2600-A; EBMYCG00000003274; UPF0719 transmembrane protein Rv2600/MT2674.1 [Source:UniProtKB/Swiss-Prot%3BAcc:P689…	0.0218632	0.0127367		Rv2815c-AS	Order: 125558; Rv2815c-S; EBMYCG00000003583; Insertion element IS6110 uncharacterized 12.0 kDa protein [Source:UniProtKB/Swiss-Prot%3BAcc:P0C5G9]///Order: 125564; Rv2815c-S; EBMYCG00000003583; Insertion element IS6110 uncharacterized 12.0 kDa protein [Source:UniProtKB/Swiss-Prot%3BAcc:P0C5G9]///Order: 125556; Rv2815c-S; EBMYCG00000003583; Insertion element IS6110 uncharacterized 12.0 kDa protein …	0.012554	0.0435248
Rv2638-S	Order: 119246; Rv2638-A; EBMYCG00000000072; Anti-sigma factor antagonist [Source:UniProtKB/TrEMBL%3BAcc:P71937]///Order: 119234; Rv2638-A; EBMYCG00000000072; Anti-sigma factor antagonist [Source:UniProtKB/TrEMBL%3BAcc:P71937]///Order: 119244; Rv2638-A; EBMYCG00000000072; Anti-sigma factor antagonist [Source:UniProtKB/TrEMBL%3BAcc:P71937]///Order: 119252; Rv2638-A; EBMYCG00000000072; Anti-sigma fa…	0.00130566	0.00111335		Rv2846c-S	Order: 126881; Rv2846c-A; EBMYCG00000001073; Uncharacterized MFS-type transporter efpA [Source:UniProtKB/Swiss-Prot%3BAcc:O05813]///Order: 126847; Rv2846c-A; EBMYCG00000001073; Uncharacterized MFS-type transporter efpA [Source:UniProtKB/Swiss-Prot%3BAcc:O05813]///Order: 126863; Rv2846c-A; EBMYCG00000001073; Uncharacterized MFS-type transporter efpA [Source:UniProtKB/Swiss-Prot%3BAcc:O05813]///Ord…	0.0111494	0.0470202
Rv2748c-S	Order: 123153; Rv2748c-A; EBMYCG00000000869; DNA translocase ftsK [Source:UniProtKB/Swiss-Prot%3BAcc:O33290]///Order: 123073; Rv2748c-A; EBMYCG00000000869; DNA translocase ftsK [Source:UniProtKB/Swiss-Prot%3BAcc:O33290]///Order: 123129; Rv2748c-A; EBMYCG00000000869; DNA translocase ftsK [Source:UniProtKB/Swiss-Prot%3BAcc:O33290]///Order: 123099; Rv2748c-A; EBMYCG00000000869; DNA translocase ftsK …	0.262066	0.0493959		Rv2878c-S	Order: 128275; Rv2878c-A; EBMYCG00000003094; Soluble secreted antigen MPT53 [Source:UniProtKB/Swiss-Prot%3BAcc:P0A618]///Order: 128273; Rv2878c-A; EBMYCG00000003094; Soluble secreted antigen MPT53 [Source:UniProtKB/Swiss-Prot%3BAcc:P0A618]///Order: 128271; Rv2878c-A; EBMYCG00000003094; Soluble secreted antigen MPT53 [Source:UniProtKB/Swiss-Prot%3BAcc:P0A618]///Order: 128265; Rv2878c-A; EBMYCG0000…	0.0570581	0.0206921
Rv2780-S	Order: 124188; Rv2780-A; EBMYCG00000000847; Alanine dehydrogenase [Source:UniProtKB/Swiss-Prot%3BAcc:P30234]///Order: 124166; Rv2780-A; EBMYCG00000000847; Alanine dehydrogenase [Source:UniProtKB/Swiss-Prot%3BAcc:P30234]///Order: 124190; Rv2780-A; EBMYCG00000000847; Alanine dehydrogenase [Source:UniProtKB/Swiss-Prot%3BAcc:P30234]///Order: 124192; Rv2780-A; EBMYCG00000000847; Alanine dehydrogenase …	0.0838328	0.0304291		Rv2916c-AS	Order: 129762; Rv2916c-S; EBMYCG00000003156; Signal recognition particle protein [Source:UniProtKB/Swiss-Prot%3BAcc:P66844]///Order: 129750; Rv2916c-S; EBMYCG00000003156; Signal recognition particle protein [Source:UniProtKB/Swiss-Prot%3BAcc:P66844]///Order: 129746; Rv2916c-S; EBMYCG00000003156; Signal recognition particle protein [Source:UniProtKB/Swiss-Prot%3BAcc:P66844]///Order: 129714; Rv2916…	0.0137219	0.0180822
Rv2781c-AS	Order: 124242; Rv2781c-S; EBMYCG00000001505; 2-nitropropane dioxygenase, putative [Source:UniProtKB/TrEMBL%3BAcc:O33323]///Order: 124232; Rv2781c-S; EBMYCG00000001505; 2-nitropropane dioxygenase, putative [Source:UniProtKB/TrEMBL%3BAcc:O33323]///Order: 124240; Rv2781c-S; EBMYCG00000001505; 2-nitropropane dioxygenase, putative [Source:UniProtKB/TrEMBL%3BAcc:O33323]///Order: 124230; Rv2781c-S; EBMY…	0.016715	0.0180852		Rv2930-S	Order: 130472; Rv2930-A; EBMYCG00000002261; Putative fatty-acid--CoA ligase fadD26 [Source:UniProtKB/Swiss-Prot%3BAcc:Q10976]///Order: 130494; Rv2930-A; EBMYCG00000002261; Putative fatty-acid--CoA ligase fadD26 [Source:UniProtKB/Swiss-Prot%3BAcc:Q10976]///Order: 130510; Rv2930-A; EBMYCG00000002261; Putative fatty-acid--CoA ligase fadD26 [Source:UniProtKB/Swiss-Prot%3BAcc:Q10976]///Order: 130532; …	0.00701361	0.0120031
Rv2885c-S	Order: 128525; Rv2885c-A; EBMYCG00000002374; Putative transposase Rv2885c/MT2953 [Source:UniProtKB/Swiss-Prot%3BAcc:Q10809]///Order: 128519; Rv2885c-A; EBMYCG00000002374; Putative transposase Rv2885c/MT2953 [Source:UniProtKB/Swiss-Prot%3BAcc:Q10809]///Order: 128511; Rv2885c-A; EBMYCG00000002374; Putative transposase Rv2885c/MT2953 [Source:UniProtKB/Swiss-Prot%3BAcc:Q10809]///Order: 128531; Rv2885…	0.138272	0.0296689		Rv2939-AS	Order: 131731; Rv2939-S; EBMYCG00000003065; Phthiocerol/phthiodiolone dimycocerosyl transferase [Source:UniProtKB/Swiss-Prot%3BAcc:P96208]///Order: 131757; Rv2939-S; EBMYCG00000003065; Phthiocerol/phthiodiolone dimycocerosyl transferase [Source:UniProtKB/Swiss-Prot%3BAcc:P96208]///Order: 131773; Rv2939-S; EBMYCG00000003065; Phthiocerol/phthiodiolone dimycocerosyl transferase [Source:UniProtKB/Swi…	0.38439	0.0486772
Rv2894c-S	Order: 128855; Rv2894c-A; EBMYCG00000001000; Tyrosine recombinase xerC [Source:UniProtKB/Swiss-Prot%3BAcc:P67628]///Order: 128883; Rv2894c-A; EBMYCG00000001000; Tyrosine recombinase xerC [Source:UniProtKB/Swiss-Prot%3BAcc:P67628]///Order: 128861; Rv2894c-A; EBMYCG00000001000; Tyrosine recombinase xerC [Source:UniProtKB/Swiss-Prot%3BAcc:P67628]///Order: 128863; Rv2894c-A; EBMYCG00000001000; Tyrosi…	0.0261933	0.0335393		Rv3081-S	Order: 138638; Rv3081-A; EBMYCG00000001163; Putative uncharacterized protein [Source:UniProtKB/TrEMBL%3BAcc:O53298]///Order: 138608; Rv3081-A; EBMYCG00000001163; Putative uncharacterized protein [Source:UniProtKB/TrEMBL%3BAcc:O53298]///Order: 138644; Rv3081-A; EBMYCG00000001163; Putative uncharacterized protein [Source:UniProtKB/TrEMBL%3BAcc:O53298]///Order: 138618; Rv3081-A; EBMYCG00000001163; P…	0.398726	0.0121379
Rv2905-S	Order: 129322; Rv2905-A; EBMYCG00000000607; Putative lipoprotein lppW [Source:UniProtKB/Swiss-Prot%3BAcc:P65304]///Order: 129334; Rv2905-A; EBMYCG00000000607; Putative lipoprotein lppW [Source:UniProtKB/Swiss-Prot%3BAcc:P65304]///Order: 129314; Rv2905-A; EBMYCG00000000607; Putative lipoprotein lppW [Source:UniProtKB/Swiss-Prot%3BAcc:P65304]///Order: 129318; Rv2905-A; EBMYCG00000000607; Putative l…	0.00758607	0.0044192		Rv3091-AS	Order: 139183; Rv3091-S; EBMYCG00000002055; Putative uncharacterized protein [Source:UniProtKB/TrEMBL%3BAcc:O05770]///Order: 139193; Rv3091-S; EBMYCG00000002055; Putative uncharacterized protein [Source:UniProtKB/TrEMBL%3BAcc:O05770]///Order: 139175; Rv3091-S; EBMYCG00000002055; Putative uncharacterized protein [Source:UniProtKB/TrEMBL%3BAcc:O05770]///Order: 139159; Rv3091-S; EBMYCG00000002055; P…	0.390251	0.029532
Rv2906c-AS	Order: 129364; Rv2906c-S; EBMYCG00000003182; tRNA (guanine-N(1)-)-methyltransferase [Source:UniProtKB/Swiss-Prot%3BAcc:P66968]///Order: 129366; Rv2906c-S; EBMYCG00000003182; tRNA (guanine-N(1)-)-methyltransferase [Source:UniProtKB/Swiss-Prot%3BAcc:P66968]///Order: 129354; Rv2906c-S; EBMYCG00000003182; tRNA (guanine-N(1)-)-methyltransferase [Source:UniProtKB/Swiss-Prot%3BAcc:P66968]///Order: 12934…	0.00467548	0.0299026		Rv3184-AS	Order: 142851; Rv3184-S; EBMYCG00000002626; Insertion element IS6110 uncharacterized 12.0 kDa protein [Source:UniProtKB/Swiss-Prot%3BAcc:P0C5G9]///Order: 142853; Rv3184-S; EBMYCG00000002626; Insertion element IS6110 uncharacterized 12.0 kDa protein [Source:UniProtKB/Swiss-Prot%3BAcc:P0C5G9]///Order: 142847; Rv3184-S; EBMYCG00000002626; Insertion element IS6110 uncharacterized 12.0 kDa protein [So…	0.0105886	0.0336444
Rv2927c-S	Order: 130393; Rv2927c-A; EBMYCG00000001254; Uncharacterized protein Rv2927c/MT2997 [Source:UniProtKB/Swiss-Prot%3BAcc:P65059]///Order: 130375; Rv2927c-A; EBMYCG00000001254; Uncharacterized protein Rv2927c/MT2997 [Source:UniProtKB/Swiss-Prot%3BAcc:P65059]///Order: 130381; Rv2927c-A; EBMYCG00000001254; Uncharacterized protein Rv2927c/MT2997 [Source:UniProtKB/Swiss-Prot%3BAcc:P65059]///Order: 13039…	0.0932444	0.0044192		Rv3186-AS	Order: 142907; Rv3186-S; EBMYCG00000001744; Insertion element IS6110 uncharacterized 12.0 kDa protein [Source:UniProtKB/Swiss-Prot%3BAcc:P0C5G9]///Order: 142901; Rv3186-S; EBMYCG00000001744; Insertion element IS6110 uncharacterized 12.0 kDa protein [Source:UniProtKB/Swiss-Prot%3BAcc:P0C5G9]///Order: 142899; Rv3186-S; EBMYCG00000001744; Insertion element IS6110 uncharacterized 12.0 kDa protein [So…	0.0121825	0.039626
Rv2978c-S	Order: 134117; Rv2978c-A; EBMYCG00000003430; IS1538, transposase [Source:UniProtKB/TrEMBL%3BAcc:P95117]///Order: 134145; Rv2978c-A; EBMYCG00000003430; IS1538, transposase [Source:UniProtKB/TrEMBL%3BAcc:P95117]///Order: 134119; Rv2978c-A; EBMYCG00000003430; IS1538, transposase [Source:UniProtKB/TrEMBL%3BAcc:P95117]///Order: 134135; Rv2978c-A; EBMYCG00000003430; IS1538, transposase [Source:UniProtK…	0.755711	0.0235015		Rv3197A-AS	Order: 143535; Rv3197A-A; EBMYCG00000002065; PROBABLE TRANSCRIPTIONAL REGULATORY PROTEIN WHIB-LIKE WHIB7 [Source:UniProtKB/TrEMBL%3BAcc:Q6MX01]///Order: 143539; Rv3197A-A; EBMYCG00000002065; PROBABLE TRANSCRIPTIONAL REGULATORY PROTEIN WHIB-LIKE WHIB7 [Source:UniProtKB/TrEMBL%3BAcc:Q6MX01]///Order: 143529; Rv3197A-A; EBMYCG00000002065; PROBABLE TRANSCRIPTIONAL REGULATORY PROTEIN WHIB-LIKE WHIB7 [S…	0.011502	0.036872
Rv2985-AS	Order: 134427; Rv2985-S; EBMYCG00000002245; Probable mutator mutT1 protein [Source:UniProtKB/Swiss-Prot%3BAcc:P95110]///Order: 134447; Rv2985-S; EBMYCG00000002245; Probable mutator mutT1 protein [Source:UniProtKB/Swiss-Prot%3BAcc:P95110]///Order: 134437; Rv2985-S; EBMYCG00000002245; Probable mutator mutT1 protein [Source:UniProtKB/Swiss-Prot%3BAcc:P95110]///Order: 134441; Rv2985-S; EBMYCG00000002…	0.622046	0.00978075		Rv3325-AS	Order: 149241; Rv3325-S; EBMYCG00000003358; Insertion element IS6110 uncharacterized 12.0 kDa protein [Source:UniProtKB/Swiss-Prot%3BAcc:P0C5G9]///Order: 149245; Rv3325-S; EBMYCG00000003358; Insertion element IS6110 uncharacterized 12.0 kDa protein [Source:UniProtKB/Swiss-Prot%3BAcc:P0C5G9]///Order: 149253; Rv3325-S; EBMYCG00000003358; Insertion element IS6110 uncharacterized 12.0 kDa protein [So…	0.0129761	0.0421115
Rv2986c-S	Order: 134485; Rv2986c-A; EBMYCG00000000957; DNA-binding protein HU homolog [Source:UniProtKB/Swiss-Prot%3BAcc:P95109]///Order: 134475; Rv2986c-A; EBMYCG00000000957; DNA-binding protein HU homolog [Source:UniProtKB/Swiss-Prot%3BAcc:P95109]///Order: 134489; Rv2986c-A; EBMYCG00000000957; DNA-binding protein HU homolog [Source:UniProtKB/Swiss-Prot%3BAcc:P95109]///Order: 134481; Rv2986c-A; EBMYCG0000…	0.021963	0.0205099		Rv3346c-AS	Order: 150562; Rv3346c-S; EBMYCG00000003428; Putative uncharacterized protein [Source:UniProtKB/TrEMBL%3BAcc:O50377]///Order: 150568; Rv3346c-S; EBMYCG00000003428; Putative uncharacterized protein [Source:UniProtKB/TrEMBL%3BAcc:O50377]///Order: 150560; Rv3346c-S; EBMYCG00000003428; Putative uncharacterized protein [Source:UniProtKB/TrEMBL%3BAcc:O50377]///Order: 150564; Rv3346c-S; EBMYCG0000000342…	0.442986	0.0143063
Rv3005c-S	Order: 135321; Rv3005c-A; EBMYCG00000000649; Putative uncharacterized protein [Source:UniProtKB/TrEMBL%3BAcc:O53252]///Order: 135317; Rv3005c-A; EBMYCG00000000649; Putative uncharacterized protein [Source:UniProtKB/TrEMBL%3BAcc:O53252]///Order: 135301; Rv3005c-A; EBMYCG00000000649; Putative uncharacterized protein [Source:UniProtKB/TrEMBL%3BAcc:O53252]///Order: 135315; Rv3005c-A; EBMYCG0000000064…	0.00721145	0.0044192		Rv3354-S	Order: 151612; Rv3354-A; EBMYCG00000000122; Putative uncharacterized protein [Source:UniProtKB/TrEMBL%3BAcc:O50383]///Order: 151602; Rv3354-A; EBMYCG00000000122; Putative uncharacterized protein [Source:UniProtKB/TrEMBL%3BAcc:O50383]///Order: 151600; Rv3354-A; EBMYCG00000000122; Putative uncharacterized protein [Source:UniProtKB/TrEMBL%3BAcc:O50383]///Order: 151606; Rv3354-A; EBMYCG00000000122; P…	0.0875616	0.0494274
Rv3149-S	Order: 141382; Rv3149-A; EBMYCG00000002212; NADH-quinone oxidoreductase subunit E [Source:UniProtKB/Swiss-Prot%3BAcc:P65573]///Order: 141376; Rv3149-A; EBMYCG00000002212; NADH-quinone oxidoreductase subunit E [Source:UniProtKB/Swiss-Prot%3BAcc:P65573]///Order: 141386; Rv3149-A; EBMYCG00000002212; NADH-quinone oxidoreductase subunit E [Source:UniProtKB/Swiss-Prot%3BAcc:P65573]///Order: 141384; Rv3…	0.00779114	0.0044192		Rv3355c-AS	Order: 151624; Rv3355c-S; EBMYCG00000003742; Rv3346/55c fusion protein [Source:UniProtKB/TrEMBL%3BAcc:O50384]///Order: 151620; Rv3355c-S; EBMYCG00000003742; Rv3346/55c fusion protein [Source:UniProtKB/TrEMBL%3BAcc:O50384]///Order: 151628; Rv3355c-S; EBMYCG00000003742; Rv3346/55c fusion protein [Source:UniProtKB/TrEMBL%3BAcc:O50384]///Order: 151626; Rv3355c-S; EBMYCG00000003742; Rv3346/55c fusion …	0.713166	0.02005
Rv3151-S	Order: 141482; Rv3151-A; EBMYCG00000000906; NADH-quinone oxidoreductase subunit G [Source:UniProtKB/Swiss-Prot%3BAcc:P95175]///Order: 141532; Rv3151-A; EBMYCG00000000906; NADH-quinone oxidoreductase subunit G [Source:UniProtKB/Swiss-Prot%3BAcc:P95175]///Order: 141486; Rv3151-A; EBMYCG00000000906; NADH-quinone oxidoreductase subunit G [Source:UniProtKB/Swiss-Prot%3BAcc:P95175]///Order: 141502; Rv3…	0.0258291	0.0063391		Rv3381c-AS	Order: 152686; Rv3381c-S; EBMYCG00000000539; Insertion element IS6110 uncharacterized 12.0 kDa protein [Source:UniProtKB/Swiss-Prot%3BAcc:P0C5G9]///Order: 152694; Rv3381c-S; EBMYCG00000000539; Insertion element IS6110 uncharacterized 12.0 kDa protein [Source:UniProtKB/Swiss-Prot%3BAcc:P0C5G9]///Order: 152696; Rv3381c-S; EBMYCG00000000539; Insertion element IS6110 uncharacterized 12.0 kDa protein …	0.0122066	0.0413288
Rv3199c-S	Order: 143683; Rv3199c-A; EBMYCG00000003240; NADH pyrophosphatase [Source:UniProtKB/Swiss-Prot%3BAcc:O53345]///Order: 143689; Rv3199c-A; EBMYCG00000003240; NADH pyrophosphatase [Source:UniProtKB/Swiss-Prot%3BAcc:O53345]///Order: 143667; Rv3199c-A; EBMYCG00000003240; NADH pyrophosphatase [Source:UniProtKB/Swiss-Prot%3BAcc:O53345]///Order: 143671; Rv3199c-A; EBMYCG00000003240; NADH pyrophosphatase …	0.0563317	0.0141502		Rv3474-AS	Order: 156509; Rv3474-S; EBMYCG00000001789; Insertion element IS6110 uncharacterized 12.0 kDa protein [Source:UniProtKB/Swiss-Prot%3BAcc:P0C5G9]///Order: 156505; Rv3474-S; EBMYCG00000001789; Insertion element IS6110 uncharacterized 12.0 kDa protein [Source:UniProtKB/Swiss-Prot%3BAcc:P0C5G9]///Order: 156507; Rv3474-S; EBMYCG00000001789; Insertion element IS6110 uncharacterized 12.0 kDa protein [So…	0.0153406	0.0472981
Rv3258c-S	Order: 146365; Rv3258c-A; EBMYCG00000002265; Putative uncharacterized protein [Source:UniProtKB/TrEMBL%3BAcc:O53351]///Order: 146361; Rv3258c-A; EBMYCG00000002265; Putative uncharacterized protein [Source:UniProtKB/TrEMBL%3BAcc:O53351]///Order: 146373; Rv3258c-A; EBMYCG00000002265; Putative uncharacterized protein [Source:UniProtKB/TrEMBL%3BAcc:O53351]///Order: 146371; Rv3258c-A; EBMYCG0000000226…	0.0075368	0.00713541		Rv3675-S	Order: 165566; Rv3675-A; EBMYCG00000002400; Putative uncharacterized protein [Source:UniProtKB/TrEMBL%3BAcc:O69643]///Order: 165558; Rv3675-A; EBMYCG00000002400; Putative uncharacterized protein [Source:UniProtKB/TrEMBL%3BAcc:O69643]///Order: 165556; Rv3675-A; EBMYCG00000002400; Putative uncharacterized protein [Source:UniProtKB/TrEMBL%3BAcc:O69643]///Order: 165560; Rv3675-A; EBMYCG00000002400; P…	0.00701361	0.0457513
Rv3259-AS	Order: 146401; Rv3259-S; EBMYCG00000000747; Putative uncharacterized protein [Source:UniProtKB/TrEMBL%3BAcc:O53352]///Order: 146393; Rv3259-S; EBMYCG00000000747; Putative uncharacterized protein [Source:UniProtKB/TrEMBL%3BAcc:O53352]///Order: 146389; Rv3259-S; EBMYCG00000000747; Putative uncharacterized protein [Source:UniProtKB/TrEMBL%3BAcc:O53352]///Order: 146391; Rv3259-S; EBMYCG00000000747; P…	0.568855	0.0302614		Rv3680-AS	Order: 165741; Rv3680-S; EBMYCG00000002350; PROBABLE ANION TRANSPORTER ATPASE [Source:UniProtKB/TrEMBL%3BAcc:O69648]///Order: 165737; Rv3680-S; EBMYCG00000002350; PROBABLE ANION TRANSPORTER ATPASE [Source:UniProtKB/TrEMBL%3BAcc:O69648]///Order: 165717; Rv3680-S; EBMYCG00000002350; PROBABLE ANION TRANSPORTER ATPASE [Source:UniProtKB/TrEMBL%3BAcc:O69648]///Order: 165733; Rv3680-S; EBMYCG00000002350…	0.0858407	0.0190434
Rv3260c-S	Order: 146407; Rv3260c-A; EBMYCG00000002450; PROBABLE TRANSCRIPTIONAL REGULATORY PROTEIN WHIB-LIKE WHIB2 [Source:UniProtKB/TrEMBL%3BAcc:O53353]///Order: 146413; Rv3260c-A; EBMYCG00000002450; PROBABLE TRANSCRIPTIONAL REGULATORY PROTEIN WHIB-LIKE WHIB2 [Source:UniProtKB/TrEMBL%3BAcc:O53353]///Order: 146403; Rv3260c-A; EBMYCG00000002450; PROBABLE TRANSCRIPTIONAL REGULATORY PROTEIN WHIB-LIKE WHIB2 [S…	0.00694789	0.00576179		Rv3684-AS	Order: 165959; Rv3684-S; EBMYCG00000000527; PROBABLE LYASE [Source:UniProtKB/TrEMBL%3BAcc:O69652]///Order: 165951; Rv3684-S; EBMYCG00000000527; PROBABLE LYASE [Source:UniProtKB/TrEMBL%3BAcc:O69652]///Order: 165949; Rv3684-S; EBMYCG00000000527; PROBABLE LYASE [Source:UniProtKB/TrEMBL%3BAcc:O69652]///Order: 165945; Rv3684-S; EBMYCG00000000527; PROBABLE LYASE [Source:UniProtKB/TrEMBL%3BAcc:O69652]//…	0.105531	0.0414377
Rv3267-S	Order: 146772; Rv3267-A; EBMYCG00000001581; Putative uncharacterized protein [Source:UniProtKB/TrEMBL%3BAcc:P96872]///Order: 146774; Rv3267-A; EBMYCG00000001581; Putative uncharacterized protein [Source:UniProtKB/TrEMBL%3BAcc:P96872]///Order: 146756; Rv3267-A; EBMYCG00000001581; Putative uncharacterized protein [Source:UniProtKB/TrEMBL%3BAcc:P96872]///Order: 146748; Rv3267-A; EBMYCG00000001581; P…	0.397752	0.0158847		Rv3721c-S	Order: 167583; Rv3721c-A; EBMYCG00000002186; DNA polymerase III subunit gamma/tau [Source:UniProtKB/Swiss-Prot%3BAcc:P63975]///Order: 167593; Rv3721c-A; EBMYCG00000002186; DNA polymerase III subunit gamma/tau [Source:UniProtKB/Swiss-Prot%3BAcc:P63975]///Order: 167535; Rv3721c-A; EBMYCG00000002186; DNA polymerase III subunit gamma/tau [Source:UniProtKB/Swiss-Prot%3BAcc:P63975]///Order: 167555; Rv3…	0.055733	0.0497568
Rv3310-S	Order: 148722; Rv3310-A; EBMYCG00000002056; Acid phosphatase, putative [Source:UniProtKB/TrEMBL%3BAcc:O53361]///Order: 148708; Rv3310-A; EBMYCG00000002056; Acid phosphatase, putative [Source:UniProtKB/TrEMBL%3BAcc:O53361]///Order: 148716; Rv3310-A; EBMYCG00000002056; Acid phosphatase, putative [Source:UniProtKB/TrEMBL%3BAcc:O53361]///Order: 148736; Rv3310-A; EBMYCG00000002056; Acid phosphatase, p…	0.967216	0.0439981		Rv3793-AS	Order: 170659; Rv3793-S; EBMYCG00000003076; Probable arabinosyltransferase C [Source:UniProtKB/Swiss-Prot%3BAcc:P72059]///Order: 170575; Rv3793-S; EBMYCG00000003076; Probable arabinosyltransferase C [Source:UniProtKB/Swiss-Prot%3BAcc:P72059]///Order: 170651; Rv3793-S; EBMYCG00000003076; Probable arabinosyltransferase C [Source:UniProtKB/Swiss-Prot%3BAcc:P72059]///Order: 170561; Rv3793-S; EBMYCG00…	0.152364	0.0423923
Rv3330-S	Order: 149478; Rv3330-A; EBMYCG00000000509; PROBABLE PENICILLIN-BINDING PROTEIN DACB1 (D-ALANYL-D-ALANINE CARBOXYPEPTIDASE) (DD-PEPTIDASE) (DD-CARBOXYPEPTIDASE) (PBP) (DD-TRANSPEPTIDASE) (SERINE-TYPE D-ALA-D-ALA CARBOXYPEPTIDASE) (D-AMINO ACID HYDROLASE) [Source:UniProtKB/TrEMBL%3BAcc:O53380]///Order: 149476; Rv3330-A; EBMYCG00000000509; PROBABLE PENICILLIN-BINDING PROTEIN DACB1 (D-ALANYL-D-ALANI…	0.017013	0.0184763
Rv3337-AS	Order: 149785; Rv3337-S; EBMYCG00000003783; Putative uncharacterized protein [Source:UniProtKB/TrEMBL%3BAcc:O53387]///Order: 149783; Rv3337-S; EBMYCG00000003783; Putative uncharacterized protein [Source:UniProtKB/TrEMBL%3BAcc:O53387]///Order: 149787; Rv3337-S; EBMYCG00000003783; Putative uncharacterized protein [Source:UniProtKB/TrEMBL%3BAcc:O53387]///Order: 149773; Rv3337-S; EBMYCG00000003783; P…	0.00683472	0.0107818
Rv3409c-AS	Order: 153990; Rv3409c-S; EBMYCG00000002171; PROBABLE CHOLESTEROL OXIDASE CHOD (CHOLESTEROL-O2 OXIDOREDUCTASE) [Source:UniProtKB/TrEMBL%3BAcc:Q57307]///Order: 153938; Rv3409c-S; EBMYCG00000002171; PROBABLE CHOLESTEROL OXIDASE CHOD (CHOLESTEROL-O2 OXIDOREDUCTASE) [Source:UniProtKB/TrEMBL%3BAcc:Q57307]///Order: 153998; Rv3409c-S; EBMYCG00000002171; PROBABLE CHOLESTEROL OXIDASE CHOD (CHOLESTEROL-O2 …	0.762981	0.0240912
Rv3416-AS	Order: 154259; Rv3416-S; EBMYCG00000001015; TRANSCRIPTIONAL REGULATORY PROTEIN WHIB-LIKE WHIB3 [Source:UniProtKB/TrEMBL%3BAcc:Q50710]///Order: 154251; Rv3416-S; EBMYCG00000001015; TRANSCRIPTIONAL REGULATORY PROTEIN WHIB-LIKE WHIB3 [Source:UniProtKB/TrEMBL%3BAcc:Q50710]///Order: 154247; Rv3416-S; EBMYCG00000001015; TRANSCRIPTIONAL REGULATORY PROTEIN WHIB-LIKE WHIB3 [Source:UniProtKB/TrEMBL%3BAcc:Q…	0.00701361	0.0282438
Rv3417c-S	Order: 154321; Rv3417c-A; EBMYCG00000002853; 60 kDa chaperonin 1 [Source:UniProtKB/Swiss-Prot%3BAcc:P0A518]///Order: 154263; Rv3417c-A; EBMYCG00000002853; 60 kDa chaperonin 1 [Source:UniProtKB/Swiss-Prot%3BAcc:P0A518]///Order: 154319; Rv3417c-A; EBMYCG00000002853; 60 kDa chaperonin 1 [Source:UniProtKB/Swiss-Prot%3BAcc:P0A518]///Order: 154273; Rv3417c-A; EBMYCG00000002853; 60 kDa chaperonin 1 [Sou…	0.0179835	0.0371432
Rv3455c-S	Order: 155935; Rv3455c-A; EBMYCG00000002599; tRNA pseudouridine synthase A [Source:UniProtKB/Swiss-Prot%3BAcc:P65846]///Order: 155929; Rv3455c-A; EBMYCG00000002599; tRNA pseudouridine synthase A [Source:UniProtKB/Swiss-Prot%3BAcc:P65846]///Order: 155907; Rv3455c-A; EBMYCG00000002599; tRNA pseudouridine synthase A [Source:UniProtKB/Swiss-Prot%3BAcc:P65846]///Order: 155917; Rv3455c-A; EBMYCG0000000…	0.468878	0.0476054
Rv3587c-S	Order: 162075; Rv3587c-A; EBMYCG00000002706; PROBABLE CONSERVED MEMBRANE PROTEIN [Source:UniProtKB/TrEMBL%3BAcc:O53572]///Order: 162065; Rv3587c-A; EBMYCG00000002706; PROBABLE CONSERVED MEMBRANE PROTEIN [Source:UniProtKB/TrEMBL%3BAcc:O53572]///Order: 162073; Rv3587c-A; EBMYCG00000002706; PROBABLE CONSERVED MEMBRANE PROTEIN [Source:UniProtKB/TrEMBL%3BAcc:O53572]///Order: 162069; Rv3587c-A; EBMYCG0…	0.900458	0.022748
Rv3647c-S	Order: 164423; Rv3647c-A; EBMYCG00000003481; Putative uncharacterized protein [Source:UniProtKB/TrEMBL%3BAcc:O06361]///Order: 164435; Rv3647c-A; EBMYCG00000003481; Putative uncharacterized protein [Source:UniProtKB/TrEMBL%3BAcc:O06361]///Order: 164427; Rv3647c-A; EBMYCG00000003481; Putative uncharacterized protein [Source:UniProtKB/TrEMBL%3BAcc:O06361]///Order: 164431; Rv3647c-A; EBMYCG0000000348…	0.0104683	0.0163023
Rv3692-S	Order: 166280; Rv3692-A; EBMYCG00000000675; Magnesium chelatase, putative [Source:UniProtKB/TrEMBL%3BAcc:O69660]///Order: 166274; Rv3692-A; EBMYCG00000000675; Magnesium chelatase, putative [Source:UniProtKB/TrEMBL%3BAcc:O69660]///Order: 166288; Rv3692-A; EBMYCG00000000675; Magnesium chelatase, putative [Source:UniProtKB/TrEMBL%3BAcc:O69660]///Order: 166276; Rv3692-A; EBMYCG00000000675; Magnesium …	0.0151237	0.0379025
Rv3711c-S	Order: 167177; Rv3711c-A; EBMYCG00000001900; PROBABLE DNA POLYMERASE III (EPSILON SUBUNIT) DNAQ [Source:UniProtKB/TrEMBL%3BAcc:O69678]///Order: 167173; Rv3711c-A; EBMYCG00000001900; PROBABLE DNA POLYMERASE III (EPSILON SUBUNIT) DNAQ [Source:UniProtKB/TrEMBL%3BAcc:O69678]///Order: 167181; Rv3711c-A; EBMYCG00000001900; PROBABLE DNA POLYMERASE III (EPSILON SUBUNIT) DNAQ [Source:UniProtKB/TrEMBL%3BAc…	0.133639	0.0472981
Rv3716c-S	Order: 167357; Rv3716c-A; EBMYCG00000003784; UPF0133 protein Rv3716c/MT3819 [Source:UniProtKB/Swiss-Prot%3BAcc:P0A654]///Order: 167345; Rv3716c-A; EBMYCG00000003784; UPF0133 protein Rv3716c/MT3819 [Source:UniProtKB/Swiss-Prot%3BAcc:P0A654]///Order: 167349; Rv3716c-A; EBMYCG00000003784; UPF0133 protein Rv3716c/MT3819 [Source:UniProtKB/Swiss-Prot%3BAcc:P0A654]///Order: 167355; Rv3716c-A; EBMYCG0000…	0.245139	0.0378289
Rv3810-S	Order: 171932; Rv3810-A; EBMYCG00000001368; Exported repetitive protein [Source:UniProtKB/Swiss-Prot%3BAcc:P0A5P4]///Order: 171922; Rv3810-A; EBMYCG00000001368; Exported repetitive protein [Source:UniProtKB/Swiss-Prot%3BAcc:P0A5P4]///Order: 171926; Rv3810-A; EBMYCG00000001368; Exported repetitive protein [Source:UniProtKB/Swiss-Prot%3BAcc:P0A5P4]///Order: 171902; Rv3810-A; EBMYCG00000001368; Expo…	0.00694789	0.00211276
Rv3827c-S	Order: 173041; Rv3827c-A; EBMYCG00000000335; POSSIBLE TRANSPOSASE [Source:UniProtKB/TrEMBL%3BAcc:O07796]///Order: 173039; Rv3827c-A; EBMYCG00000000335; POSSIBLE TRANSPOSASE [Source:UniProtKB/TrEMBL%3BAcc:O07796]///Order: 173065; Rv3827c-A; EBMYCG00000000335; POSSIBLE TRANSPOSASE [Source:UniProtKB/TrEMBL%3BAcc:O07796]///Order: 173025; Rv3827c-A; EBMYCG00000000335; POSSIBLE TRANSPOSASE [Source:UniP…	0.873357	0.0183445
Rv3862c-S	Order: 174497; Rv3862c-A; EBMYCG00000003427; POSSIBLE TRANSCRIPTIONAL REGULATORY PROTEIN WHIB-LIKE WHIB6 [Source:UniProtKB/TrEMBL%3BAcc:P96215]///Order: 174495; Rv3862c-A; EBMYCG00000003427; POSSIBLE TRANSCRIPTIONAL REGULATORY PROTEIN WHIB-LIKE WHIB6 [Source:UniProtKB/TrEMBL%3BAcc:P96215]///Order: 174499; Rv3862c-A; EBMYCG00000003427; POSSIBLE TRANSCRIPTIONAL REGULATORY PROTEIN WHIB-LIKE WHIB6 [S…	0.251267	0.0465694

## Sheet: Fast 0 vs. 2 MGT
downregulated over time					upregulated over time
GeneName	Description	p (Corr) (Growth Rate)	p (Corr) (MGT)		GeneName	Description	p (Corr) (Growth Rate)	p (Corr) (MGT)
Rv0165c-S	Order: 007809; Rv0165c-A; EBMYCG00000001743; POSSIBLE TRANSCRIPTIONAL REGULATORY PROTEIN (PROBABLY GNTR-ASAMILY) [Source:UniProtKB/TrEMBL%3BAcc:Q79G00]///Order: 007813; Rv0165c-A; EBMYCG00000001743; POSSIBLE TRANSCRIPTIONAL REGULATORY PROTEIN (PROBABLY GNTR-ASAMILY) [Source:UniProtKB/TrEMBL%3BAcc:Q79G00]///Order: 007837; Rv0165c-A; EBMYCG00000001743; POSSIBLE TRANSCRIPTIONAL REGULATORY PROTEIN (P…	0.00701361	0.00923165		Rv0002-AS	Order: 000091; Rv0002-S; EBMYCG00000000149; DNA polymerase III subunit beta [Source:UniProtKB/Swiss-Prot%3BAcc:Q50790]///Order: 000117; Rv0002-S; EBMYCG00000000149; DNA polymerase III subunit beta [Source:UniProtKB/Swiss-Prot%3BAcc:Q50790]///Order: 000109; Rv0002-S; EBMYCG00000000149; DNA polymerase III subunit beta [Source:UniProtKB/Swiss-Prot%3BAcc:Q50790]///Order: 000131; Rv0002-S; EBMYCG00000…	0.87162	0.0044192
Rv0166-S	Order: 007882; Rv0166-A; EBMYCG00000002716; PROBABLE FATTY-ACID-CoA LIGASE FADD5 (FATTY-ACID-CoA SYNTHETASE) (FATTY-ACID-CoA SYNTHASE) [Source:UniProtKB/TrEMBL%3BAcc:O07411]///Order: 007858; Rv0166-A; EBMYCG00000002716; PROBABLE FATTY-ACID-CoA LIGASE FADD5 (FATTY-ACID-CoA SYNTHETASE) (FATTY-ACID-CoA SYNTHASE) [Source:UniProtKB/TrEMBL%3BAcc:O07411]///Order: 007892; Rv0166-A; EBMYCG00000002716; PRO…	0.304903	0.00584097		Rv0006-AS	Order: 000321; Rv0006-S; EBMYCG00000001336; DNA gyrase subunit A [Source:UniProtKB/Swiss-Prot%3BAcc:Q07702]///Order: 000303; Rv0006-S; EBMYCG00000001336; DNA gyrase subunit A [Source:UniProtKB/Swiss-Prot%3BAcc:Q07702]///Order: 000313; Rv0006-S; EBMYCG00000001336; DNA gyrase subunit A [Source:UniProtKB/Swiss-Prot%3BAcc:Q07702]///Order: 000383; Rv0006-S; EBMYCG00000001336; DNA gyrase subunit A [Sou…	0.0115876	0.0183445
Rv0167-S	Order: 007944; Rv0167-A; EBMYCG00000002222; CONSERVED HYPOTHETICAL INTEGRAL MEMBRANE PROTEIN YRBE1A [Source:UniProtKB/TrEMBL%3BAcc:O07412]///Order: 007938; Rv0167-A; EBMYCG00000002222; CONSERVED HYPOTHETICAL INTEGRAL MEMBRANE PROTEIN YRBE1A [Source:UniProtKB/TrEMBL%3BAcc:O07412]///Order: 007926; Rv0167-A; EBMYCG00000002222; CONSERVED HYPOTHETICAL INTEGRAL MEMBRANE PROTEIN YRBE1A [Source:UniProtKB…	0.253153	0.0120031		Rv0028-S	Order: 001272; Rv0028-A; EBMYCG00000003792; Uncharacterized protein Rv0028/MT0030.1 [Source:UniProtKB/Swiss-Prot%3BAcc:P64669]///Order: 001276; Rv0028-A; EBMYCG00000003792; Uncharacterized protein Rv0028/MT0030.1 [Source:UniProtKB/Swiss-Prot%3BAcc:P64669]///Order: 001270; Rv0028-A; EBMYCG00000003792; Uncharacterized protein Rv0028/MT0030.1 [Source:UniProtKB/Swiss-Prot%3BAcc:P64669]///Order: 00128…	0.00713719	0.0087224
Rv0168-S	Order: 007956; Rv0168-A; EBMYCG00000001656; CONSERVED HYPOTHETICAL INTEGRAL MEMBRANE PROTEIN YRBE1B [Source:UniProtKB/TrEMBL%3BAcc:O07413]///Order: 007986; Rv0168-A; EBMYCG00000001656; CONSERVED HYPOTHETICAL INTEGRAL MEMBRANE PROTEIN YRBE1B [Source:UniProtKB/TrEMBL%3BAcc:O07413]///Order: 007980; Rv0168-A; EBMYCG00000001656; CONSERVED HYPOTHETICAL INTEGRAL MEMBRANE PROTEIN YRBE1B [Source:UniProtKB…	0.995601	0.00744964		Rv0060-AS	Order: 002589; Rv0060-S; EBMYCG00000003092; Putative uncharacterized protein [Source:UniProtKB/TrEMBL%3BAcc:O53605]///Order: 002581; Rv0060-S; EBMYCG00000003092; Putative uncharacterized protein [Source:UniProtKB/TrEMBL%3BAcc:O53605]///Order: 002595; Rv0060-S; EBMYCG00000003092; Putative uncharacterized protein [Source:UniProtKB/TrEMBL%3BAcc:O53605]///Order: 002583; Rv0060-S; EBMYCG00000003092; P…	0.112216	0.00584097
Rv0169-S	Order: 008016; Rv0169-A; EBMYCG00000002104; MCE-ASAMILY PROTEIN MCE1A [Source:UniProtKB/TrEMBL%3BAcc:Q79FZ9]///Order: 008032; Rv0169-A; EBMYCG00000002104; MCE-ASAMILY PROTEIN MCE1A [Source:UniProtKB/TrEMBL%3BAcc:Q79FZ9]///Order: 007994; Rv0169-A; EBMYCG00000002104; MCE-ASAMILY PROTEIN MCE1A [Source:UniProtKB/TrEMBL%3BAcc:Q79FZ9]///Order: 008034; Rv0169-A; EBMYCG00000002104; MCE-ASAMILY PROTEIN MC…	0.5846	0.00869175		Rv0066c-AS	Order: 002942; Rv0066c-S; EBMYCG00000003565; Isocitrate dehydrogenase [NADP] [Source:UniProtKB/TrEMBL%3BAcc:O53611]///Order: 002978; Rv0066c-S; EBMYCG00000003565; Isocitrate dehydrogenase [NADP] [Source:UniProtKB/TrEMBL%3BAcc:O53611]///Order: 002966; Rv0066c-S; EBMYCG00000003565; Isocitrate dehydrogenase [NADP] [Source:UniProtKB/TrEMBL%3BAcc:O53611]///Order: 002940; Rv0066c-S; EBMYCG00000003565; …	0.017319	0.0476678
Rv0170-S	Order: 008066; Rv0170-A; EBMYCG00000000685; MCE-ASAMILY PROTEIN MCE1B [Source:UniProtKB/TrEMBL%3BAcc:O07414]///Order: 008074; Rv0170-A; EBMYCG00000000685; MCE-ASAMILY PROTEIN MCE1B [Source:UniProtKB/TrEMBL%3BAcc:O07414]///Order: 008050; Rv0170-A; EBMYCG00000000685; MCE-ASAMILY PROTEIN MCE1B [Source:UniProtKB/TrEMBL%3BAcc:O07414]///Order: 008046; Rv0170-A; EBMYCG00000000685; MCE-ASAMILY PROTEIN MC…	0.200323	0.0137972		Rv0083-S	Order: 003638; Rv0083-A; EBMYCG00000002479; Uncharacterized protein Rv0083/MT0090 [Source:UniProtKB/Swiss-Prot%3BAcc:Q10880]///Order: 003702; Rv0083-A; EBMYCG00000002479; Uncharacterized protein Rv0083/MT0090 [Source:UniProtKB/Swiss-Prot%3BAcc:Q10880]///Order: 003684; Rv0083-A; EBMYCG00000002479; Uncharacterized protein Rv0083/MT0090 [Source:UniProtKB/Swiss-Prot%3BAcc:Q10880]///Order: 003674; Rv0…	0.114345	0.0406106
Rv0171-S	Order: 008114; Rv0171-A; EBMYCG00000000945; MCE-ASAMILY PROTEIN MCE1C [Source:UniProtKB/TrEMBL%3BAcc:O07415]///Order: 008110; Rv0171-A; EBMYCG00000000945; MCE-ASAMILY PROTEIN MCE1C [Source:UniProtKB/TrEMBL%3BAcc:O07415]///Order: 008136; Rv0171-A; EBMYCG00000000945; MCE-ASAMILY PROTEIN MCE1C [Source:UniProtKB/TrEMBL%3BAcc:O07415]///Order: 008140; Rv0171-A; EBMYCG00000000945; MCE-ASAMILY PROTEIN MC…	0.600854	0.00854591		Rv0088-AS	Order: 003917; Rv0088-S; EBMYCG00000001409; Uncharacterized protein Rv0088/MT0096 [Source:UniProtKB/Swiss-Prot%3BAcc:P0A5C3]///Order: 003901; Rv0088-S; EBMYCG00000001409; Uncharacterized protein Rv0088/MT0096 [Source:UniProtKB/Swiss-Prot%3BAcc:P0A5C3]///Order: 003919; Rv0088-S; EBMYCG00000001409; Uncharacterized protein Rv0088/MT0096 [Source:UniProtKB/Swiss-Prot%3BAcc:P0A5C3]///Order: 003923; Rv0…	0.00701361	0.0146729
Rv0172-S	Order: 008178; Rv0172-A; EBMYCG00000002594; MCE-ASAMILY PROTEIN MCE1D [Source:UniProtKB/TrEMBL%3BAcc:O07416]///Order: 008176; Rv0172-A; EBMYCG00000002594; MCE-ASAMILY PROTEIN MCE1D [Source:UniProtKB/TrEMBL%3BAcc:O07416]///Order: 008170; Rv0172-A; EBMYCG00000002594; MCE-ASAMILY PROTEIN MCE1D [Source:UniProtKB/TrEMBL%3BAcc:O07416]///Order: 008158; Rv0172-A; EBMYCG00000002594; MCE-ASAMILY PROTEIN MC…	0.770004	0.0063391		Rv0137c-S	Order: 006645; Rv0137c-A; EBMYCG00000000702; Peptide methionine sulfoxide reductase msrA [Source:UniProtKB/Swiss-Prot%3BAcc:P0A5L0]///Order: 006635; Rv0137c-A; EBMYCG00000000702; Peptide methionine sulfoxide reductase msrA [Source:UniProtKB/Swiss-Prot%3BAcc:P0A5L0]///Order: 006631; Rv0137c-A; EBMYCG00000000702; Peptide methionine sulfoxide reductase msrA [Source:UniProtKB/Swiss-Prot%3BAcc:P0A5L0]…	0.0111297	0.0401468
Rv0173-S	Order: 008220; Rv0173-A; EBMYCG00000003770; POSSIBLE MCE-ASAMILY LIPOPROTEIN LPRK (MCE-ASAMILY LIPOPROTEIN MCE1E) [Source:UniProtKB/TrEMBL%3BAcc:O07417]///Order: 008254; Rv0173-A; EBMYCG00000003770; POSSIBLE MCE-ASAMILY LIPOPROTEIN LPRK (MCE-ASAMILY LIPOPROTEIN MCE1E) [Source:UniProtKB/TrEMBL%3BAcc:O07417]///Order: 008244; Rv0173-A; EBMYCG00000003770; POSSIBLE MCE-ASAMILY LIPOPROTEIN LPRK (MCE-AS…	0.516431	0.00584097		Rv0146-S	Order: 006934; Rv0146-A; EBMYCG00000002140; Putative S-adenosyl-L-methionine-dependent methyltransferase Rv0146 [Source:UniProtKB/Swiss-Prot%3BAcc:P96823]///Order: 006948; Rv0146-A; EBMYCG00000002140; Putative S-adenosyl-L-methionine-dependent methyltransferase Rv0146 [Source:UniProtKB/Swiss-Prot%3BAcc:P96823]///Order: 006958; Rv0146-A; EBMYCG00000002140; Putative S-adenosyl-L-methionine-dependen…	0.105706	0.0264539
Rv0174-S	Order: 008266; Rv0174-A; EBMYCG00000001009; MCE-ASAMILY PROTEIN MCE1F [Source:UniProtKB/TrEMBL%3BAcc:O07418]///Order: 008270; Rv0174-A; EBMYCG00000001009; MCE-ASAMILY PROTEIN MCE1F [Source:UniProtKB/TrEMBL%3BAcc:O07418]///Order: 008276; Rv0174-A; EBMYCG00000001009; MCE-ASAMILY PROTEIN MCE1F [Source:UniProtKB/TrEMBL%3BAcc:O07418]///Order: 008298; Rv0174-A; EBMYCG00000001009; MCE-ASAMILY PROTEIN MC…	0.164407	0.0291975		Rv0155-AS	Order: 007393; Rv0155-S; EBMYCG00000003115; PROBABLE NAD(P) TRANSHYDROGENASE (SUBUNIT ALPHA) PNTAA [FIRST PART%3B CATALYTIC PART] (PYRIDINE NUCLEOTIDE TRANSHYDROGENASE SUBUNIT ALPHA) (NICOTINAMIDE NUCLEOTIDE TRANSHYDROGENASE SUBUNIT ALPHA) [Source:UniProtKB/TrEMBL%3BAcc:P96832]///Order: 007429; Rv0155-S; EBMYCG00000003115; PROBABLE NAD(P) TRANSHYDROGENASE (SUBUNIT ALPHA) PNTAA [FIRST PART%3B CATA…	0.00721145	0.027366
Rv0231-S	Order: 011106; Rv0231-A; EBMYCG00000003506; Acyl-CoA dehydrogenase, putative [Source:UniProtKB/TrEMBL%3BAcc:P96414]///Order: 011172; Rv0231-A; EBMYCG00000003506; Acyl-CoA dehydrogenase, putative [Source:UniProtKB/TrEMBL%3BAcc:P96414]///Order: 011168; Rv0231-A; EBMYCG00000003506; Acyl-CoA dehydrogenase, putative [Source:UniProtKB/TrEMBL%3BAcc:P96414]///Order: 011140; Rv0231-A; EBMYCG00000003506; A…	0.0160516	0.0133825		Rv0156-AS	Order: 007439; Rv0156-S; EBMYCG00000002279; PROBABLE NAD(P) TRANSHYDROGENASE (SUBUNIT ALPHA) PNTAB [SECOND PART%3B INTEGRAL MEMBRANE PROTEIN] (PYRIDINE NUCLEOTIDE TRANSHYDROGENASE SUBUNIT ALPHA) (NICOTINAMIDE NUCLEOTIDE TRANSHYDROGENASE SUBUNIT ALPHA) [Source:UniProtKB/TrEMBL%3BAcc:P96833]///Order: 007437; Rv0156-S; EBMYCG00000002279; PROBABLE NAD(P) TRANSHYDROGENASE (SUBUNIT ALPHA) PNTAB [SECOND…	0.0830323	0.0120031
Rv0233-S	Order: 011212; Rv0233-A; EBMYCG00000001497; R2-like ligand binding oxidase [Source:UniProtKB/Swiss-Prot%3BAcc:P96416]///Order: 011234; Rv0233-A; EBMYCG00000001497; R2-like ligand binding oxidase [Source:UniProtKB/Swiss-Prot%3BAcc:P96416]///Order: 011222; Rv0233-A; EBMYCG00000001497; R2-like ligand binding oxidase [Source:UniProtKB/Swiss-Prot%3BAcc:P96416]///Order: 011226; Rv0233-A; EBMYCG00000001…	0.13727	0.0376471		Rv0157-AS	Order: 007489; Rv0157-S; EBMYCG00000001025; NAD(P) transhydrogenase subunit beta [Source:UniProtKB/TrEMBL%3BAcc:P96834]///Order: 007497; Rv0157-S; EBMYCG00000001025; NAD(P) transhydrogenase subunit beta [Source:UniProtKB/TrEMBL%3BAcc:P96834]///Order: 007459; Rv0157-S; EBMYCG00000001025; NAD(P) transhydrogenase subunit beta [Source:UniProtKB/TrEMBL%3BAcc:P96834]///Order: 007485; Rv0157-S; EBMYCG00…	0.132615	0.0220721
Rv0250c-S	Order: 012135; Rv0250c-A; EBMYCG00000003277; Putative uncharacterized protein [Source:UniProtKB/TrEMBL%3BAcc:O53672]///Order: 012145; Rv0250c-A; EBMYCG00000003277; Putative uncharacterized protein [Source:UniProtKB/TrEMBL%3BAcc:O53672]///Order: 012141; Rv0250c-A; EBMYCG00000003277; Putative uncharacterized protein [Source:UniProtKB/TrEMBL%3BAcc:O53672]///Order: 012137; Rv0250c-A; EBMYCG0000000327…	0.164	0.0420541		Rv0177-AS	Order: 008391; Rv0177-S; EBMYCG00000002449; Putative uncharacterized protein [Source:UniProtKB/TrEMBL%3BAcc:O07421]///Order: 008397; Rv0177-S; EBMYCG00000002449; Putative uncharacterized protein [Source:UniProtKB/TrEMBL%3BAcc:O07421]///Order: 008403; Rv0177-S; EBMYCG00000002449; Putative uncharacterized protein [Source:UniProtKB/TrEMBL%3BAcc:O07421]///Order: 008387; Rv0177-S; EBMYCG00000002449; P…	0.0786058	0.0132036
Rv0270-S	Order: 013092; Rv0270-A; EBMYCG00000000328; PROBABLE FATTY-ACID-CoA LIGASE FADD2 (FATTY-ACID-CoA SYNTHETASE) (FATTY-ACID-CoA SYNTHASE) [Source:UniProtKB/TrEMBL%3BAcc:P95227]///Order: 013112; Rv0270-A; EBMYCG00000000328; PROBABLE FATTY-ACID-CoA LIGASE FADD2 (FATTY-ACID-CoA SYNTHETASE) (FATTY-ACID-CoA SYNTHASE) [Source:UniProtKB/TrEMBL%3BAcc:P95227]///Order: 013078; Rv0270-A; EBMYCG00000000328; PRO…	0.140759	0.0173842		Rv0178-AS	Order: 008411; Rv0178-S; EBMYCG00000000160; Putative uncharacterized protein [Source:UniProtKB/TrEMBL%3BAcc:O07422]///Order: 008407; Rv0178-S; EBMYCG00000000160; Putative uncharacterized protein [Source:UniProtKB/TrEMBL%3BAcc:O07422]///Order: 008425; Rv0178-S; EBMYCG00000000160; Putative uncharacterized protein [Source:UniProtKB/TrEMBL%3BAcc:O07422]///Order: 008413; Rv0178-S; EBMYCG00000000160; P…	0.0289058	0.0138951
Rv0291-S	Order: 014288; Rv0291-A; EBMYCG00000002290; PROBABLE MEMBRANE-ANCHORED MYCOSIN MYCP3 (SERINE PROTEASE) (SUBTILISIN-LIKE PROTEASE) (SUBTILASE-LIKE) (MYCOSIN-3) [Source:UniProtKB/TrEMBL%3BAcc:O53695]///Order: 014270; Rv0291-A; EBMYCG00000002290; PROBABLE MEMBRANE-ANCHORED MYCOSIN MYCP3 (SERINE PROTEASE) (SUBTILISIN-LIKE PROTEASE) (SUBTILASE-LIKE) (MYCOSIN-3) [Source:UniProtKB/TrEMBL%3BAcc:O53695]//…	0.0211297	0.0300307		Rv0179c-S	Order: 008453; Rv0179c-A; EBMYCG00000000784; POSSIBLE LIPOPROTEIN LPRO [Source:UniProtKB/TrEMBL%3BAcc:O07423]///Order: 008443; Rv0179c-A; EBMYCG00000000784; POSSIBLE LIPOPROTEIN LPRO [Source:UniProtKB/TrEMBL%3BAcc:O07423]///Order: 008475; Rv0179c-A; EBMYCG00000000784; POSSIBLE LIPOPROTEIN LPRO [Source:UniProtKB/TrEMBL%3BAcc:O07423]///Order: 008451; Rv0179c-A; EBMYCG00000000784; POSSIBLE LIPOPROTE…	0.0058815	0.0191558
Rv0292-S	Order: 014318; Rv0292-A; EBMYCG00000001094; ESX-3 secretion system protein EccE3 [Source:UniProtKB/Swiss-Prot%3BAcc:O53696]///Order: 014346; Rv0292-A; EBMYCG00000001094; ESX-3 secretion system protein EccE3 [Source:UniProtKB/Swiss-Prot%3BAcc:O53696]///Order: 014342; Rv0292-A; EBMYCG00000001094; ESX-3 secretion system protein EccE3 [Source:UniProtKB/Swiss-Prot%3BAcc:O53696]///Order: 014330; Rv0292…	0.00727767	0.0466608		Rv0188-AS	Order: 008839; Rv0188-S; EBMYCG00000002977; PROBABLE CONSERVED TRANSMEMBRANE PROTEIN [Source:UniProtKB/TrEMBL%3BAcc:O07432]///Order: 008837; Rv0188-S; EBMYCG00000002977; PROBABLE CONSERVED TRANSMEMBRANE PROTEIN [Source:UniProtKB/TrEMBL%3BAcc:O07432]///Order: 008833; Rv0188-S; EBMYCG00000002977; PROBABLE CONSERVED TRANSMEMBRANE PROTEIN [Source:UniProtKB/TrEMBL%3BAcc:O07432]///Order: 008835; Rv0188…	0.0148932	0.0056979
Rv0299-S	Order: 014632; Rv0299-A; EBMYCG00000000983; Putative uncharacterized protein [Source:UniProtKB/TrEMBL%3BAcc:O07226]///Order: 014624; Rv0299-A; EBMYCG00000000983; Putative uncharacterized protein [Source:UniProtKB/TrEMBL%3BAcc:O07226]///Order: 014622; Rv0299-A; EBMYCG00000000983; Putative uncharacterized protein [Source:UniProtKB/TrEMBL%3BAcc:O07226]///Order: 014626; Rv0299-A; EBMYCG00000000983; P…	0.509004	0.0381549		Rv0195-AS	Order: 009297; Rv0195-S; EBMYCG00000000893; POSSIBLE TWO COMPONENT TRANSCRIPTIONAL REGULATORY PROTEIN (PROBABLY LUXR-ASAMILY) [Source:UniProtKB/TrEMBL%3BAcc:O53646]///Order: 009307; Rv0195-S; EBMYCG00000000893; POSSIBLE TWO COMPONENT TRANSCRIPTIONAL REGULATORY PROTEIN (PROBABLY LUXR-ASAMILY) [Source:UniProtKB/TrEMBL%3BAcc:O53646]///Order: 009305; Rv0195-S; EBMYCG00000000893; POSSIBLE TWO COMPONEN…	0.239063	0.0163023
Rv0329c-AS	Order: 015890; Rv0329c-S; EBMYCG00000001896; MitM-Selated protein [Source:UniProtKB/TrEMBL%3BAcc:O07253]///Order: 015884; Rv0329c-S; EBMYCG00000001896; MitM-Selated protein [Source:UniProtKB/TrEMBL%3BAcc:O07253]///Order: 015900; Rv0329c-S; EBMYCG00000001896; MitM-Selated protein [Source:UniProtKB/TrEMBL%3BAcc:O07253]///Order: 015880; Rv0329c-S; EBMYCG00000001896; MitM-Selated protein [Source:UniP…	0.00694789	0.0128862		Rv0196-S	Order: 009324; Rv0196-A; EBMYCG00000000725; Uncharacterized HTH-type transcriptional regulator Rv0196/MT0206 [Source:UniProtKB/Swiss-Prot%3BAcc:O53647]///Order: 009322; Rv0196-A; EBMYCG00000000725; Uncharacterized HTH-type transcriptional regulator Rv0196/MT0206 [Source:UniProtKB/Swiss-Prot%3BAcc:O53647]///Order: 009320; Rv0196-A; EBMYCG00000000725; Uncharacterized HTH-type transcriptional regula…	0.00667158	0.0133825
Rv0346c-S	Order: 016729; Rv0346c-A; EBMYCG00000003167; L-asparagine permease 2 [Source:UniProtKB/Swiss-Prot%3BAcc:P0A4W0]///Order: 016751; Rv0346c-A; EBMYCG00000003167; L-asparagine permease 2 [Source:UniProtKB/Swiss-Prot%3BAcc:P0A4W0]///Order: 016735; Rv0346c-A; EBMYCG00000003167; L-asparagine permease 2 [Source:UniProtKB/Swiss-Prot%3BAcc:P0A4W0]///Order: 016739; Rv0346c-A; EBMYCG00000003167; L-asparagine…	0.316494	0.0158324		Rv0197-S	Order: 009394; Rv0197-A; EBMYCG00000001535; POSSIBLE OXIDOREDUCTASE [Source:UniProtKB/TrEMBL%3BAcc:O53648]///Order: 009392; Rv0197-A; EBMYCG00000001535; POSSIBLE OXIDOREDUCTASE [Source:UniProtKB/TrEMBL%3BAcc:O53648]///Order: 009402; Rv0197-A; EBMYCG00000001535; POSSIBLE OXIDOREDUCTASE [Source:UniProtKB/TrEMBL%3BAcc:O53648]///Order: 009418; Rv0197-A; EBMYCG00000001535; POSSIBLE OXIDOREDUCTASE [Sou…	0.00667158	0.0217346
Rv0360c-S	Order: 017647; Rv0360c-A; EBMYCG00000002446; Putative uncharacterized protein [Source:UniProtKB/TrEMBL%3BAcc:O06310]///Order: 017643; Rv0360c-A; EBMYCG00000002446; Putative uncharacterized protein [Source:UniProtKB/TrEMBL%3BAcc:O06310]///Order: 017639; Rv0360c-A; EBMYCG00000002446; Putative uncharacterized protein [Source:UniProtKB/TrEMBL%3BAcc:O06310]///Order: 017635; Rv0360c-A; EBMYCG0000000244…	0.0058815	0.0113158		Rv0198c-AS	Order: 009438; Rv0198c-S; EBMYCG00000001479; Endopeptidase, peptidase family M13 [Source:UniProtKB/TrEMBL%3BAcc:O53649]///Order: 009466; Rv0198c-S; EBMYCG00000001479; Endopeptidase, peptidase family M13 [Source:UniProtKB/TrEMBL%3BAcc:O53649]///Order: 009452; Rv0198c-S; EBMYCG00000001479; Endopeptidase, peptidase family M13 [Source:UniProtKB/TrEMBL%3BAcc:O53649]///Order: 009500; Rv0198c-S; EBMYCG0…	0.052497	0.0244089
Rv0424c-S	Order: 020529; Rv0424c-A; EBMYCG00000000780; Putative uncharacterized protein [Source:UniProtKB/TrEMBL%3BAcc:P96270]///Order: 020527; Rv0424c-A; EBMYCG00000000780; Putative uncharacterized protein [Source:UniProtKB/TrEMBL%3BAcc:P96270]///Order: 020539; Rv0424c-A; EBMYCG00000000780; Putative uncharacterized protein [Source:UniProtKB/TrEMBL%3BAcc:P96270]///Order: 020533; Rv0424c-A; EBMYCG0000000078…	0.560075	0.0291983		Rv0212c-AS	Order: 010230; Rv0212c-S; EBMYCG00000000346; POSSIBLE TRANSCRIPTIONAL REGULATORY PROTEIN NADR (PROBABLY ASNc-SAMILY) [Source:UniProtKB/TrEMBL%3BAcc:P96394]///Order: 010238; Rv0212c-S; EBMYCG00000000346; POSSIBLE TRANSCRIPTIONAL REGULATORY PROTEIN NADR (PROBABLY ASNc-SAMILY) [Source:UniProtKB/TrEMBL%3BAcc:P96394]///Order: 010242; Rv0212c-S; EBMYCG00000000346; POSSIBLE TRANSCRIPTIONAL REGULATORY PR…	0.00929401	0.00584097
Rv0430-S	Order: 020868; Rv0430-A; EBMYCG00000002487; Putative uncharacterized protein [Source:UniProtKB/TrEMBL%3BAcc:P96276]///Order: 020866; Rv0430-A; EBMYCG00000002487; Putative uncharacterized protein [Source:UniProtKB/TrEMBL%3BAcc:P96276]///Order: 020864; Rv0430-A; EBMYCG00000002487; Putative uncharacterized protein [Source:UniProtKB/TrEMBL%3BAcc:P96276]///Order: 020876; Rv0430-A; EBMYCG00000002487; P…	0.00701361	0.00524678		Rv0231-AS	Order: 011163; Rv0231-S; EBMYCG00000003506; Acyl-CoA dehydrogenase, putative [Source:UniProtKB/TrEMBL%3BAcc:P96414]///Order: 011171; Rv0231-S; EBMYCG00000003506; Acyl-CoA dehydrogenase, putative [Source:UniProtKB/TrEMBL%3BAcc:P96414]///Order: 011147; Rv0231-S; EBMYCG00000003506; Acyl-CoA dehydrogenase, putative [Source:UniProtKB/TrEMBL%3BAcc:P96414]///Order: 011159; Rv0231-S; EBMYCG00000003506; A…	0.0662734	0.0419678
Rv0440-S	Order: 021320; Rv0440-A; EBMYCG00000000404; 60 kDa chaperonin 2 [Source:UniProtKB/Swiss-Prot%3BAcc:P0A520]///Order: 021296; Rv0440-A; EBMYCG00000000404; 60 kDa chaperonin 2 [Source:UniProtKB/Swiss-Prot%3BAcc:P0A520]///Order: 021280; Rv0440-A; EBMYCG00000000404; 60 kDa chaperonin 2 [Source:UniProtKB/Swiss-Prot%3BAcc:P0A520]///Order: 021274; Rv0440-A; EBMYCG00000000404; 60 kDa chaperonin 2 [Source:…	0.038096	0.0335393		Rv0273c-AS	Order: 013270; Rv0273c-S; EBMYCG00000000846; POSSIBLE TRANSCRIPTIONAL REGULATORY PROTEIN [Source:UniProtKB/TrEMBL%3BAcc:O86342]///Order: 013268; Rv0273c-S; EBMYCG00000000846; POSSIBLE TRANSCRIPTIONAL REGULATORY PROTEIN [Source:UniProtKB/TrEMBL%3BAcc:O86342]///Order: 013278; Rv0273c-S; EBMYCG00000000846; POSSIBLE TRANSCRIPTIONAL REGULATORY PROTEIN [Source:UniProtKB/TrEMBL%3BAcc:O86342]///Order: 01…	0.270537	0.0483582
Rv0458-S	Order: 022170; Rv0458-A; EBMYCG00000002564; Probable aldehyde dehydrogenase [Source:UniProtKB/Swiss-Prot%3BAcc:P63937]///Order: 022122; Rv0458-A; EBMYCG00000002564; Probable aldehyde dehydrogenase [Source:UniProtKB/Swiss-Prot%3BAcc:P63937]///Order: 022130; Rv0458-A; EBMYCG00000002564; Probable aldehyde dehydrogenase [Source:UniProtKB/Swiss-Prot%3BAcc:P63937]///Order: 022164; Rv0458-A; EBMYCG00000…	0.00701361	0.0158847		Rv0306-AS	Order: 015125; Rv0306-S; EBMYCG00000003471; Nitroreductase, cobalamin biosynthesis protein [Source:UniProtKB/TrEMBL%3BAcc:O07233]///Order: 015127; Rv0306-S; EBMYCG00000003471; Nitroreductase, cobalamin biosynthesis protein [Source:UniProtKB/TrEMBL%3BAcc:O07233]///Order: 015135; Rv0306-S; EBMYCG00000003471; Nitroreductase, cobalamin biosynthesis protein [Source:UniProtKB/TrEMBL%3BAcc:O07233]///Ord…	0.0510178	0.0238728
Rv0459-S	Order: 022178; Rv0459-A; EBMYCG00000003726; Putative uncharacterized protein [Source:UniProtKB/TrEMBL%3BAcc:O53744]///Order: 022180; Rv0459-A; EBMYCG00000003726; Putative uncharacterized protein [Source:UniProtKB/TrEMBL%3BAcc:O53744]///Order: 022182; Rv0459-A; EBMYCG00000003726; Putative uncharacterized protein [Source:UniProtKB/TrEMBL%3BAcc:O53744]///Order: 022172; Rv0459-A; EBMYCG00000003726; P…	0.00701361	0.0483172		Rv0307c-S	Order: 015149; Rv0307c-A; EBMYCG00000000230; Putative uncharacterized protein [Source:UniProtKB/TrEMBL%3BAcc:O07234]///Order: 015151; Rv0307c-A; EBMYCG00000000230; Putative uncharacterized protein [Source:UniProtKB/TrEMBL%3BAcc:O07234]///Order: 015165; Rv0307c-A; EBMYCG00000000230; Putative uncharacterized protein [Source:UniProtKB/TrEMBL%3BAcc:O07234]///Order: 015159; Rv0307c-A; EBMYCG0000000023…	0.294969	0.0208018
Rv0460-S	Order: 022198; Rv0460-A; EBMYCG00000001405; CONSERVED HYDROPHOBIC PROTEIN [Source:UniProtKB/TrEMBL%3BAcc:O53745]///Order: 022196; Rv0460-A; EBMYCG00000001405; CONSERVED HYDROPHOBIC PROTEIN [Source:UniProtKB/TrEMBL%3BAcc:O53745]///Order: 022202; Rv0460-A; EBMYCG00000001405; CONSERVED HYDROPHOBIC PROTEIN [Source:UniProtKB/TrEMBL%3BAcc:O53745]///Order: 022192; Rv0460-A; EBMYCG00000001405; CONSERVED …	0.187139	0.0303791		Rv0310c-AS	Order: 015238; Rv0310c-S; EBMYCG00000001643; BaiE protein [Source:UniProtKB/TrEMBL%3BAcc:O07237]///Order: 015248; Rv0310c-S; EBMYCG00000001643; BaiE protein [Source:UniProtKB/TrEMBL%3BAcc:O07237]///Order: 015234; Rv0310c-S; EBMYCG00000001643; BaiE protein [Source:UniProtKB/TrEMBL%3BAcc:O07237]///Order: 015246; Rv0310c-S; EBMYCG00000001643; BaiE protein [Source:UniProtKB/TrEMBL%3BAcc:O07237]///Ord…	0.00701361	0.0245365
Rv0461-S	Order: 022206; Rv0461-A; EBMYCG00000003161; PROBABLE TRANSMEMBRANE PROTEIN [Source:UniProtKB/TrEMBL%3BAcc:O53746]///Order: 022210; Rv0461-A; EBMYCG00000003161; PROBABLE TRANSMEMBRANE PROTEIN [Source:UniProtKB/TrEMBL%3BAcc:O53746]///Order: 022218; Rv0461-A; EBMYCG00000003161; PROBABLE TRANSMEMBRANE PROTEIN [Source:UniProtKB/TrEMBL%3BAcc:O53746]///Order: 022224; Rv0461-A; EBMYCG00000003161; PROBABL…	0.145364	0.00827072		Rv0311-S	Order: 015280; Rv0311-A; EBMYCG00000000282; Putative uncharacterized protein [Source:UniProtKB/TrEMBL%3BAcc:O07238]///Order: 015258; Rv0311-A; EBMYCG00000000282; Putative uncharacterized protein [Source:UniProtKB/TrEMBL%3BAcc:O07238]///Order: 015254; Rv0311-A; EBMYCG00000000282; Putative uncharacterized protein [Source:UniProtKB/TrEMBL%3BAcc:O07238]///Order: 015282; Rv0311-A; EBMYCG00000000282; P…	0.0107052	0.0115828
Rv0506-S	Order: 024004; Rv0506-A; EBMYCG00000003113; Putative membrane protein mmpS2 [Source:UniProtKB/Swiss-Prot%3BAcc:P65376]///Order: 024014; Rv0506-A; EBMYCG00000003113; Putative membrane protein mmpS2 [Source:UniProtKB/Swiss-Prot%3BAcc:P65376]///Order: 024020; Rv0506-A; EBMYCG00000003113; Putative membrane protein mmpS2 [Source:UniProtKB/Swiss-Prot%3BAcc:P65376]///Order: 024002; Rv0506-A; EBMYCG00000…	0.0093309	0.0186481		Rv0312-S	Order: 015340; Rv0312-A; EBMYCG00000000375; CONSERVED HYPOTHETICAL PROLINE AND THREONINE RICH PROTEIN [Source:UniProtKB/TrEMBL%3BAcc:O07239]///Order: 015328; Rv0312-A; EBMYCG00000000375; CONSERVED HYPOTHETICAL PROLINE AND THREONINE RICH PROTEIN [Source:UniProtKB/TrEMBL%3BAcc:O07239]///Order: 015312; Rv0312-A; EBMYCG00000000375; CONSERVED HYPOTHETICAL PROLINE AND THREONINE RICH PROTEIN [Source:Uni…	0.00701361	0.0218475
Rv0516c-S	Order: 024459; Rv0516c-A; EBMYCG00000001879; Putative uncharacterized protein [Source:UniProtKB/TrEMBL%3BAcc:O33361]///Order: 024469; Rv0516c-A; EBMYCG00000001879; Putative uncharacterized protein [Source:UniProtKB/TrEMBL%3BAcc:O33361]///Order: 024475; Rv0516c-A; EBMYCG00000001879; Putative uncharacterized protein [Source:UniProtKB/TrEMBL%3BAcc:O33361]///Order: 024471; Rv0516c-A; EBMYCG0000000187…	0.00667158	0.0028343		Rv0314c-AS	Order: 015416; Rv0314c-S; EBMYCG00000002087; POSSIBLE CONSERVED MEMBRANE PROTEIN [Source:UniProtKB/TrEMBL%3BAcc:O07241]///Order: 015412; Rv0314c-S; EBMYCG00000002087; POSSIBLE CONSERVED MEMBRANE PROTEIN [Source:UniProtKB/TrEMBL%3BAcc:O07241]///Order: 015406; Rv0314c-S; EBMYCG00000002087; POSSIBLE CONSERVED MEMBRANE PROTEIN [Source:UniProtKB/TrEMBL%3BAcc:O07241]///Order: 015408; Rv0314c-S; EBMYCG0…	0.00701361	0.0114234
Rv0545c-AS	Order: 025614; Rv0545c-S; EBMYCG00000002067; Probable low-affinity inorganic phosphate transporter [Source:UniProtKB/Swiss-Prot%3BAcc:O06411]///Order: 025618; Rv0545c-S; EBMYCG00000002067; Probable low-affinity inorganic phosphate transporter [Source:UniProtKB/Swiss-Prot%3BAcc:O06411]///Order: 025600; Rv0545c-S; EBMYCG00000002067; Probable low-affinity inorganic phosphate transporter [Source:UniP…	0.00352711	0.0044192		Rv0325-AS	Order: 015777; Rv0325-S; EBMYCG00000003203; Putative uncharacterized protein [Source:UniProtKB/TrEMBL%3BAcc:O07250]///Order: 015771; Rv0325-S; EBMYCG00000003203; Putative uncharacterized protein [Source:UniProtKB/TrEMBL%3BAcc:O07250]///Order: 015775; Rv0325-S; EBMYCG00000003203; Putative uncharacterized protein [Source:UniProtKB/TrEMBL%3BAcc:O07250]///Order: 015773; Rv0325-S; EBMYCG00000003203; P…	0.00753261	0.0422182
Rv0560c-S	Order: 026177; Rv0560c-A; EBMYCG00000000388; POSSIBLE BENZOQUINONE METHYLTRANSFERASE (METHYLASE) [Source:UniProtKB/TrEMBL%3BAcc:O06426]///Order: 026181; Rv0560c-A; EBMYCG00000000388; POSSIBLE BENZOQUINONE METHYLTRANSFERASE (METHYLASE) [Source:UniProtKB/TrEMBL%3BAcc:O06426]///Order: 026199; Rv0560c-A; EBMYCG00000000388; POSSIBLE BENZOQUINONE METHYLTRANSFERASE (METHYLASE) [Source:UniProtKB/TrEMBL%3…	0.00667158	0.0381549		Rv0378-AS	Order: 018329; Rv0378-S; EBMYCG00000003678; CONSERVED HYPOTHETICAL GLYCINE RICH PROTEIN [Source:UniProtKB/TrEMBL%3BAcc:O53713]///Order: 018331; Rv0378-S; EBMYCG00000003678; CONSERVED HYPOTHETICAL GLYCINE RICH PROTEIN [Source:UniProtKB/TrEMBL%3BAcc:O53713]///Order: 018333; Rv0378-S; EBMYCG00000003678; CONSERVED HYPOTHETICAL GLYCINE RICH PROTEIN [Source:UniProtKB/TrEMBL%3BAcc:O53713]///Order: 01832…	0.00931032	0.025088
Rv0577-S	Order: 027010; Rv0577-A; EBMYCG00000002328; 27 kDa antigen Cfp30B [Source:UniProtKB/Swiss-Prot%3BAcc:P0A5N8]///Order: 027028; Rv0577-A; EBMYCG00000002328; 27 kDa antigen Cfp30B [Source:UniProtKB/Swiss-Prot%3BAcc:P0A5N8]///Order: 027000; Rv0577-A; EBMYCG00000002328; 27 kDa antigen Cfp30B [Source:UniProtKB/Swiss-Prot%3BAcc:P0A5N8]///Order: 027006; Rv0577-A; EBMYCG00000002328; 27 kDa antigen Cfp30B …	0.015549	0.0107818		Rv0379-AS	Order: 018341; Rv0379-S; EBMYCG00000001491; POSSIBLE PROTEIN TRANSPORT PROTEIN SECE2 [Source:UniProtKB/TrEMBL%3BAcc:Q6MX43]///Order: 018345; Rv0379-S; EBMYCG00000001491; POSSIBLE PROTEIN TRANSPORT PROTEIN SECE2 [Source:UniProtKB/TrEMBL%3BAcc:Q6MX43]///Order: 018339; Rv0379-S; EBMYCG00000001491; POSSIBLE PROTEIN TRANSPORT PROTEIN SECE2 [Source:UniProtKB/TrEMBL%3BAcc:Q6MX43]///Order: 018343; Rv0379…	0.0373654	0.0120031
Rv0613c-S	Order: 028467; Rv0613c-A; EBMYCG00000002342; Putative uncharacterized protein [Source:UniProtKB/TrEMBL%3BAcc:O07764]///Order: 028441; Rv0613c-A; EBMYCG00000002342; Putative uncharacterized protein [Source:UniProtKB/TrEMBL%3BAcc:O07764]///Order: 028453; Rv0613c-A; EBMYCG00000002342; Putative uncharacterized protein [Source:UniProtKB/TrEMBL%3BAcc:O07764]///Order: 028515; Rv0613c-A; EBMYCG0000000234…	0.470971	0.00699678		Rv0418-AS	Order: 020303; Rv0418-S; EBMYCG00000000903; PROBABLE LIPOPROTEIN AMINOPEPTIDASE LPQL [Source:UniProtKB/TrEMBL%3BAcc:P96264]///Order: 020289; Rv0418-S; EBMYCG00000000903; PROBABLE LIPOPROTEIN AMINOPEPTIDASE LPQL [Source:UniProtKB/TrEMBL%3BAcc:P96264]///Order: 020299; Rv0418-S; EBMYCG00000000903; PROBABLE LIPOPROTEIN AMINOPEPTIDASE LPQL [Source:UniProtKB/TrEMBL%3BAcc:P96264]///Order: 020265; Rv0418…	0.616512	0.0399532
Rv0655-S	Order: 030232; Rv0655-A; EBMYCG00000002079; Probable ribonucleotide transport ATP-binding protein mkl [Source:UniProtKB/Swiss-Prot%3BAcc:P63357]///Order: 030234; Rv0655-A; EBMYCG00000002079; Probable ribonucleotide transport ATP-binding protein mkl [Source:UniProtKB/Swiss-Prot%3BAcc:P63357]///Order: 030268; Rv0655-A; EBMYCG00000002079; Probable ribonucleotide transport ATP-binding protein mkl [So…	0.912817	0.00990121		Rv0468-AS	Order: 022501; Rv0468-S; EBMYCG00000002938; 3-hydroxyacyl-CoA dehydrogenase family protein [Source:UniProtKB/TrEMBL%3BAcc:O53753]///Order: 022489; Rv0468-S; EBMYCG00000002938; 3-hydroxyacyl-CoA dehydrogenase family protein [Source:UniProtKB/TrEMBL%3BAcc:O53753]///Order: 022505; Rv0468-S; EBMYCG00000002938; 3-hydroxyacyl-CoA dehydrogenase family protein [Source:UniProtKB/TrEMBL%3BAcc:O53753]///Ord…	0.21627	0.0104391
Rv0696-S	Order: 032008; Rv0696-A; EBMYCG00000000863; Glycosyl transferase [Source:UniProtKB/TrEMBL%3BAcc:P95042]///Order: 032032; Rv0696-A; EBMYCG00000000863; Glycosyl transferase [Source:UniProtKB/TrEMBL%3BAcc:P95042]///Order: 032024; Rv0696-A; EBMYCG00000000863; Glycosyl transferase [Source:UniProtKB/TrEMBL%3BAcc:P95042]///Order: 032014; Rv0696-A; EBMYCG00000000863; Glycosyl transferase [Source:UniProtK…	0.108104	0.0238728		Rv0470c-AS	Order: 022590; Rv0470c-S; EBMYCG00000003119; Cyclopropane mycolic acid synthase 3 [Source:UniProtKB/Swiss-Prot%3BAcc:Q7D9R5]///Order: 022574; Rv0470c-S; EBMYCG00000003119; Cyclopropane mycolic acid synthase 3 [Source:UniProtKB/Swiss-Prot%3BAcc:Q7D9R5]///Order: 022584; Rv0470c-S; EBMYCG00000003119; Cyclopropane mycolic acid synthase 3 [Source:UniProtKB/Swiss-Prot%3BAcc:Q7D9R5]///Order: 022582; Rv0…	0.0391076	0.0303791
Rv0780-S	Order: 035146; Rv0780-A; EBMYCG00000000922; Phosphoribosylaminoimidazole-succinocarboxamide synthase [Source:UniProtKB/Swiss-Prot%3BAcc:P0A5T4]///Order: 035132; Rv0780-A; EBMYCG00000000922; Phosphoribosylaminoimidazole-succinocarboxamide synthase [Source:UniProtKB/Swiss-Prot%3BAcc:P0A5T4]///Order: 035152; Rv0780-A; EBMYCG00000000922; Phosphoribosylaminoimidazole-succinocarboxamide synthase [Sourc…	0.00701361	0.0183445		Rv0484c-AS	Order: 023060; Rv0484c-S; EBMYCG00000003498; Uncharacterized oxidoreductase Rv0484c/MT0502 [Source:UniProtKB/Swiss-Prot%3BAcc:Q11150]///Order: 023062; Rv0484c-S; EBMYCG00000003498; Uncharacterized oxidoreductase Rv0484c/MT0502 [Source:UniProtKB/Swiss-Prot%3BAcc:Q11150]///Order: 023080; Rv0484c-S; EBMYCG00000003498; Uncharacterized oxidoreductase Rv0484c/MT0502 [Source:UniProtKB/Swiss-Prot%3BAcc:Q…	0.219247	0.0239125
Rv0882-AS	Order: 039429; Rv0882-S; EBMYCG00000001776; Uncharacterized protein Rv0882/MT0905 [Source:UniProtKB/Swiss-Prot%3BAcc:P64737]///Order: 039433; Rv0882-S; EBMYCG00000001776; Uncharacterized protein Rv0882/MT0905 [Source:UniProtKB/Swiss-Prot%3BAcc:P64737]///Order: 039435; Rv0882-S; EBMYCG00000001776; Uncharacterized protein Rv0882/MT0905 [Source:UniProtKB/Swiss-Prot%3BAcc:P64737]///Order: 039431; Rv0…	0.00947924	0.0180852		Rv0635-AS	Order: 029441; Rv0635-S; EBMYCG00000000700; UPF0336 protein Rv0635/MT0664 [Source:UniProtKB/Swiss-Prot%3BAcc:P96926]///Order: 029459; Rv0635-S; EBMYCG00000000700; UPF0336 protein Rv0635/MT0664 [Source:UniProtKB/Swiss-Prot%3BAcc:P96926]///Order: 029449; Rv0635-S; EBMYCG00000000700; UPF0336 protein Rv0635/MT0664 [Source:UniProtKB/Swiss-Prot%3BAcc:P96926]///Order: 029447; Rv0635-S; EBMYCG00000000700…	0.0373749	0.0334017
Rv0883c-S	Order: 039449; Rv0883c-A; EBMYCG00000000840; Uncharacterized protein Rv0883c/MT0906 [Source:UniProtKB/Swiss-Prot%3BAcc:P64739]///Order: 039463; Rv0883c-A; EBMYCG00000000840; Uncharacterized protein Rv0883c/MT0906 [Source:UniProtKB/Swiss-Prot%3BAcc:P64739]///Order: 039451; Rv0883c-A; EBMYCG00000000840; Uncharacterized protein Rv0883c/MT0906 [Source:UniProtKB/Swiss-Prot%3BAcc:P64739]///Order: 03945…	0.338767	0.00558904		Rv0656c-S	Order: 030285; Rv0656c-A; EBMYCG00000003891; Putative uncharacterized protein [Source:UniProtKB/TrEMBL%3BAcc:O06783]///Order: 030287; Rv0656c-A; EBMYCG00000003891; Putative uncharacterized protein [Source:UniProtKB/TrEMBL%3BAcc:O06783]///Order: 030297; Rv0656c-A; EBMYCG00000003891; Putative uncharacterized protein [Source:UniProtKB/TrEMBL%3BAcc:O06783]///Order: 030291; Rv0656c-A; EBMYCG0000000389…	0.102305	0.0386308
Rv0896-S	Order: 040238; Rv0896-A; EBMYCG00000002704; Citrate synthase 1 [Source:UniProtKB/Swiss-Prot%3BAcc:Q10530]///Order: 040248; Rv0896-A; EBMYCG00000002704; Citrate synthase 1 [Source:UniProtKB/Swiss-Prot%3BAcc:Q10530]///Order: 040246; Rv0896-A; EBMYCG00000002704; Citrate synthase 1 [Source:UniProtKB/Swiss-Prot%3BAcc:Q10530]///Order: 040232; Rv0896-A; EBMYCG00000002704; Citrate synthase 1 [Source:UniP…	0.0910212	0.0325962		Rv0710-AS	Order: 032411; Rv0710-S; EBMYCG00000003851; 30S ribosomal protein S17 [Source:UniProtKB/Swiss-Prot%3BAcc:P95058]///Order: 032415; Rv0710-S; EBMYCG00000003851; 30S ribosomal protein S17 [Source:UniProtKB/Swiss-Prot%3BAcc:P95058]///Order: 032419; Rv0710-S; EBMYCG00000003851; 30S ribosomal protein S17 [Source:UniProtKB/Swiss-Prot%3BAcc:P95058]///Order: 032413; Rv0710-S; EBMYCG00000003851; 30S riboso…	0.00893518	0.0459454
Rv0925c-S	Order: 041511; Rv0925c-A; EBMYCG00000002623; Putative uncharacterized protein [Source:UniProtKB/TrEMBL%3BAcc:O05917]///Order: 041519; Rv0925c-A; EBMYCG00000002623; Putative uncharacterized protein [Source:UniProtKB/TrEMBL%3BAcc:O05917]///Order: 041517; Rv0925c-A; EBMYCG00000002623; Putative uncharacterized protein [Source:UniProtKB/TrEMBL%3BAcc:O05917]///Order: 041505; Rv0925c-A; EBMYCG0000000262…	0.13476	0.0122397		Rv0726c-S	Order: 032933; Rv0726c-A; EBMYCG00000001081; Putative S-adenosyl-L-methionine-dependent methyltransferase Rv0726c/MT0751 [Source:UniProtKB/Swiss-Prot%3BAcc:P95074]///Order: 032967; Rv0726c-A; EBMYCG00000001081; Putative S-adenosyl-L-methionine-dependent methyltransferase Rv0726c/MT0751 [Source:UniProtKB/Swiss-Prot%3BAcc:P95074]///Order: 032947; Rv0726c-A; EBMYCG00000001081; Putative S-adenosyl-L-…	0.114397	0.0138951
Rv0950c-S	Order: 042691; Rv0950c-A; EBMYCG00000001121; Peptidase, M23/M37 family [Source:UniProtKB/TrEMBL%3BAcc:P71560]///Order: 042669; Rv0950c-A; EBMYCG00000001121; Peptidase, M23/M37 family [Source:UniProtKB/TrEMBL%3BAcc:P71560]///Order: 042671; Rv0950c-A; EBMYCG00000001121; Peptidase, M23/M37 family [Source:UniProtKB/TrEMBL%3BAcc:P71560]///Order: 042675; Rv0950c-A; EBMYCG00000001121; Peptidase, M23/M37…	0.0071824	0.0120031		Rv0755.1-S	Order: 034210; Rv0755.1-S; EBMYCG00000003124; PUTATIVE TRANSPOSASE [Source:UniProtKB/TrEMBL%3BAcc:Q79FW3]///Order: 034204; Rv0755.1-S; EBMYCG00000003124; PUTATIVE TRANSPOSASE [Source:UniProtKB/TrEMBL%3BAcc:Q79FW3]///Order: 034202; Rv0755.1-S; EBMYCG00000003124; PUTATIVE TRANSPOSASE [Source:UniProtKB/TrEMBL%3BAcc:Q79FW3]///Order: 034206; Rv0755.1-S; EBMYCG00000003124; PUTATIVE TRANSPOSASE [Source:…	0.0159174	0.0404096
Rv0993-S	Order: 044636; Rv0993-A; EBMYCG00000001694; PROBABLE UTP--GLUCOSE-1-PHOSPHATE URIDYLYLTRANSFERASE GALU (UDP-GLUCOSE PYROPHOSPHORYLASE) (UDPGP) (ALPHA-D-GLUCOSYL-1-PHOSPHATE URIDYLYLTRANSFERASE) (URIDINE DIPHOSPHOGLUCOSE PYROPHOSPHORYLASE) [Source:UniProtKB/TrEMBL%3BAcc:O05576]///Order: 044654; Rv0993-A; EBMYCG00000001694; PROBABLE UTP--GLUCOSE-1-PHOSPHATE URIDYLYLTRANSFERASE GALU (UDP-GLUCOSE PYR…	0.00889604	0.0114234		Rv0766c-AS	Order: 034586; Rv0766c-S; EBMYCG00000002391; Putative cytochrome P450 123 [Source:UniProtKB/Swiss-Prot%3BAcc:P63707]///Order: 034584; Rv0766c-S; EBMYCG00000002391; Putative cytochrome P450 123 [Source:UniProtKB/Swiss-Prot%3BAcc:P63707]///Order: 034562; Rv0766c-S; EBMYCG00000002391; Putative cytochrome P450 123 [Source:UniProtKB/Swiss-Prot%3BAcc:P63707]///Order: 034566; Rv0766c-S; EBMYCG0000000239…	0.0136473	0.0406526
Rv0996-S	Order: 044772; Rv0996-A; EBMYCG00000002240; PROBABLE CONSERVED TRANSMEMBRANE PROTEIN [Source:UniProtKB/TrEMBL%3BAcc:O05579]///Order: 044786; Rv0996-A; EBMYCG00000002240; PROBABLE CONSERVED TRANSMEMBRANE PROTEIN [Source:UniProtKB/TrEMBL%3BAcc:O05579]///Order: 044778; Rv0996-A; EBMYCG00000002240; PROBABLE CONSERVED TRANSMEMBRANE PROTEIN [Source:UniProtKB/TrEMBL%3BAcc:O05579]///Order: 044746; Rv0996…	0.316853	0.00237956		Rv0795-AS	Order: 035763; Rv0795-S; EBMYCG00000001499; Insertion element IS6110 uncharacterized 12.0 kDa protein [Source:UniProtKB/Swiss-Prot%3BAcc:P0C5G9]///Order: 035759; Rv0795-S; EBMYCG00000001499; Insertion element IS6110 uncharacterized 12.0 kDa protein [Source:UniProtKB/Swiss-Prot%3BAcc:P0C5G9]///Order: 035765; Rv0795-S; EBMYCG00000001499; Insertion element IS6110 uncharacterized 12.0 kDa protein [So…	0.0135567	0.0451264
Rv1070c-S	Order: 048055; Rv1070c-A; EBMYCG00000003782; Probable enoyl-CoA hydratase echA8 [Source:UniProtKB/Swiss-Prot%3BAcc:P64016]///Order: 048061; Rv1070c-A; EBMYCG00000003782; Probable enoyl-CoA hydratase echA8 [Source:UniProtKB/Swiss-Prot%3BAcc:P64016]///Order: 048057; Rv1070c-A; EBMYCG00000003782; Probable enoyl-CoA hydratase echA8 [Source:UniProtKB/Swiss-Prot%3BAcc:P64016]///Order: 048039; Rv1070c-A…	0.0235801	0.0182793		Rv0796-AS	Order: 035803; Rv0796-S; EBMYCG00000003099; Putative transposase for insertion sequence element IS986/IS6110 [Source:UniProtKB/Swiss-Prot%3BAcc:P0C5G8]///Order: 035809; Rv0796-S; EBMYCG00000003099; Putative transposase for insertion sequence element IS986/IS6110 [Source:UniProtKB/Swiss-Prot%3BAcc:P0C5G8]///Order: 035805; Rv0796-S; EBMYCG00000003099; Putative transposase for insertion sequence ele…	0.00694789	0.00990121
Rv1079-S	Order: 048430; Rv1079-A; EBMYCG00000000254; Cystathionine gamma-synthase [Source:UniProtKB/Swiss-Prot%3BAcc:P66875]///Order: 048458; Rv1079-A; EBMYCG00000000254; Cystathionine gamma-synthase [Source:UniProtKB/Swiss-Prot%3BAcc:P66875]///Order: 048472; Rv1079-A; EBMYCG00000000254; Cystathionine gamma-synthase [Source:UniProtKB/Swiss-Prot%3BAcc:P66875]///Order: 048446; Rv1079-A; EBMYCG00000000254; C…	0.0900781	0.0175849		Rv0806c-AS	Order: 036238; Rv0806c-S; EBMYCG00000000755; Exopolysaccharide phosphotransferase cpsY [Source:UniProtKB/Swiss-Prot%3BAcc:O06628]///Order: 036196; Rv0806c-S; EBMYCG00000000755; Exopolysaccharide phosphotransferase cpsY [Source:UniProtKB/Swiss-Prot%3BAcc:O06628]///Order: 036216; Rv0806c-S; EBMYCG00000000755; Exopolysaccharide phosphotransferase cpsY [Source:UniProtKB/Swiss-Prot%3BAcc:O06628]///Ord…	0.0569219	0.0044192
Rv1094-S	Order: 049154; Rv1094-A; EBMYCG00000003980; Putative acyl-[acyl-carrier-protein] desaturase desA2 [Source:UniProtKB/Swiss-Prot%3BAcc:O53442]///Order: 049172; Rv1094-A; EBMYCG00000003980; Putative acyl-[acyl-carrier-protein] desaturase desA2 [Source:UniProtKB/Swiss-Prot%3BAcc:O53442]///Order: 049178; Rv1094-A; EBMYCG00000003980; Putative acyl-[acyl-carrier-protein] desaturase desA2 [Source:UniProt…	0.34124	0.0219297		Rv0809-AS	Order: 036373; Rv0809-S; EBMYCG00000003268; Phosphoribosylformylglycinamidine cyclo-ligase [Source:UniProtKB/TrEMBL%3BAcc:O53823]///Order: 036379; Rv0809-S; EBMYCG00000003268; Phosphoribosylformylglycinamidine cyclo-ligase [Source:UniProtKB/TrEMBL%3BAcc:O53823]///Order: 036363; Rv0809-S; EBMYCG00000003268; Phosphoribosylformylglycinamidine cyclo-ligase [Source:UniProtKB/TrEMBL%3BAcc:O53823]///Ord…	0.037769	0.00827072
Rv1095-S	Order: 049190; Rv1095-A; EBMYCG00000003230; PROBABLE PHOH-LIKE PROTEIN PHOH2 (PHOSPHATE STARVATION-INDUCIBLE PROTEIN PSIH) [Source:UniProtKB/TrEMBL%3BAcc:O53443]///Order: 049206; Rv1095-A; EBMYCG00000003230; PROBABLE PHOH-LIKE PROTEIN PHOH2 (PHOSPHATE STARVATION-INDUCIBLE PROTEIN PSIH) [Source:UniProtKB/TrEMBL%3BAcc:O53443]///Order: 049204; Rv1095-A; EBMYCG00000003230; PROBABLE PHOH-LIKE PROTEIN …	0.0968885	0.0133369		Rv0817c-S	Order: 036633; Rv0817c-A; EBMYCG00000002515; Putative uncharacterized protein [Source:UniProtKB/TrEMBL%3BAcc:O53829]///Order: 036611; Rv0817c-A; EBMYCG00000002515; Putative uncharacterized protein [Source:UniProtKB/TrEMBL%3BAcc:O53829]///Order: 036609; Rv0817c-A; EBMYCG00000002515; Putative uncharacterized protein [Source:UniProtKB/TrEMBL%3BAcc:O53829]///Order: 036617; Rv0817c-A; EBMYCG0000000251…	0.0871782	0.0445892
Rv1157c-S	Order: 051635; Rv1157c-A; EBMYCG00000001480; CONSERVED HYPOTHETICAL ALA-, PRO-SICH PROTEIN [Source:UniProtKB/TrEMBL%3BAcc:O06555]///Order: 051647; Rv1157c-A; EBMYCG00000001480; CONSERVED HYPOTHETICAL ALA-, PRO-SICH PROTEIN [Source:UniProtKB/TrEMBL%3BAcc:O06555]///Order: 051649; Rv1157c-A; EBMYCG00000001480; CONSERVED HYPOTHETICAL ALA-, PRO-SICH PROTEIN [Source:UniProtKB/TrEMBL%3BAcc:O06555]///Ord…	0.270589	0.0107818		Rv0826-S	Order: 036994; Rv0826-A; EBMYCG00000002546; Putative uncharacterized protein [Source:UniProtKB/TrEMBL%3BAcc:O53837]///Order: 037006; Rv0826-A; EBMYCG00000002546; Putative uncharacterized protein [Source:UniProtKB/TrEMBL%3BAcc:O53837]///Order: 037016; Rv0826-A; EBMYCG00000002546; Putative uncharacterized protein [Source:UniProtKB/TrEMBL%3BAcc:O53837]///Order: 036988; Rv0826-A; EBMYCG00000002546; P…	0.0252535	0.0459454
Rv1158c-S	Order: 051659; Rv1158c-A; EBMYCG00000003900; CONSERVED HYPOTHETICAL ALA-, PRO-SICH PROTEIN [Source:UniProtKB/TrEMBL%3BAcc:O06556]///Order: 051653; Rv1158c-A; EBMYCG00000003900; CONSERVED HYPOTHETICAL ALA-, PRO-SICH PROTEIN [Source:UniProtKB/TrEMBL%3BAcc:O06556]///Order: 051675; Rv1158c-A; EBMYCG00000003900; CONSERVED HYPOTHETICAL ALA-, PRO-SICH PROTEIN [Source:UniProtKB/TrEMBL%3BAcc:O06556]///Ord…	0.0666383	0.0100291		Rv0888-S	Order: 039736; Rv0888-A; EBMYCG00000001885; Uncharacterized protein Rv0888/MT0911 [Source:UniProtKB/Swiss-Prot%3BAcc:P64743]///Order: 039768; Rv0888-A; EBMYCG00000001885; Uncharacterized protein Rv0888/MT0911 [Source:UniProtKB/Swiss-Prot%3BAcc:P64743]///Order: 039722; Rv0888-A; EBMYCG00000001885; Uncharacterized protein Rv0888/MT0911 [Source:UniProtKB/Swiss-Prot%3BAcc:P64743]///Order: 039746; Rv0…	0.00701361	0.0176169
Rv1230c-S	Order: 055241; Rv1230c-A; EBMYCG00000003348; POSSIBLE MEMBRANE PROTEIN [Source:UniProtKB/TrEMBL%3BAcc:O86313]///Order: 055255; Rv1230c-A; EBMYCG00000003348; POSSIBLE MEMBRANE PROTEIN [Source:UniProtKB/TrEMBL%3BAcc:O86313]///Order: 055235; Rv1230c-A; EBMYCG00000003348; POSSIBLE MEMBRANE PROTEIN [Source:UniProtKB/TrEMBL%3BAcc:O86313]///Order: 055267; Rv1230c-A; EBMYCG00000003348; POSSIBLE MEMBRANE …	0.0979744	0.00584097		Rv0891c-AS	Order: 039950; Rv0891c-S; EBMYCG00000001589; Uncharacterized protein Rv0891c/MT0915 [Source:UniProtKB/Swiss-Prot%3BAcc:Q10551]///Order: 039936; Rv0891c-S; EBMYCG00000001589; Uncharacterized protein Rv0891c/MT0915 [Source:UniProtKB/Swiss-Prot%3BAcc:Q10551]///Order: 039938; Rv0891c-S; EBMYCG00000001589; Uncharacterized protein Rv0891c/MT0915 [Source:UniProtKB/Swiss-Prot%3BAcc:Q10551]///Order: 03995…	0.0184764	0.0238728
Rv1233c-S	Order: 055369; Rv1233c-A; EBMYCG00000000418; CONSERVED HYPOTHETICAL MEMBRANE PROTEIN [Source:UniProtKB/TrEMBL%3BAcc:O86316]///Order: 055367; Rv1233c-A; EBMYCG00000000418; CONSERVED HYPOTHETICAL MEMBRANE PROTEIN [Source:UniProtKB/TrEMBL%3BAcc:O86316]///Order: 055359; Rv1233c-A; EBMYCG00000000418; CONSERVED HYPOTHETICAL MEMBRANE PROTEIN [Source:UniProtKB/TrEMBL%3BAcc:O86316]///Order: 055365; Rv1233…	0.532641	0.0112009		Rv0892-AS	Order: 040001; Rv0892-S; EBMYCG00000003013; Uncharacterized monooxygenase Rv0892/MT0916 [Source:UniProtKB/Swiss-Prot%3BAcc:P64745]///Order: 039995; Rv0892-S; EBMYCG00000003013; Uncharacterized monooxygenase Rv0892/MT0916 [Source:UniProtKB/Swiss-Prot%3BAcc:P64745]///Order: 039991; Rv0892-S; EBMYCG00000003013; Uncharacterized monooxygenase Rv0892/MT0916 [Source:UniProtKB/Swiss-Prot%3BAcc:P64745]///…	0.0164859	0.0381054
Rv1252c-S	Order: 056285; Rv1252c-A; EBMYCG00000001289; Putative lipoprotein lprE [Source:UniProtKB/Swiss-Prot%3BAcc:P65312]///Order: 056287; Rv1252c-A; EBMYCG00000001289; Putative lipoprotein lprE [Source:UniProtKB/Swiss-Prot%3BAcc:P65312]///Order: 056305; Rv1252c-A; EBMYCG00000001289; Putative lipoprotein lprE [Source:UniProtKB/Swiss-Prot%3BAcc:P65312]///Order: 056283; Rv1252c-A; EBMYCG00000001289; Putati…	0.0542835	0.0417178		Rv0893c-AS	Order: 040072; Rv0893c-S; EBMYCG00000001719; Putative S-adenosyl-L-methionine-dependent methyltransferase Rv0893c/MT0917 [Source:UniProtKB/Swiss-Prot%3BAcc:P64747]///Order: 040064; Rv0893c-S; EBMYCG00000001719; Putative S-adenosyl-L-methionine-dependent methyltransferase Rv0893c/MT0917 [Source:UniProtKB/Swiss-Prot%3BAcc:P64747]///Order: 040044; Rv0893c-S; EBMYCG00000001719; Putative S-adenosyl-L-…	0.0231483	0.0245365
Rv1269c-S	Order: 057063; Rv1269c-A; EBMYCG00000001525; Protein Rv1269c/MT1307 [Source:UniProtKB/Swiss-Prot%3BAcc:P0A5E1]///Order: 057061; Rv1269c-A; EBMYCG00000001525; Protein Rv1269c/MT1307 [Source:UniProtKB/Swiss-Prot%3BAcc:P0A5E1]///Order: 057073; Rv1269c-A; EBMYCG00000001525; Protein Rv1269c/MT1307 [Source:UniProtKB/Swiss-Prot%3BAcc:P0A5E1]///Order: 057057; Rv1269c-A; EBMYCG00000001525; Protein Rv1269c…	0.016725	0.0100291		Rv0898c-S	Order: 040329; Rv0898c-A; EBMYCG00000001005; Uncharacterized protein Rv0898c/MT0921.1 [Source:UniProtKB/Swiss-Prot%3BAcc:P64753]///Order: 040321; Rv0898c-A; EBMYCG00000001005; Uncharacterized protein Rv0898c/MT0921.1 [Source:UniProtKB/Swiss-Prot%3BAcc:P64753]///Order: 040325; Rv0898c-A; EBMYCG00000001005; Uncharacterized protein Rv0898c/MT0921.1 [Source:UniProtKB/Swiss-Prot%3BAcc:P64753]///Order:…	0.00910699	0.0169765
Rv1270c-S	Order: 057105; Rv1270c-A; EBMYCG00000002930; Putative lipoprotein lprA [Source:UniProtKB/Swiss-Prot%3BAcc:Q11049]///Order: 057089; Rv1270c-A; EBMYCG00000002930; Putative lipoprotein lprA [Source:UniProtKB/Swiss-Prot%3BAcc:Q11049]///Order: 057099; Rv1270c-A; EBMYCG00000002930; Putative lipoprotein lprA [Source:UniProtKB/Swiss-Prot%3BAcc:Q11049]///Order: 057093; Rv1270c-A; EBMYCG00000002930; Putati…	0.487654	0.0046443		Rv0905-S	Order: 040574; Rv0905-A; EBMYCG00000001323; Probable enoyl-CoA hydratase echA6 [Source:UniProtKB/Swiss-Prot%3BAcc:P64014]///Order: 040570; Rv0905-A; EBMYCG00000001323; Probable enoyl-CoA hydratase echA6 [Source:UniProtKB/Swiss-Prot%3BAcc:P64014]///Order: 040562; Rv0905-A; EBMYCG00000001323; Probable enoyl-CoA hydratase echA6 [Source:UniProtKB/Swiss-Prot%3BAcc:P64014]///Order: 040566; Rv0905-A; EB…	0.0058815	0.0044192
Rv1307-S	Order: 058800; Rv1307-A; EBMYCG00000001884; ATP synthase subunit b-delta [Source:UniProtKB/Swiss-Prot%3BAcc:P0A500]///Order: 058802; Rv1307-A; EBMYCG00000001884; ATP synthase subunit b-delta [Source:UniProtKB/Swiss-Prot%3BAcc:P0A500]///Order: 058808; Rv1307-A; EBMYCG00000001884; ATP synthase subunit b-delta [Source:UniProtKB/Swiss-Prot%3BAcc:P0A500]///Order: 058820; Rv1307-A; EBMYCG00000001884; A…	0.0426994	0.0279353		Rv0947c-S	Order: 042529; Rv0947c-A; EBMYCG00000003990;///Order: 042531; Rv0947c-A; EBMYCG00000003990;///Order: 042533; Rv0947c-A; EBMYCG00000003990;///Order: 042535; Rv0947c-A; EBMYCG00000003990;///Order: 042527; Rv0947c-A; EBMYCG00000003990;	0.167248	0.0334264
Rv1308-S	Order: 058874; Rv1308-A; EBMYCG00000002068; ATP synthase subunit alpha [Source:UniProtKB/Swiss-Prot%3BAcc:P63673]///Order: 058864; Rv1308-A; EBMYCG00000002068; ATP synthase subunit alpha [Source:UniProtKB/Swiss-Prot%3BAcc:P63673]///Order: 058918; Rv1308-A; EBMYCG00000002068; ATP synthase subunit alpha [Source:UniProtKB/Swiss-Prot%3BAcc:P63673]///Order: 058880; Rv1308-A; EBMYCG00000002068; ATP syn…	0.0306636	0.030473		Rv0980c-AS	Order: 044096; Rv0980c-S; EBMYCG00000001486; PE-PGRS FAMILY PROTEIN [Source:UniProtKB/TrEMBL%3BAcc:Q79FU0]///Order: 044066; Rv0980c-S; EBMYCG00000001486; PE-PGRS FAMILY PROTEIN [Source:UniProtKB/TrEMBL%3BAcc:Q79FU0]///Order: 044092; Rv0980c-S; EBMYCG00000001486; PE-PGRS FAMILY PROTEIN [Source:UniProtKB/TrEMBL%3BAcc:Q79FU0]///Order: 044080; Rv0980c-S; EBMYCG00000001486; PE-PGRS FAMILY PROTEIN [Sou…	0.925397	0.0344054
Rv1309-S	Order: 058952; Rv1309-A; EBMYCG00000003875; ATP synthase gamma chain [Source:UniProtKB/Swiss-Prot%3BAcc:P63671]///Order: 058924; Rv1309-A; EBMYCG00000003875; ATP synthase gamma chain [Source:UniProtKB/Swiss-Prot%3BAcc:P63671]///Order: 058958; Rv1309-A; EBMYCG00000003875; ATP synthase gamma chain [Source:UniProtKB/Swiss-Prot%3BAcc:P63671]///Order: 058922; Rv1309-A; EBMYCG00000003875; ATP synthase …	0.127386	0.0304898		Rv0985c-AS	Order: 044302; Rv0985c-S; EBMYCG00000003217; Large-conductance mechanosensitive channel [Source:UniProtKB/Swiss-Prot%3BAcc:P0A5K8]///Order: 044294; Rv0985c-S; EBMYCG00000003217; Large-conductance mechanosensitive channel [Source:UniProtKB/Swiss-Prot%3BAcc:P0A5K8]///Order: 044290; Rv0985c-S; EBMYCG00000003217; Large-conductance mechanosensitive channel [Source:UniProtKB/Swiss-Prot%3BAcc:P0A5K8]///…	0.00701361	0.013014
Rv1310-S	Order: 058984; Rv1310-A; EBMYCG00000003932; ATP synthase subunit beta [Source:UniProtKB/Swiss-Prot%3BAcc:P63677]///Order: 058998; Rv1310-A; EBMYCG00000003932; ATP synthase subunit beta [Source:UniProtKB/Swiss-Prot%3BAcc:P63677]///Order: 059004; Rv1310-A; EBMYCG00000003932; ATP synthase subunit beta [Source:UniProtKB/Swiss-Prot%3BAcc:P63677]///Order: 059002; Rv1310-A; EBMYCG00000003932; ATP syntha…	0.196585	0.0294653		Rv0986-S	Order: 044324; Rv0986-A; EBMYCG00000003804; Uncharacterized ABC transporter ATP-binding protein Rv0986/MT1014 [Source:UniProtKB/Swiss-Prot%3BAcc:O53899]///Order: 044332; Rv0986-A; EBMYCG00000003804; Uncharacterized ABC transporter ATP-binding protein Rv0986/MT1014 [Source:UniProtKB/Swiss-Prot%3BAcc:O53899]///Order: 044344; Rv0986-A; EBMYCG00000003804; Uncharacterized ABC transporter ATP-binding p…	0.00701361	0.0152234
Rv1387-S	Order: 062868; Rv1387-A; EBMYCG00000002238; Uncharacterized PPE family protein PPE20 [Source:UniProtKB/Swiss-Prot%3BAcc:Q7D8H6]///Order: 062874; Rv1387-A; EBMYCG00000002238; Uncharacterized PPE family protein PPE20 [Source:UniProtKB/Swiss-Prot%3BAcc:Q7D8H6]///Order: 062828; Rv1387-A; EBMYCG00000002238; Uncharacterized PPE family protein PPE20 [Source:UniProtKB/Swiss-Prot%3BAcc:Q7D8H6]///Order: 06…	0.0208386	0.0499705		Rv0987-AS	Order: 044381; Rv0987-S; EBMYCG00000000200; PROBABLE ADHESION COMPONENT TRANSPORT TRANSMEMBRANE PROTEIN ABC TRANSPORTER [Source:UniProtKB/TrEMBL%3BAcc:O53900]///Order: 044357; Rv0987-S; EBMYCG00000000200; PROBABLE ADHESION COMPONENT TRANSPORT TRANSMEMBRANE PROTEIN ABC TRANSPORTER [Source:UniProtKB/TrEMBL%3BAcc:O53900]///Order: 044371; Rv0987-S; EBMYCG00000000200; PROBABLE ADHESION COMPONENT TRANS…	0.110682	0.0379025
Rv1423-S	Order: 064280; Rv1423-A; EBMYCG00000002957; Putative sporulation transcription regulator whiA [Source:UniProtKB/Swiss-Prot%3BAcc:P71692]///Order: 064294; Rv1423-A; EBMYCG00000002957; Putative sporulation transcription regulator whiA [Source:UniProtKB/Swiss-Prot%3BAcc:P71692]///Order: 064300; Rv1423-A; EBMYCG00000002957; Putative sporulation transcription regulator whiA [Source:UniProtKB/Swiss-Pro…	0.0636177	0.0219297		Rv1044-S	Order: 046960; Rv1044-A; EBMYCG00000003641; Putative uncharacterized protein [Source:UniProtKB/TrEMBL%3BAcc:P96357]///Order: 046962; Rv1044-A; EBMYCG00000003641; Putative uncharacterized protein [Source:UniProtKB/TrEMBL%3BAcc:P96357]///Order: 046956; Rv1044-A; EBMYCG00000003641; Putative uncharacterized protein [Source:UniProtKB/TrEMBL%3BAcc:P96357]///Order: 046944; Rv1044-A; EBMYCG00000003641; P…	0.0584545	0.0455412
Rv1444c-S	Order: 065299; Rv1444c-A; EBMYCG00000000181; Putative uncharacterized protein [Source:UniProtKB/TrEMBL%3BAcc:O06815]///Order: 065307; Rv1444c-A; EBMYCG00000000181; Putative uncharacterized protein [Source:UniProtKB/TrEMBL%3BAcc:O06815]///Order: 065297; Rv1444c-A; EBMYCG00000000181; Putative uncharacterized protein [Source:UniProtKB/TrEMBL%3BAcc:O06815]///Order: 065305; Rv1444c-A; EBMYCG0000000018…	0.0525324	0.0191341		Rv1048c-S	Order: 047131; Rv1048c-A; EBMYCG00000001799; Putative uncharacterized protein [Source:UniProtKB/TrEMBL%3BAcc:P96353]///Order: 047103; Rv1048c-A; EBMYCG00000001799; Putative uncharacterized protein [Source:UniProtKB/TrEMBL%3BAcc:P96353]///Order: 047107; Rv1048c-A; EBMYCG00000001799; Putative uncharacterized protein [Source:UniProtKB/TrEMBL%3BAcc:P96353]///Order: 047113; Rv1048c-A; EBMYCG0000000179…	0.401206	0.0486862
Rv1477-S	Order: 067102; Rv1477-A; EBMYCG00000002924; HYPOTHETICAL INVASION PROTEIN [Source:UniProtKB/TrEMBL%3BAcc:O53168]///Order: 067090; Rv1477-A; EBMYCG00000002924; HYPOTHETICAL INVASION PROTEIN [Source:UniProtKB/TrEMBL%3BAcc:O53168]///Order: 067050; Rv1477-A; EBMYCG00000002924; HYPOTHETICAL INVASION PROTEIN [Source:UniProtKB/TrEMBL%3BAcc:O53168]///Order: 067060; Rv1477-A; EBMYCG00000002924; HYPOTHETIC…	0.586283	0.0277331		Rv1057-S	Order: 047454; Rv1057-A; EBMYCG00000000654; Putative uncharacterized protein [Source:UniProtKB/TrEMBL%3BAcc:O53405]///Order: 047468; Rv1057-A; EBMYCG00000000654; Putative uncharacterized protein [Source:UniProtKB/TrEMBL%3BAcc:O53405]///Order: 047444; Rv1057-A; EBMYCG00000000654; Putative uncharacterized protein [Source:UniProtKB/TrEMBL%3BAcc:O53405]///Order: 047462; Rv1057-A; EBMYCG00000000654; P…	0.0693041	0.0144225
Rv1543-S	Order: 070220; Rv1543-A; EBMYCG00000001675; Uncharacterized oxidoreductase Rv1543/MT1595 [Source:UniProtKB/Swiss-Prot%3BAcc:P66779]///Order: 070218; Rv1543-A; EBMYCG00000001675; Uncharacterized oxidoreductase Rv1543/MT1595 [Source:UniProtKB/Swiss-Prot%3BAcc:P66779]///Order: 070204; Rv1543-A; EBMYCG00000001675; Uncharacterized oxidoreductase Rv1543/MT1595 [Source:UniProtKB/Swiss-Prot%3BAcc:P66779]…	0.756017	0.0303791		Rv1107c-AS	Order: 049642; Rv1107c-S; EBMYCG00000002429; Exodeoxyribonuclease 7 small subunit [Source:UniProtKB/Swiss-Prot%3BAcc:P67456]///Order: 049640; Rv1107c-S; EBMYCG00000002429; Exodeoxyribonuclease 7 small subunit [Source:UniProtKB/Swiss-Prot%3BAcc:P67456]///Order: 049636; Rv1107c-S; EBMYCG00000002429; Exodeoxyribonuclease 7 small subunit [Source:UniProtKB/Swiss-Prot%3BAcc:P67456]///Order: 049634; Rv1…	0.0071824	0.0435203
Rv1544-S	Order: 070264; Rv1544-A; EBMYCG00000001174; Oxidoreductase, short-chain dehydrogenase/reductase family [Source:UniProtKB/TrEMBL%3BAcc:Q10782]///Order: 070232; Rv1544-A; EBMYCG00000001174; Oxidoreductase, short-chain dehydrogenase/reductase family [Source:UniProtKB/TrEMBL%3BAcc:Q10782]///Order: 070244; Rv1544-A; EBMYCG00000001174; Oxidoreductase, short-chain dehydrogenase/reductase family [Source:…	0.0531264	0.0493895		Rv1139c-AS	Order: 050950; Rv1139c-S; EBMYCG00000001679; CONSERVED HYPOTHETICAL MEMBRANE PROTEIN [Source:UniProtKB/TrEMBL%3BAcc:O06539]///Order: 050956; Rv1139c-S; EBMYCG00000001679; CONSERVED HYPOTHETICAL MEMBRANE PROTEIN [Source:UniProtKB/TrEMBL%3BAcc:O06539]///Order: 050948; Rv1139c-S; EBMYCG00000001679; CONSERVED HYPOTHETICAL MEMBRANE PROTEIN [Source:UniProtKB/TrEMBL%3BAcc:O06539]///Order: 050960; Rv1139…	0.00694789	0.0114234
Rv1545-S	Order: 070268; Rv1545-A; EBMYCG00000000464; Uncharacterized protein Rv1545/MT1596.1 [Source:UniProtKB/Swiss-Prot%3BAcc:P64871]///Order: 070272; Rv1545-A; EBMYCG00000000464; Uncharacterized protein Rv1545/MT1596.1 [Source:UniProtKB/Swiss-Prot%3BAcc:P64871]///Order: 070266; Rv1545-A; EBMYCG00000000464; Uncharacterized protein Rv1545/MT1596.1 [Source:UniProtKB/Swiss-Prot%3BAcc:P64871]///Order: 07027…	0.775183	0.0431424		Rv1169c-AS	Order: 052294; Rv1169c-S; EBMYCG00000002766; PE FAMILY PROTEIN [Source:UniProtKB/TrEMBL%3BAcc:Q79FR5]///Order: 052284; Rv1169c-S; EBMYCG00000002766; PE FAMILY PROTEIN [Source:UniProtKB/TrEMBL%3BAcc:Q79FR5]///Order: 052288; Rv1169c-S; EBMYCG00000002766; PE FAMILY PROTEIN [Source:UniProtKB/TrEMBL%3BAcc:Q79FR5]///Order: 052286; Rv1169c-S; EBMYCG00000002766; PE FAMILY PROTEIN [Source:UniProtKB/TrEMBL…	0.121888	0.0132036
Rv1549-S	Order: 070548; Rv1549-A; EBMYCG00000002677; Uncharacterized protein Rv1549/MT1599.1 [Source:UniProtKB/Swiss-Prot%3BAcc:Q10777]///Order: 070528; Rv1549-A; EBMYCG00000002677; Uncharacterized protein Rv1549/MT1599.1 [Source:UniProtKB/Swiss-Prot%3BAcc:Q10777]///Order: 070546; Rv1549-A; EBMYCG00000002677; Uncharacterized protein Rv1549/MT1599.1 [Source:UniProtKB/Swiss-Prot%3BAcc:Q10777]///Order: 07054…	0.00701361	0.0162082		Rv1173-AS	Order: 052413; Rv1173-S; EBMYCG00000002367; FO synthase [Source:UniProtKB/Swiss-Prot%3BAcc:O50429]///Order: 052411; Rv1173-S; EBMYCG00000002367; FO synthase [Source:UniProtKB/Swiss-Prot%3BAcc:O50429]///Order: 052505; Rv1173-S; EBMYCG00000002367; FO synthase [Source:UniProtKB/Swiss-Prot%3BAcc:O50429]///Order: 052433; Rv1173-S; EBMYCG00000002367; FO synthase [Source:UniProtKB/Swiss-Prot%3BAcc:O5042…	0.82928	0.0135794
Rv1566c-S	Order: 071353; Rv1566c-A; EBMYCG00000001217; Possible inv protein [Source:UniProtKB/TrEMBL%3BAcc:O06624]///Order: 071357; Rv1566c-A; EBMYCG00000001217; Possible inv protein [Source:UniProtKB/TrEMBL%3BAcc:O06624]///Order: 071369; Rv1566c-A; EBMYCG00000001217; Possible inv protein [Source:UniProtKB/TrEMBL%3BAcc:O06624]///Order: 071377; Rv1566c-A; EBMYCG00000001217; Possible inv protein [Source:UniP…	0.0545825	0.0101456		Rv1192-S	Order: 053722; Rv1192-A; EBMYCG00000003251; Putative uncharacterized protein [Source:UniProtKB/TrEMBL%3BAcc:O05294]///Order: 053710; Rv1192-A; EBMYCG00000003251; Putative uncharacterized protein [Source:UniProtKB/TrEMBL%3BAcc:O05294]///Order: 053704; Rv1192-A; EBMYCG00000003251; Putative uncharacterized protein [Source:UniProtKB/TrEMBL%3BAcc:O05294]///Order: 053724; Rv1192-A; EBMYCG00000003251; P…	0.00715059	0.0386308
Rv1614-S	Order: 072976; Rv1614-A; EBMYCG00000003266; Prolipoprotein diacylglyceryl transferase [Source:UniProtKB/Swiss-Prot%3BAcc:O06131]///Order: 072956; Rv1614-A; EBMYCG00000003266; Prolipoprotein diacylglyceryl transferase [Source:UniProtKB/Swiss-Prot%3BAcc:O06131]///Order: 072982; Rv1614-A; EBMYCG00000003266; Prolipoprotein diacylglyceryl transferase [Source:UniProtKB/Swiss-Prot%3BAcc:O06131]///Order:…	0.0990836	0.0294653		Rv1194c-S	Order: 053809; Rv1194c-A; EBMYCG00000003403; Putative uncharacterized protein [Source:UniProtKB/TrEMBL%3BAcc:O05296]///Order: 053807; Rv1194c-A; EBMYCG00000003403; Putative uncharacterized protein [Source:UniProtKB/TrEMBL%3BAcc:O05296]///Order: 053825; Rv1194c-A; EBMYCG00000003403; Putative uncharacterized protein [Source:UniProtKB/TrEMBL%3BAcc:O05296]///Order: 053819; Rv1194c-A; EBMYCG0000000340…	0.00701361	0.0446736
Rv1622c-AS	Order: 073376; Rv1622c-S; EBMYCG00000000157; Cytochrome d ubiquinol oxidase, subunit II [Source:UniProtKB/TrEMBL%3BAcc:O06139]///Order: 073350; Rv1622c-S; EBMYCG00000000157; Cytochrome d ubiquinol oxidase, subunit II [Source:UniProtKB/TrEMBL%3BAcc:O06139]///Order: 073342; Rv1622c-S; EBMYCG00000000157; Cytochrome d ubiquinol oxidase, subunit II [Source:UniProtKB/TrEMBL%3BAcc:O06139]///Order: 07336…	0.00494224	0.0107818		Rv1244-AS	Order: 055793; Rv1244-S; EBMYCG00000003253; Lipoprotein, putative [Source:UniProtKB/TrEMBL%3BAcc:O50459]///Order: 055801; Rv1244-S; EBMYCG00000003253; Lipoprotein, putative [Source:UniProtKB/TrEMBL%3BAcc:O50459]///Order: 055799; Rv1244-S; EBMYCG00000003253; Lipoprotein, putative [Source:UniProtKB/TrEMBL%3BAcc:O50459]///Order: 055811; Rv1244-S; EBMYCG00000003253; Lipoprotein, putative [Source:UniP…	0.392152	0.0239584
Rv1638.1-AS	Order: 074279; Rv1638.1-A; EBMYCG00000002929; Putative uncharacterized protein [Source:UniProtKB/TrEMBL%3BAcc:Q8VJZ6]///Order: 074283; Rv1638.1-A; EBMYCG00000002929; Putative uncharacterized protein [Source:UniProtKB/TrEMBL%3BAcc:Q8VJZ6]///Order: 074281; Rv1638.1-A; EBMYCG00000002929; Putative uncharacterized protein [Source:UniProtKB/TrEMBL%3BAcc:Q8VJZ6]///Order: 074287; Rv1638.1-A; EBMYCG000000…	0.228817	0.0268849		Rv1246c-AS	Order: 055864; Rv1246c-S; EBMYCG00000000005; Putative uncharacterized protein [Source:UniProtKB/TrEMBL%3BAcc:O50461]///Order: 055866; Rv1246c-S; EBMYCG00000000005; Putative uncharacterized protein [Source:UniProtKB/TrEMBL%3BAcc:O50461]///Order: 055862; Rv1246c-S; EBMYCG00000000005; Putative uncharacterized protein [Source:UniProtKB/TrEMBL%3BAcc:O50461]///Order: 055856; Rv1246c-S; EBMYCG0000000000…	0.0295796	0.022342
Rv1639c-S	Order: 074335; Rv1639c-A; EBMYCG00000000468; CONSERVED HYPOTHETICAL MEMBRANE PROTEIN [Source:UniProtKB/TrEMBL%3BAcc:P94973]///Order: 074321; Rv1639c-A; EBMYCG00000000468; CONSERVED HYPOTHETICAL MEMBRANE PROTEIN [Source:UniProtKB/TrEMBL%3BAcc:P94973]///Order: 074343; Rv1639c-A; EBMYCG00000000468; CONSERVED HYPOTHETICAL MEMBRANE PROTEIN [Source:UniProtKB/TrEMBL%3BAcc:P94973]///Order: 074345; Rv1639…	0.355856	0.0231913		Rv1339-S	Order: 060590; Rv1339-A; EBMYCG00000003520; Uncharacterized protein Rv1339/MT1380 [Source:UniProtKB/Swiss-Prot%3BAcc:P66873]///Order: 060574; Rv1339-A; EBMYCG00000003520; Uncharacterized protein Rv1339/MT1380 [Source:UniProtKB/Swiss-Prot%3BAcc:P66873]///Order: 060588; Rv1339-A; EBMYCG00000003520; Uncharacterized protein Rv1339/MT1380 [Source:UniProtKB/Swiss-Prot%3BAcc:P66873]///Order: 060594; Rv1…	0.0058815	0.0044192
Rv1658-S	Order: 075280; Rv1658-A; EBMYCG00000003033; Argininosuccinate synthase [Source:UniProtKB/Swiss-Prot%3BAcc:P63642]///Order: 075300; Rv1658-A; EBMYCG00000003033; Argininosuccinate synthase [Source:UniProtKB/Swiss-Prot%3BAcc:P63642]///Order: 075288; Rv1658-A; EBMYCG00000003033; Argininosuccinate synthase [Source:UniProtKB/Swiss-Prot%3BAcc:P63642]///Order: 075318; Rv1658-A; EBMYCG00000003033; Arginin…	0.110196	0.0124323		Rv1341-AS	Order: 060637; Rv1341-S; EBMYCG00000000516; Nucleoside-triphosphatase [Source:UniProtKB/Swiss-Prot%3BAcc:P64307]///Order: 060655; Rv1341-S; EBMYCG00000000516; Nucleoside-triphosphatase [Source:UniProtKB/Swiss-Prot%3BAcc:P64307]///Order: 060641; Rv1341-S; EBMYCG00000000516; Nucleoside-triphosphatase [Source:UniProtKB/Swiss-Prot%3BAcc:P64307]///Order: 060663; Rv1341-S; EBMYCG00000000516; Nucleoside…	0.0189114	0.027876
Rv1678-S	Order: 076552; Rv1678-A; EBMYCG00000001796; PROBABLE INTEGRAL MEMBRANE PROTEIN [Source:UniProtKB/TrEMBL%3BAcc:O53925]///Order: 076526; Rv1678-A; EBMYCG00000001796; PROBABLE INTEGRAL MEMBRANE PROTEIN [Source:UniProtKB/TrEMBL%3BAcc:O53925]///Order: 076542; Rv1678-A; EBMYCG00000001796; PROBABLE INTEGRAL MEMBRANE PROTEIN [Source:UniProtKB/TrEMBL%3BAcc:O53925]///Order: 076536; Rv1678-A; EBMYCG00000001…	0.00886053	0.0413288		Rv1343c-AS	Order: 060688; Rv1343c-S; EBMYCG00000000848; Uncharacterized protein Rv1343c/MT1384 [Source:UniProtKB/Swiss-Prot%3BAcc:Q11013]///Order: 060690; Rv1343c-S; EBMYCG00000000848; Uncharacterized protein Rv1343c/MT1384 [Source:UniProtKB/Swiss-Prot%3BAcc:Q11013]///Order: 060684; Rv1343c-S; EBMYCG00000000848; Uncharacterized protein Rv1343c/MT1384 [Source:UniProtKB/Swiss-Prot%3BAcc:Q11013]///Order: 06068…	0.639265	0.0327401
Rv1679-S	Order: 076568; Rv1679-A; EBMYCG00000000582; Acyl-CoA dehydrogenase, putative [Source:UniProtKB/TrEMBL%3BAcc:O53926]///Order: 076558; Rv1679-A; EBMYCG00000000582; Acyl-CoA dehydrogenase, putative [Source:UniProtKB/TrEMBL%3BAcc:O53926]///Order: 076592; Rv1679-A; EBMYCG00000000582; Acyl-CoA dehydrogenase, putative [Source:UniProtKB/TrEMBL%3BAcc:O53926]///Order: 076564; Rv1679-A; EBMYCG00000000582; A…	0.00701361	0.0486862		Rv1356c-AS	Order: 061304; Rv1356c-S; EBMYCG00000002702; Uncharacterized protein Rv1356c/MT1399 [Source:UniProtKB/Swiss-Prot%3BAcc:P64827]///Order: 061314; Rv1356c-S; EBMYCG00000002702; Uncharacterized protein Rv1356c/MT1399 [Source:UniProtKB/Swiss-Prot%3BAcc:P64827]///Order: 061302; Rv1356c-S; EBMYCG00000002702; Uncharacterized protein Rv1356c/MT1399 [Source:UniProtKB/Swiss-Prot%3BAcc:P64827]///Order: 06132…	0.952033	0.0133825
Rv1697-S	Order: 077324; Rv1697-A; EBMYCG00000000889; Putative uncharacterized protein [Source:UniProtKB/TrEMBL%3BAcc:O33198]///Order: 077326; Rv1697-A; EBMYCG00000000889; Putative uncharacterized protein [Source:UniProtKB/TrEMBL%3BAcc:O33198]///Order: 077336; Rv1697-A; EBMYCG00000000889; Putative uncharacterized protein [Source:UniProtKB/TrEMBL%3BAcc:O33198]///Order: 077310; Rv1697-A; EBMYCG00000000889; P…	0.541134	0.0104362		Rv1359-AS	Order: 061567; Rv1359-S; EBMYCG00000003306; Uncharacterized protein Rv1359/MT1403 [Source:UniProtKB/Swiss-Prot%3BAcc:Q11029]///Order: 061569; Rv1359-S; EBMYCG00000003306; Uncharacterized protein Rv1359/MT1403 [Source:UniProtKB/Swiss-Prot%3BAcc:Q11029]///Order: 061555; Rv1359-S; EBMYCG00000003306; Uncharacterized protein Rv1359/MT1403 [Source:UniProtKB/Swiss-Prot%3BAcc:Q11029]///Order: 061559; Rv1…	0.0434815	0.0104391
Rv1698-S	Order: 077352; Rv1698-A; EBMYCG00000001185; Channel-ASorming protein Rv1698/MT1737 [Source:UniProtKB/Swiss-Prot%3BAcc:P64883]///Order: 077344; Rv1698-A; EBMYCG00000001185; Channel-ASorming protein Rv1698/MT1737 [Source:UniProtKB/Swiss-Prot%3BAcc:P64883]///Order: 077368; Rv1698-A; EBMYCG00000001185; Channel-ASorming protein Rv1698/MT1737 [Source:UniProtKB/Swiss-Prot%3BAcc:P64883]///Order: 077364; …	0.0165249	0.0245365		Rv1370c-AS	Order: 062066; Rv1370c-S; EBMYCG00000001881; Insertion element IS6110 uncharacterized 12.0 kDa protein [Source:UniProtKB/Swiss-Prot%3BAcc:P0C5G9]///Order: 062064; Rv1370c-S; EBMYCG00000001881; Insertion element IS6110 uncharacterized 12.0 kDa protein [Source:UniProtKB/Swiss-Prot%3BAcc:P0C5G9]///Order: 062072; Rv1370c-S; EBMYCG00000001881; Insertion element IS6110 uncharacterized 12.0 kDa protein …	0.0152853	0.0478115
Rv1719-S	Order: 078264; Rv1719-A; EBMYCG00000002498; PROBABLE TRANSCRIPTIONAL REGULATORY PROTEIN [Source:UniProtKB/TrEMBL%3BAcc:P71977]///Order: 078272; Rv1719-A; EBMYCG00000002498; PROBABLE TRANSCRIPTIONAL REGULATORY PROTEIN [Source:UniProtKB/TrEMBL%3BAcc:P71977]///Order: 078266; Rv1719-A; EBMYCG00000002498; PROBABLE TRANSCRIPTIONAL REGULATORY PROTEIN [Source:UniProtKB/TrEMBL%3BAcc:P71977]///Order: 07828…	0.00597163	0.00827072		Rv1370c-AS,Rv1763-AS	Order: 062060; Rv1370c-S; EBMYCG00000001881; Insertion element IS6110 uncharacterized 12.0 kDa protein [Source:UniProtKB/Swiss-Prot%3BAcc:P0C5G9],Order: 080301; Rv1763-S; EBMYCG00000002736; Insertion element IS6110 uncharacterized 12.0 kDa protein [Source:UniProtKB/Swiss-Prot%3BAcc:P0C5G9]///Order: 062068; Rv1370c-S; EBMYCG00000001881; Insertion element IS6110 uncharacterized 12.0 kDa protein [So…	0.00948273	0.0342213
Rv1815-S	Order: 082778; Rv1815-A; EBMYCG00000001801; Uncharacterized protein Rv1815/MT1863 [Source:UniProtKB/Swiss-Prot%3BAcc:Q50618]///Order: 082768; Rv1815-A; EBMYCG00000001801; Uncharacterized protein Rv1815/MT1863 [Source:UniProtKB/Swiss-Prot%3BAcc:Q50618]///Order: 082782; Rv1815-A; EBMYCG00000001801; Uncharacterized protein Rv1815/MT1863 [Source:UniProtKB/Swiss-Prot%3BAcc:Q50618]///Order: 082784; Rv1…	0.311013	0.0107818		Rv1375-S	Order: 062278; Rv1375-A; EBMYCG00000001426; UPF0142 protein Rv1375/MT1419 [Source:UniProtKB/Swiss-Prot%3BAcc:P71803]///Order: 062310; Rv1375-A; EBMYCG00000001426; UPF0142 protein Rv1375/MT1419 [Source:UniProtKB/Swiss-Prot%3BAcc:P71803]///Order: 062308; Rv1375-A; EBMYCG00000001426; UPF0142 protein Rv1375/MT1419 [Source:UniProtKB/Swiss-Prot%3BAcc:P71803]///Order: 062296; Rv1375-A; EBMYCG00000001426…	0.051369	0.0423923
Rv1860-S	Order: 084786; Rv1860-A; EBMYCG00000001897; Alanine and proline-Sich secreted protein apa [Source:UniProtKB/Swiss-Prot%3BAcc:Q50906]///Order: 084792; Rv1860-A; EBMYCG00000001897; Alanine and proline-Sich secreted protein apa [Source:UniProtKB/Swiss-Prot%3BAcc:Q50906]///Order: 084784; Rv1860-A; EBMYCG00000001897; Alanine and proline-Sich secreted protein apa [Source:UniProtKB/Swiss-Prot%3BAcc:Q509…	0.80075	0.0138951		Rv1419-S	Order: 064100; Rv1419-A; EBMYCG00000002052; Uncharacterized protein Rv1419/MT1462 [Source:UniProtKB/Swiss-Prot%3BAcc:P64849]///Order: 064108; Rv1419-A; EBMYCG00000002052; Uncharacterized protein Rv1419/MT1462 [Source:UniProtKB/Swiss-Prot%3BAcc:P64849]///Order: 064104; Rv1419-A; EBMYCG00000002052; Uncharacterized protein Rv1419/MT1462 [Source:UniProtKB/Swiss-Prot%3BAcc:P64849]///Order: 064106; Rv1…	0.0058815	0.0044192
Rv1867-S	Order: 085126; Rv1867-A; EBMYCG00000002030; Putative uncharacterized protein [Source:UniProtKB/TrEMBL%3BAcc:P95148]///Order: 085120; Rv1867-A; EBMYCG00000002030; Putative uncharacterized protein [Source:UniProtKB/TrEMBL%3BAcc:P95148]///Order: 085116; Rv1867-A; EBMYCG00000002030; Putative uncharacterized protein [Source:UniProtKB/TrEMBL%3BAcc:P95148]///Order: 085138; Rv1867-A; EBMYCG00000002030; P…	0.00710183	0.0457252		Rv1471-S	Order: 066744; Rv1471-A; EBMYCG00000002882; PROBABLE THIOREDOXIN TRXB1 [Source:UniProtKB/TrEMBL%3BAcc:Q7D8E1]///Order: 066756; Rv1471-A; EBMYCG00000002882; PROBABLE THIOREDOXIN TRXB1 [Source:UniProtKB/TrEMBL%3BAcc:Q7D8E1]///Order: 066758; Rv1471-A; EBMYCG00000002882; PROBABLE THIOREDOXIN TRXB1 [Source:UniProtKB/TrEMBL%3BAcc:Q7D8E1]///Order: 066754; Rv1471-A; EBMYCG00000002882; PROBABLE THIOREDOXI…	0.00701361	0.0478115
Rv1883c-S	Order: 085805; Rv1883c-A; EBMYCG00000001894; Putative uncharacterized protein [Source:UniProtKB/TrEMBL%3BAcc:O07748]///Order: 085813; Rv1883c-A; EBMYCG00000001894; Putative uncharacterized protein [Source:UniProtKB/TrEMBL%3BAcc:O07748]///Order: 085809; Rv1883c-A; EBMYCG00000001894; Putative uncharacterized protein [Source:UniProtKB/TrEMBL%3BAcc:O07748]///Order: 085807; Rv1883c-A; EBMYCG0000000189…	0.0058815	0.00211276		Rv1501-AS	Order: 068061; Rv1501-S; EBMYCG00000000917; Uncharacterized protein Rv1501/MT1550 [Source:UniProtKB/Swiss-Prot%3BAcc:P67770]///Order: 068071; Rv1501-S; EBMYCG00000000917; Uncharacterized protein Rv1501/MT1550 [Source:UniProtKB/Swiss-Prot%3BAcc:P67770]///Order: 068075; Rv1501-S; EBMYCG00000000917; Uncharacterized protein Rv1501/MT1550 [Source:UniProtKB/Swiss-Prot%3BAcc:P67770]///Order: 068053; Rv1…	0.938679	0.0379025
Rv1884c-S	Order: 085827; Rv1884c-A; EBMYCG00000002254; PROBABLE RESUSCITATION-PROMOTING FACTOR RPFC [Source:UniProtKB/TrEMBL%3BAcc:O07747]///Order: 085835; Rv1884c-A; EBMYCG00000002254; PROBABLE RESUSCITATION-PROMOTING FACTOR RPFC [Source:UniProtKB/TrEMBL%3BAcc:O07747]///Order: 085833; Rv1884c-A; EBMYCG00000002254; PROBABLE RESUSCITATION-PROMOTING FACTOR RPFC [Source:UniProtKB/TrEMBL%3BAcc:O07747]///Order:…	0.159212	0.0141357		Rv1503c-S	Order: 068143; Rv1503c-A; EBMYCG00000001887; Putative uncharacterized protein [Source:UniProtKB/TrEMBL%3BAcc:Q79FN3]///Order: 068139; Rv1503c-A; EBMYCG00000001887; Putative uncharacterized protein [Source:UniProtKB/TrEMBL%3BAcc:Q79FN3]///Order: 068157; Rv1503c-A; EBMYCG00000001887; Putative uncharacterized protein [Source:UniProtKB/TrEMBL%3BAcc:Q79FN3]///Order: 068155; Rv1503c-A; EBMYCG0000000188…	0.700965	0.0120031
Rv1885c-S	Order: 085845; Rv1885c-A; EBMYCG00000000785; Chorismate mutase-Selated protein [Source:UniProtKB/TrEMBL%3BAcc:O07746]///Order: 085869; Rv1885c-A; EBMYCG00000000785; Chorismate mutase-Selated protein [Source:UniProtKB/TrEMBL%3BAcc:O07746]///Order: 085853; Rv1885c-A; EBMYCG00000000785; Chorismate mutase-Selated protein [Source:UniProtKB/TrEMBL%3BAcc:O07746]///Order: 085867; Rv1885c-A; EBMYCG0000000…	0.00694789	0.0044192		Rv1507.1-S	Order: 068280; Rv1507.1-A; EBMYCG00000001370; Putative uncharacterized protein [Source:UniProtKB/TrEMBL%3BAcc:Q8VK09]///Order: 068276; Rv1507.1-A; EBMYCG00000001370; Putative uncharacterized protein [Source:UniProtKB/TrEMBL%3BAcc:Q8VK09]///Order: 068288; Rv1507.1-A; EBMYCG00000001370; Putative uncharacterized protein [Source:UniProtKB/TrEMBL%3BAcc:Q8VK09]///Order: 068284; Rv1507.1-A; EBMYCG000000…	0.0127835	0.0486862
Rv1886c-S	Order: 085887; Rv1886c-A; EBMYCG00000001835; Antigen 85-B [Source:UniProtKB/Swiss-Prot%3BAcc:P0C5B9]///Order: 085901; Rv1886c-A; EBMYCG00000001835; Antigen 85-B [Source:UniProtKB/Swiss-Prot%3BAcc:P0C5B9]///Order: 085881; Rv1886c-A; EBMYCG00000001835; Antigen 85-B [Source:UniProtKB/Swiss-Prot%3BAcc:P0C5B9]///Order: 085893; Rv1886c-A; EBMYCG00000001835; Antigen 85-B [Source:UniProtKB/Swiss-Prot%3BA…	0.0728437	0.00790618		Rv1507c-AS	Order: 068268; Rv1507c-S; EBMYCG00000000982; Uncharacterized protein Rv1507c/MT1555 [Source:UniProtKB/Swiss-Prot%3BAcc:P71786]///Order: 068250; Rv1507c-S; EBMYCG00000000982; Uncharacterized protein Rv1507c/MT1555 [Source:UniProtKB/Swiss-Prot%3BAcc:P71786]///Order: 068262; Rv1507c-S; EBMYCG00000000982; Uncharacterized protein Rv1507c/MT1555 [Source:UniProtKB/Swiss-Prot%3BAcc:P71786]///Order: 06825…	0.169477	0.015692
Rv1891-S	Order: 086064; Rv1891-A; EBMYCG00000000729; Putative uncharacterized protein [Source:UniProtKB/TrEMBL%3BAcc:O07741]///Order: 086076; Rv1891-A; EBMYCG00000000729; Putative uncharacterized protein [Source:UniProtKB/TrEMBL%3BAcc:O07741]///Order: 086074; Rv1891-A; EBMYCG00000000729; Putative uncharacterized protein [Source:UniProtKB/TrEMBL%3BAcc:O07741]///Order: 086070; Rv1891-A; EBMYCG00000000729; P…	0.103264	0.0250311		Rv1561-S	Order: 070992; Rv1561-A; EBMYCG00000000303; Uncharacterized protein Rv1561/MT1612 [Source:UniProtKB/Swiss-Prot%3BAcc:P64879]///Order: 070994; Rv1561-A; EBMYCG00000000303; Uncharacterized protein Rv1561/MT1612 [Source:UniProtKB/Swiss-Prot%3BAcc:P64879]///Order: 070998; Rv1561-A; EBMYCG00000000303; Uncharacterized protein Rv1561/MT1612 [Source:UniProtKB/Swiss-Prot%3BAcc:P64879]///Order: 071006; Rv1…	0.303422	0.0261614
Rv1892-S	Order: 086090; Rv1892-A; EBMYCG00000001209; Putative uncharacterized protein [Source:UniProtKB/TrEMBL%3BAcc:O07740]///Order: 086082; Rv1892-A; EBMYCG00000001209; Putative uncharacterized protein [Source:UniProtKB/TrEMBL%3BAcc:O07740]///Order: 086092; Rv1892-A; EBMYCG00000001209; Putative uncharacterized protein [Source:UniProtKB/TrEMBL%3BAcc:O07740]///Order: 086084; Rv1892-A; EBMYCG00000001209; P…	0.771992	0.0299026		Rv1590-AS	Order: 072057; Rv1590-S; EBMYCG00000001173; Uncharacterized protein Rv1590/MT1625 [Source:UniProtKB/Swiss-Prot%3BAcc:P64881]///Order: 072055; Rv1590-S; EBMYCG00000001173; Uncharacterized protein Rv1590/MT1625 [Source:UniProtKB/Swiss-Prot%3BAcc:P64881]///Order: 072059; Rv1590-S; EBMYCG00000001173; Uncharacterized protein Rv1590/MT1625 [Source:UniProtKB/Swiss-Prot%3BAcc:P64881]///Order: 072061; Rv1…	0.00702418	0.0392461
Rv1893-S	Order: 086102; Rv1893-A; EBMYCG00000003624; Putative uncharacterized protein [Source:UniProtKB/TrEMBL%3BAcc:O07739]///Order: 086100; Rv1893-A; EBMYCG00000003624; Putative uncharacterized protein [Source:UniProtKB/TrEMBL%3BAcc:O07739]///Order: 086104; Rv1893-A; EBMYCG00000003624; Putative uncharacterized protein [Source:UniProtKB/TrEMBL%3BAcc:O07739]///Order: 086096; Rv1893-A; EBMYCG00000003624; P…	0.0132767	0.0120031		Rv1591-AS	Order: 072063; Rv1591-S; EBMYCG00000000742; Uncharacterized protein Rv1591/MT1626 [Source:UniProtKB/Swiss-Prot%3BAcc:P0A5F3]///Order: 072085; Rv1591-S; EBMYCG00000000742; Uncharacterized protein Rv1591/MT1626 [Source:UniProtKB/Swiss-Prot%3BAcc:P0A5F3]///Order: 072075; Rv1591-S; EBMYCG00000000742; Uncharacterized protein Rv1591/MT1626 [Source:UniProtKB/Swiss-Prot%3BAcc:P0A5F3]///Order: 072077; Rv1…	0.00701361	0.0176087
Rv1912c-S	Order: 086823; Rv1912c-A; EBMYCG00000001832; POSSIBLE OXIDOREDUCTASE FADB5 [Source:UniProtKB/TrEMBL%3BAcc:O07721]///Order: 086813; Rv1912c-A; EBMYCG00000001832; POSSIBLE OXIDOREDUCTASE FADB5 [Source:UniProtKB/TrEMBL%3BAcc:O07721]///Order: 086807; Rv1912c-A; EBMYCG00000001832; POSSIBLE OXIDOREDUCTASE FADB5 [Source:UniProtKB/TrEMBL%3BAcc:O07721]///Order: 086835; Rv1912c-A; EBMYCG00000001832; POSSIB…	0.0143897	0.02005		Rv1592c-S	Order: 072103; Rv1592c-A; EBMYCG00000000864; Probable inactive lipase Rv1592c/MT1628 [Source:UniProtKB/Swiss-Prot%3BAcc:O06598]///Order: 072143; Rv1592c-A; EBMYCG00000000864; Probable inactive lipase Rv1592c/MT1628 [Source:UniProtKB/Swiss-Prot%3BAcc:O06598]///Order: 072125; Rv1592c-A; EBMYCG00000000864; Probable inactive lipase Rv1592c/MT1628 [Source:UniProtKB/Swiss-Prot%3BAcc:O06598]///Order: 07…	0.00701361	0.00755915
Rv1932-S	Order: 087840; Rv1932-A; EBMYCG00000000146; Probable thiol peroxidase [Source:UniProtKB/Swiss-Prot%3BAcc:P66952]///Order: 087834; Rv1932-A; EBMYCG00000000146; Probable thiol peroxidase [Source:UniProtKB/Swiss-Prot%3BAcc:P66952]///Order: 087828; Rv1932-A; EBMYCG00000000146; Probable thiol peroxidase [Source:UniProtKB/Swiss-Prot%3BAcc:P66952]///Order: 087830; Rv1932-A; EBMYCG00000000146; Probable t…	0.0503679	0.0436775		Rv1593c-S	Order: 072173; Rv1593c-A; EBMYCG00000001181; Putative uncharacterized protein [Source:UniProtKB/TrEMBL%3BAcc:O06597]///Order: 072177; Rv1593c-A; EBMYCG00000001181; Putative uncharacterized protein [Source:UniProtKB/TrEMBL%3BAcc:O06597]///Order: 072161; Rv1593c-A; EBMYCG00000001181; Putative uncharacterized protein [Source:UniProtKB/TrEMBL%3BAcc:O06597]///Order: 072185; Rv1593c-A; EBMYCG0000000118…	0.117506	0.0384261
Rv1933c-AS	Order: 087880; Rv1933c-S; EBMYCG00000002169; Acyl-CoA dehydrogenase, putative [Source:UniProtKB/TrEMBL%3BAcc:P95281]///Order: 087844; Rv1933c-S; EBMYCG00000002169; Acyl-CoA dehydrogenase, putative [Source:UniProtKB/TrEMBL%3BAcc:P95281]///Order: 087866; Rv1933c-S; EBMYCG00000002169; Acyl-CoA dehydrogenase, putative [Source:UniProtKB/TrEMBL%3BAcc:P95281]///Order: 087850; Rv1933c-S; EBMYCG0000000216…	0.0166793	0.0388813		Rv1647-S	Order: 074710; Rv1647-A; EBMYCG00000000330; Putative uncharacterized protein [Source:UniProtKB/TrEMBL%3BAcc:P94982]///Order: 074686; Rv1647-A; EBMYCG00000000330; Putative uncharacterized protein [Source:UniProtKB/TrEMBL%3BAcc:P94982]///Order: 074712; Rv1647-A; EBMYCG00000000330; Putative uncharacterized protein [Source:UniProtKB/TrEMBL%3BAcc:P94982]///Order: 074684; Rv1647-A; EBMYCG00000000330; P…	0.937269	0.0216639
Rv1986-S	Order: 089700; Rv1986-A; EBMYCG00000003353; Putative amino-acid transporter Rv1986/MT2040 [Source:UniProtKB/Swiss-Prot%3BAcc:P64903]///Order: 089696; Rv1986-A; EBMYCG00000003353; Putative amino-acid transporter Rv1986/MT2040 [Source:UniProtKB/Swiss-Prot%3BAcc:P64903]///Order: 089708; Rv1986-A; EBMYCG00000003353; Putative amino-acid transporter Rv1986/MT2040 [Source:UniProtKB/Swiss-Prot%3BAcc:P649…	0.839865	0.0182793		Rv1666c-AS	Order: 076116; Rv1666c-S; EBMYCG00000003212; Putative cytochrome P450 139 [Source:UniProtKB/Swiss-Prot%3BAcc:P63719]///Order: 076126; Rv1666c-S; EBMYCG00000003212; Putative cytochrome P450 139 [Source:UniProtKB/Swiss-Prot%3BAcc:P63719]///Order: 076130; Rv1666c-S; EBMYCG00000003212; Putative cytochrome P450 139 [Source:UniProtKB/Swiss-Prot%3BAcc:P63719]///Order: 076132; Rv1666c-S; EBMYCG0000000321…	0.00910699	0.019291
Rv2033c-S	Order: 091717; Rv2033c-A; EBMYCG00000000884; Putative uncharacterized protein [Source:UniProtKB/TrEMBL%3BAcc:O53477]///Order: 091737; Rv2033c-A; EBMYCG00000000884; Putative uncharacterized protein [Source:UniProtKB/TrEMBL%3BAcc:O53477]///Order: 091747; Rv2033c-A; EBMYCG00000000884; Putative uncharacterized protein [Source:UniProtKB/TrEMBL%3BAcc:O53477]///Order: 091735; Rv2033c-A; EBMYCG0000000088…	0.0222982	0.0142908		Rv1690-S	Order: 077056; Rv1690-A; EBMYCG00000003236; PROBABLE LIPOPROTEIN LPRJ [Source:UniProtKB/TrEMBL%3BAcc:O33192]///Order: 077054; Rv1690-A; EBMYCG00000003236; PROBABLE LIPOPROTEIN LPRJ [Source:UniProtKB/TrEMBL%3BAcc:O33192]///Order: 077046; Rv1690-A; EBMYCG00000003236; PROBABLE LIPOPROTEIN LPRJ [Source:UniProtKB/TrEMBL%3BAcc:O33192]///Order: 077048; Rv1690-A; EBMYCG00000003236; PROBABLE LIPOPROTEIN L…	0.00701361	0.0482325
Rv2049c-S	Order: 092805; Rv2049c-A; EBMYCG00000003590; Putative uncharacterized protein [Source:UniProtKB/TrEMBL%3BAcc:O53491]///Order: 092803; Rv2049c-A; EBMYCG00000003590; Putative uncharacterized protein [Source:UniProtKB/TrEMBL%3BAcc:O53491]///Order: 092811; Rv2049c-A; EBMYCG00000003590; Putative uncharacterized protein [Source:UniProtKB/TrEMBL%3BAcc:O53491]///Order: 092813; Rv2049c-A; EBMYCG0000000359…	0.0143573	0.0476135		Rv1691-S	Order: 077076; Rv1691-A; EBMYCG00000000218; Putative uncharacterized protein [Source:UniProtKB/TrEMBL%3BAcc:O33193]///Order: 077084; Rv1691-A; EBMYCG00000000218; Putative uncharacterized protein [Source:UniProtKB/TrEMBL%3BAcc:O33193]///Order: 077074; Rv1691-A; EBMYCG00000000218; Putative uncharacterized protein [Source:UniProtKB/TrEMBL%3BAcc:O33193]///Order: 077064; Rv1691-A; EBMYCG00000000218; P…	0.00710807	0.0287693
Rv2054-S	Order: 093054; Rv2054-A; EBMYCG00000000798; Carboxymethylenebutenolidase, putative [Source:UniProtKB/TrEMBL%3BAcc:O86353]///Order: 093044; Rv2054-A; EBMYCG00000000798; Carboxymethylenebutenolidase, putative [Source:UniProtKB/TrEMBL%3BAcc:O86353]///Order: 093058; Rv2054-A; EBMYCG00000000798; Carboxymethylenebutenolidase, putative [Source:UniProtKB/TrEMBL%3BAcc:O86353]///Order: 093046; Rv2054-A; EB…	0.00701361	0.0291975		Rv1757c-AS	Order: 080000; Rv1757c-S; EBMYCG00000003955; Insertion element IS6110 uncharacterized 12.0 kDa protein [Source:UniProtKB/Swiss-Prot%3BAcc:P0C5G9]///Order: 079990; Rv1757c-S; EBMYCG00000003955; Insertion element IS6110 uncharacterized 12.0 kDa protein [Source:UniProtKB/Swiss-Prot%3BAcc:P0C5G9]///Order: 079992; Rv1757c-S; EBMYCG00000003955; Insertion element IS6110 uncharacterized 12.0 kDa protein …	0.0130559	0.0432244
Rv2074-S	Order: 093770; Rv2074-A; EBMYCG00000003640; Uncharacterized protein Rv2074/MT2134 [Source:UniProtKB/Swiss-Prot%3BAcc:Q10682]///Order: 093774; Rv2074-A; EBMYCG00000003640; Uncharacterized protein Rv2074/MT2134 [Source:UniProtKB/Swiss-Prot%3BAcc:Q10682]///Order: 093766; Rv2074-A; EBMYCG00000003640; Uncharacterized protein Rv2074/MT2134 [Source:UniProtKB/Swiss-Prot%3BAcc:Q10682]///Order: 093772; Rv2…	0.599392	0.00827072		Rv1761c-AS	Order: 080230; Rv1761c-S; EBMYCG00000000954; Putative uncharacterized protein [Source:UniProtKB/TrEMBL%3BAcc:O06796]///Order: 080238; Rv1761c-S; EBMYCG00000000954; Putative uncharacterized protein [Source:UniProtKB/TrEMBL%3BAcc:O06796]///Order: 080236; Rv1761c-S; EBMYCG00000000954; Putative uncharacterized protein [Source:UniProtKB/TrEMBL%3BAcc:O06796]///Order: 080242; Rv1761c-S; EBMYCG0000000095…	0.00829685	0.0132036
Rv2101-S	Order: 095052; Rv2101-A; EBMYCG00000002426; PROBABLE HELICASE HELZ [Source:UniProtKB/TrEMBL%3BAcc:O53499]///Order: 094948; Rv2101-A; EBMYCG00000002426; PROBABLE HELICASE HELZ [Source:UniProtKB/TrEMBL%3BAcc:O53499]///Order: 095054; Rv2101-A; EBMYCG00000002426; PROBABLE HELICASE HELZ [Source:UniProtKB/TrEMBL%3BAcc:O53499]///Order: 095056; Rv2101-A; EBMYCG00000002426; PROBABLE HELICASE HELZ [Source:…	0.49894	0.00845034		Rv1763-AS	Order: 080297; Rv1763-S; EBMYCG00000002736; Insertion element IS6110 uncharacterized 12.0 kDa protein [Source:UniProtKB/Swiss-Prot%3BAcc:P0C5G9]///Order: 080295; Rv1763-S; EBMYCG00000002736; Insertion element IS6110 uncharacterized 12.0 kDa protein [Source:UniProtKB/Swiss-Prot%3BAcc:P0C5G9]///Order: 080289; Rv1763-S; EBMYCG00000002736; Insertion element IS6110 uncharacterized 12.0 kDa protein [So…	0.0106037	0.031655
Rv2102-S	Order: 095076; Rv2102-A; EBMYCG00000002133; Putative uncharacterized protein [Source:UniProtKB/TrEMBL%3BAcc:O53500]///Order: 095082; Rv2102-A; EBMYCG00000002133; Putative uncharacterized protein [Source:UniProtKB/TrEMBL%3BAcc:O53500]///Order: 095088; Rv2102-A; EBMYCG00000002133; Putative uncharacterized protein [Source:UniProtKB/TrEMBL%3BAcc:O53500]///Order: 095060; Rv2102-A; EBMYCG00000002133; P…	0.00744802	0.0044192		Rv1772-S	Order: 080722; Rv1772-A; EBMYCG00000001492; Putative uncharacterized protein [Source:UniProtKB/TrEMBL%3BAcc:O06805]///Order: 080720; Rv1772-A; EBMYCG00000001492; Putative uncharacterized protein [Source:UniProtKB/TrEMBL%3BAcc:O06805]///Order: 080724; Rv1772-A; EBMYCG00000001492; Putative uncharacterized protein [Source:UniProtKB/TrEMBL%3BAcc:O06805]///Order: 080716; Rv1772-A; EBMYCG00000001492; P…	0.0107703	0.0398755
Rv2141c-S	Order: 096573; Rv2141c-A; EBMYCG00000003289; Aminoacylase-1, putative [Source:UniProtKB/TrEMBL%3BAcc:Q7D7G7]///Order: 096595; Rv2141c-A; EBMYCG00000003289; Aminoacylase-1, putative [Source:UniProtKB/TrEMBL%3BAcc:Q7D7G7]///Order: 096577; Rv2141c-A; EBMYCG00000003289; Aminoacylase-1, putative [Source:UniProtKB/TrEMBL%3BAcc:Q7D7G7]///Order: 096589; Rv2141c-A; EBMYCG00000003289; Aminoacylase-1, putat…	0.124381	0.00211276		Rv1773c-AS	Order: 080754; Rv1773c-S; EBMYCG00000001583; PROBABLE TRANSCRIPTIONAL REGULATORY PROTEIN [Source:UniProtKB/TrEMBL%3BAcc:O06806]///Order: 080746; Rv1773c-S; EBMYCG00000001583; PROBABLE TRANSCRIPTIONAL REGULATORY PROTEIN [Source:UniProtKB/TrEMBL%3BAcc:O06806]///Order: 080756; Rv1773c-S; EBMYCG00000001583; PROBABLE TRANSCRIPTIONAL REGULATORY PROTEIN [Source:UniProtKB/TrEMBL%3BAcc:O06806]///Order: 08…	0.00701361	0.00524678
Rv2147c-S	Order: 096781; Rv2147c-A; EBMYCG00000001428; Cell division protein sepF [Source:UniProtKB/Swiss-Prot%3BAcc:O06229]///Order: 096805; Rv2147c-A; EBMYCG00000001428; Cell division protein sepF [Source:UniProtKB/Swiss-Prot%3BAcc:O06229]///Order: 096797; Rv2147c-A; EBMYCG00000001428; Cell division protein sepF [Source:UniProtKB/Swiss-Prot%3BAcc:O06229]///Order: 096803; Rv2147c-A; EBMYCG00000001428; Cel…	0.514009	0.00524678		Rv1778c-S	Order: 080935; Rv1778c-A; EBMYCG00000003322; Putative uncharacterized protein [Source:UniProtKB/TrEMBL%3BAcc:O33181]///Order: 080939; Rv1778c-A; EBMYCG00000003322; Putative uncharacterized protein [Source:UniProtKB/TrEMBL%3BAcc:O33181]///Order: 080943; Rv1778c-A; EBMYCG00000003322; Putative uncharacterized protein [Source:UniProtKB/TrEMBL%3BAcc:O33181]///Order: 080947; Rv1778c-A; EBMYCG0000000332…	0.00648582	0.0114234
Rv2150c-S	Order: 096895; Rv2150c-A; EBMYCG00000001413; Cell division protein ftsZ [Source:UniProtKB/Swiss-Prot%3BAcc:P64170]///Order: 096891; Rv2150c-A; EBMYCG00000001413; Cell division protein ftsZ [Source:UniProtKB/Swiss-Prot%3BAcc:P64170]///Order: 096909; Rv2150c-A; EBMYCG00000001413; Cell division protein ftsZ [Source:UniProtKB/Swiss-Prot%3BAcc:P64170]///Order: 096903; Rv2150c-A; EBMYCG00000001413; Cel…	0.246732	0.022342		Rv1778c-AS	Order: 080938; Rv1778c-S; EBMYCG00000003322; Putative uncharacterized protein [Source:UniProtKB/TrEMBL%3BAcc:O33181]///Order: 080934; Rv1778c-S; EBMYCG00000003322; Putative uncharacterized protein [Source:UniProtKB/TrEMBL%3BAcc:O33181]///Order: 080940; Rv1778c-S; EBMYCG00000003322; Putative uncharacterized protein [Source:UniProtKB/TrEMBL%3BAcc:O33181]///Order: 080948; Rv1778c-S; EBMYCG0000000332…	0.0107478	0.00476352
Rv2154c-S	Order: 097123; Rv2154c-A; EBMYCG00000003418; Uncharacterized ftsW-like protein Rv2154c/MT2213 [Source:UniProtKB/Swiss-Prot%3BAcc:P63762]///Order: 097091; Rv2154c-A; EBMYCG00000003418; Uncharacterized ftsW-like protein Rv2154c/MT2213 [Source:UniProtKB/Swiss-Prot%3BAcc:P63762]///Order: 097131; Rv2154c-A; EBMYCG00000003418; Uncharacterized ftsW-like protein Rv2154c/MT2213 [Source:UniProtKB/Swiss-Pro…	0.799661	0.00892695		Rv1779c-S	Order: 080957; Rv1779c-A; EBMYCG00000001875; HYPOTHETICAL INTEGRAL MEMBRANE PROTEIN [Source:UniProtKB/TrEMBL%3BAcc:O53930]///Order: 081009; Rv1779c-A; EBMYCG00000001875; HYPOTHETICAL INTEGRAL MEMBRANE PROTEIN [Source:UniProtKB/TrEMBL%3BAcc:O53930]///Order: 081019; Rv1779c-A; EBMYCG00000001875; HYPOTHETICAL INTEGRAL MEMBRANE PROTEIN [Source:UniProtKB/TrEMBL%3BAcc:O53930]///Order: 080963; Rv1779c-A…	0.00701361	0.00832298
Rv2187-S	Order: 098504; Rv2187-A; EBMYCG00000002439; Probable long-chain-ASatty-acid-CoA ligase fadD15 (FATTY-ACID-CoA SYNTHETASE) (FATTY-ACID-CoA SYNTHASE) [Source:UniProtKB/TrEMBL%3BAcc:O53521]///Order: 098482; Rv2187-A; EBMYCG00000002439; Probable long-chain-ASatty-acid-CoA ligase fadD15 (FATTY-ACID-CoA SYNTHETASE) (FATTY-ACID-CoA SYNTHASE) [Source:UniProtKB/TrEMBL%3BAcc:O53521]///Order: 098484; Rv2187…	0.845276	0.0100291		Rv1780-AS	Order: 081045; Rv1780-S; EBMYCG00000003796; Putative uncharacterized protein [Source:UniProtKB/TrEMBL%3BAcc:O53931]///Order: 081055; Rv1780-S; EBMYCG00000003796; Putative uncharacterized protein [Source:UniProtKB/TrEMBL%3BAcc:O53931]///Order: 081051; Rv1780-S; EBMYCG00000003796; Putative uncharacterized protein [Source:UniProtKB/TrEMBL%3BAcc:O53931]///Order: 081049; Rv1780-S; EBMYCG00000003796; P…	0.0102963	0.0141502
Rv2190c-S	Order: 098665; Rv2190c-A; EBMYCG00000002672; Uncharacterized protein Rv2190c/MT2245 [Source:UniProtKB/Swiss-Prot%3BAcc:P67473]///Order: 098649; Rv2190c-A; EBMYCG00000002672; Uncharacterized protein Rv2190c/MT2245 [Source:UniProtKB/Swiss-Prot%3BAcc:P67473]///Order: 098647; Rv2190c-A; EBMYCG00000002672; Uncharacterized protein Rv2190c/MT2245 [Source:UniProtKB/Swiss-Prot%3BAcc:P67473]///Order: 09866…	0.0338001	0.00102834		Rv1787-AS	Order: 081467; Rv1787-S; EBMYCG00000000030; Uncharacterized PPE family protein PPE25 [Source:UniProtKB/Swiss-Prot%3BAcc:Q79FK8]///Order: 081463; Rv1787-S; EBMYCG00000000030; Uncharacterized PPE family protein PPE25 [Source:UniProtKB/Swiss-Prot%3BAcc:Q79FK8]///Order: 081475; Rv1787-S; EBMYCG00000000030; Uncharacterized PPE family protein PPE25 [Source:UniProtKB/Swiss-Prot%3BAcc:Q79FK8]///Order: 08…	0.0108977	0.0182793
Rv2288-S	Order: 103032; Rv2288-A; EBMYCG00000002638; Uncharacterized protein Rv2288/MT2345.1 [Source:UniProtKB/Swiss-Prot%3BAcc:P64975]///Order: 103026; Rv2288-A; EBMYCG00000002638; Uncharacterized protein Rv2288/MT2345.1 [Source:UniProtKB/Swiss-Prot%3BAcc:P64975]///Order: 103024; Rv2288-A; EBMYCG00000002638; Uncharacterized protein Rv2288/MT2345.1 [Source:UniProtKB/Swiss-Prot%3BAcc:P64975]///Order: 10302…	0.0523482	0.032936		Rv1813c-AS	Order: 082698; Rv1813c-S; EBMYCG00000000827; Uncharacterized protein Rv1813c/MT1861 [Source:UniProtKB/Swiss-Prot%3BAcc:P64889]///Order: 082686; Rv1813c-S; EBMYCG00000000827; Uncharacterized protein Rv1813c/MT1861 [Source:UniProtKB/Swiss-Prot%3BAcc:P64889]///Order: 082682; Rv1813c-S; EBMYCG00000000827; Uncharacterized protein Rv1813c/MT1861 [Source:UniProtKB/Swiss-Prot%3BAcc:P64889]///Order: 08268…	0.87432	0.0236073
Rv2289-S	Order: 103062; Rv2289-A; EBMYCG00000002575; Probable CDP-diacylglycerol pyrophosphatase [Source:UniProtKB/Swiss-Prot%3BAcc:P63751]///Order: 103038; Rv2289-A; EBMYCG00000002575; Probable CDP-diacylglycerol pyrophosphatase [Source:UniProtKB/Swiss-Prot%3BAcc:P63751]///Order: 103050; Rv2289-A; EBMYCG00000002575; Probable CDP-diacylglycerol pyrophosphatase [Source:UniProtKB/Swiss-Prot%3BAcc:P63751]///…	0.039382	0.0392461		Rv1846c-S	Order: 084315; Rv1846c-A; EBMYCG00000000312; Transcriptional regulator BlaI [Source:UniProtKB/Swiss-Prot%3BAcc:P95163]///Order: 084319; Rv1846c-A; EBMYCG00000000312; Transcriptional regulator BlaI [Source:UniProtKB/Swiss-Prot%3BAcc:P95163]///Order: 084313; Rv1846c-A; EBMYCG00000000312; Transcriptional regulator BlaI [Source:UniProtKB/Swiss-Prot%3BAcc:P95163]///Order: 084317; Rv1846c-A; EBMYCG0000…	0.0058815	0.0335464
Rv2335-S	Order: 104980; Rv2335-A; EBMYCG00000000047; PROBABLE SERINE ACETYLTRANSFERASE CYSE (SAT) [Source:UniProtKB/TrEMBL%3BAcc:P95231]///Order: 104978; Rv2335-A; EBMYCG00000000047; PROBABLE SERINE ACETYLTRANSFERASE CYSE (SAT) [Source:UniProtKB/TrEMBL%3BAcc:P95231]///Order: 104976; Rv2335-A; EBMYCG00000000047; PROBABLE SERINE ACETYLTRANSFERASE CYSE (SAT) [Source:UniProtKB/TrEMBL%3BAcc:P95231]///Order: 10…	0.0483604	0.0405333		Rv1853-AS	Order: 084515; Rv1853-S; EBMYCG00000000267; Probable urease accessory protein ureD [Source:UniProtKB/TrEMBL%3BAcc:P95161]///Order: 084513; Rv1853-S; EBMYCG00000000267; Probable urease accessory protein ureD [Source:UniProtKB/TrEMBL%3BAcc:P95161]///Order: 084525; Rv1853-S; EBMYCG00000000267; Probable urease accessory protein ureD [Source:UniProtKB/TrEMBL%3BAcc:P95161]///Order: 084509; Rv1853-S; EB…	0.0880793	0.0432244
Rv2368c-AS	Order: 106558; Rv2368c-S; EBMYCG00000003054; PhoH-like protein [Source:UniProtKB/Swiss-Prot%3BAcc:P0A5S0]///Order: 106566; Rv2368c-S; EBMYCG00000003054; PhoH-like protein [Source:UniProtKB/Swiss-Prot%3BAcc:P0A5S0]///Order: 106556; Rv2368c-S; EBMYCG00000003054; PhoH-like protein [Source:UniProtKB/Swiss-Prot%3BAcc:P0A5S0]///Order: 106582; Rv2368c-S; EBMYCG00000003054; PhoH-like protein [Source:UniP…	0.0583207	0.00990121		Rv1854c-S	Order: 084555; Rv1854c-A; EBMYCG00000002000; NADH dehydrogenase [Source:UniProtKB/TrEMBL%3BAcc:P95160]///Order: 084577; Rv1854c-A; EBMYCG00000002000; NADH dehydrogenase [Source:UniProtKB/TrEMBL%3BAcc:P95160]///Order: 084535; Rv1854c-A; EBMYCG00000002000; NADH dehydrogenase [Source:UniProtKB/TrEMBL%3BAcc:P95160]///Order: 084569; Rv1854c-A; EBMYCG00000002000; NADH dehydrogenase [Source:UniProtKB/Tr…	0.00711773	0.0044192
Rv2392-AS	Order: 108061; Rv2392-S; EBMYCG00000003342; Probable phosphoadenosine phosphosulfate reductase [Source:UniProtKB/Swiss-Prot%3BAcc:P65668]///Order: 108075; Rv2392-S; EBMYCG00000003342; Probable phosphoadenosine phosphosulfate reductase [Source:UniProtKB/Swiss-Prot%3BAcc:P65668]///Order: 108063; Rv2392-S; EBMYCG00000003342; Probable phosphoadenosine phosphosulfate reductase [Source:UniProtKB/Swiss-…	0.00701361	0.017768		Rv1948c-S	Order: 088447; Rv1948c-A; EBMYCG00000002697; Putative uncharacterized protein [Source:UniProtKB/TrEMBL%3BAcc:P95266]///Order: 088435; Rv1948c-A; EBMYCG00000002697; Putative uncharacterized protein [Source:UniProtKB/TrEMBL%3BAcc:P95266]///Order: 088443; Rv1948c-A; EBMYCG00000002697; Putative uncharacterized protein [Source:UniProtKB/TrEMBL%3BAcc:P95266]///Order: 088449; Rv1948c-A; EBMYCG0000000269…	0.0940365	0.0459292
Rv2475c-S	Order: 111705; Rv2475c-A; EBMYCG00000003586; Putative uncharacterized protein [Source:UniProtKB/TrEMBL%3BAcc:O53202]///Order: 111709; Rv2475c-A; EBMYCG00000003586; Putative uncharacterized protein [Source:UniProtKB/TrEMBL%3BAcc:O53202]///Order: 111711; Rv2475c-A; EBMYCG00000003586; Putative uncharacterized protein [Source:UniProtKB/TrEMBL%3BAcc:O53202]///Order: 111701; Rv2475c-A; EBMYCG0000000358…	0.198338	0.0340164		Rv1948c-AS	Order: 088440; Rv1948c-S; EBMYCG00000002697; Putative uncharacterized protein [Source:UniProtKB/TrEMBL%3BAcc:P95266]///Order: 088444; Rv1948c-S; EBMYCG00000002697; Putative uncharacterized protein [Source:UniProtKB/TrEMBL%3BAcc:P95266]///Order: 088436; Rv1948c-S; EBMYCG00000002697; Putative uncharacterized protein [Source:UniProtKB/TrEMBL%3BAcc:P95266]///Order: 088448; Rv1948c-S; EBMYCG0000000269…	0.548279	0.0115073
Rv2482c-S	Order: 112147; Rv2482c-A; EBMYCG00000000677; Glycerol-3-phosphate acyltransferase [Source:UniProtKB/Swiss-Prot%3BAcc:O53207]///Order: 112131; Rv2482c-A; EBMYCG00000000677; Glycerol-3-phosphate acyltransferase [Source:UniProtKB/Swiss-Prot%3BAcc:O53207]///Order: 112107; Rv2482c-A; EBMYCG00000000677; Glycerol-3-phosphate acyltransferase [Source:UniProtKB/Swiss-Prot%3BAcc:O53207]///Order: 112165; Rv2…	0.00855701	0.0147298		Rv1958c-S	Order: 088617; Rv1958c-A; EBMYCG00000001569; Putative uncharacterized protein [Source:UniProtKB/TrEMBL%3BAcc:P95256]///Order: 088635; Rv1958c-A; EBMYCG00000001569; Putative uncharacterized protein [Source:UniProtKB/TrEMBL%3BAcc:P95256]///Order: 088621; Rv1958c-A; EBMYCG00000001569; Putative uncharacterized protein [Source:UniProtKB/TrEMBL%3BAcc:P95256]///Order: 088623; Rv1958c-A; EBMYCG0000000156…	0.00898758	0.0486862
Rv2483c-S	Order: 112255; Rv2483c-A; EBMYCG00000000573; Acyltransferase family protein [Source:UniProtKB/TrEMBL%3BAcc:O53208]///Order: 112259; Rv2483c-A; EBMYCG00000000573; Acyltransferase family protein [Source:UniProtKB/TrEMBL%3BAcc:O53208]///Order: 112253; Rv2483c-A; EBMYCG00000000573; Acyltransferase family protein [Source:UniProtKB/TrEMBL%3BAcc:O53208]///Order: 112225; Rv2483c-A; EBMYCG00000000573; Acy…	0.204983	0.0100291		Rv1959c-AS	Order: 088636; Rv1959c-S; EBMYCG00000000098; Plasmid stabilization protein ParE [Source:UniProtKB/TrEMBL%3BAcc:P95255]///Order: 088642; Rv1959c-S; EBMYCG00000000098; Plasmid stabilization protein ParE [Source:UniProtKB/TrEMBL%3BAcc:P95255]///Order: 088638; Rv1959c-S; EBMYCG00000000098; Plasmid stabilization protein ParE [Source:UniProtKB/TrEMBL%3BAcc:P95255]///Order: 088640; Rv1959c-S; EBMYCG0000…	0.00929017	0.0346431
Rv2484c-S	Order: 112275; Rv2484c-A; EBMYCG00000001987; Putative diacyglycerol O-acyltransferase Rv2484c/MT2557 [Source:UniProtKB/Swiss-Prot%3BAcc:O53209]///Order: 112273; Rv2484c-A; EBMYCG00000001987; Putative diacyglycerol O-acyltransferase Rv2484c/MT2557 [Source:UniProtKB/Swiss-Prot%3BAcc:O53209]///Order: 112299; Rv2484c-A; EBMYCG00000001987; Putative diacyglycerol O-acyltransferase Rv2484c/MT2557 [Sourc…	0.232179	0.00790618		Rv1985c-AS	Order: 089654; Rv1985c-S; EBMYCG00000001062; Uncharacterized HTH-type transcriptional regulator Rv1985c/MT2039 [Source:UniProtKB/Swiss-Prot%3BAcc:P67665]///Order: 089670; Rv1985c-S; EBMYCG00000001062; Uncharacterized HTH-type transcriptional regulator Rv1985c/MT2039 [Source:UniProtKB/Swiss-Prot%3BAcc:P67665]///Order: 089674; Rv1985c-S; EBMYCG00000001062; Uncharacterized HTH-type transcriptional r…	0.0182022	0.0291975
Rv2485c-S	Order: 112355; Rv2485c-A; EBMYCG00000001506; Carboxylesterase family protein [Source:UniProtKB/TrEMBL%3BAcc:O53210]///Order: 112353; Rv2485c-A; EBMYCG00000001506; Carboxylesterase family protein [Source:UniProtKB/TrEMBL%3BAcc:O53210]///Order: 112377; Rv2485c-A; EBMYCG00000001506; Carboxylesterase family protein [Source:UniProtKB/TrEMBL%3BAcc:O53210]///Order: 112345; Rv2485c-A; EBMYCG00000001506; …	0.00948528	0.0105258		Rv1993c-S	Order: 089997; Rv1993c-A; EBMYCG00000001265; Uncharacterized protein Rv1993c/MT2049 [Source:UniProtKB/Swiss-Prot%3BAcc:P64913]///Order: 089991; Rv1993c-A; EBMYCG00000001265; Uncharacterized protein Rv1993c/MT2049 [Source:UniProtKB/Swiss-Prot%3BAcc:P64913]///Order: 089999; Rv1993c-A; EBMYCG00000001265; Uncharacterized protein Rv1993c/MT2049 [Source:UniProtKB/Swiss-Prot%3BAcc:P64913]///Order: 08999…	0.015249	0.0486862
Rv2521-S	Order: 114146; Rv2521-A; EBMYCG00000000912; Putative peroxiredoxin Rv2521/MT2597 [Source:UniProtKB/Swiss-Prot%3BAcc:O53226]///Order: 114140; Rv2521-A; EBMYCG00000000912; Putative peroxiredoxin Rv2521/MT2597 [Source:UniProtKB/Swiss-Prot%3BAcc:O53226]///Order: 114148; Rv2521-A; EBMYCG00000000912; Putative peroxiredoxin Rv2521/MT2597 [Source:UniProtKB/Swiss-Prot%3BAcc:O53226]///Order: 114142; Rv2521…	0.0442147	0.0240864		Rv1994c-S	Order: 090011; Rv1994c-A; EBMYCG00000003227; HTH-type transcriptional regulator cmtR [Source:UniProtKB/Swiss-Prot%3BAcc:P67731]///Order: 090013; Rv1994c-A; EBMYCG00000003227; HTH-type transcriptional regulator cmtR [Source:UniProtKB/Swiss-Prot%3BAcc:P67731]///Order: 090007; Rv1994c-A; EBMYCG00000003227; HTH-type transcriptional regulator cmtR [Source:UniProtKB/Swiss-Prot%3BAcc:P67731]///Order: 09…	0.0184108	0.0231913
Rv2570-AS	Order: 116437; Rv2570-S; EBMYCG00000000385; Uncharacterized protein Rv2570/MT2646 [Source:UniProtKB/Swiss-Prot%3BAcc:P65013]///Order: 116425; Rv2570-S; EBMYCG00000000385; Uncharacterized protein Rv2570/MT2646 [Source:UniProtKB/Swiss-Prot%3BAcc:P65013]///Order: 116429; Rv2570-S; EBMYCG00000000385; Uncharacterized protein Rv2570/MT2646 [Source:UniProtKB/Swiss-Prot%3BAcc:P65013]///Order: 116433; Rv2…	0.0071824	0.0493959		Rv2022c-S	Order: 091201; Rv2022c-A; EBMYCG00000001763; Putative uncharacterized protein [Source:UniProtKB/TrEMBL%3BAcc:O53468]///Order: 091213; Rv2022c-A; EBMYCG00000001763; Putative uncharacterized protein [Source:UniProtKB/TrEMBL%3BAcc:O53468]///Order: 091207; Rv2022c-A; EBMYCG00000001763; Putative uncharacterized protein [Source:UniProtKB/TrEMBL%3BAcc:O53468]///Order: 091209; Rv2022c-A; EBMYCG0000000176…	0.00718435	0.0336495
Rv2600-S	Order: 117774; Rv2600-A; EBMYCG00000003274; UPF0719 transmembrane protein Rv2600/MT2674.1 [Source:UniProtKB/Swiss-Prot%3BAcc:P68915]///Order: 117780; Rv2600-A; EBMYCG00000003274; UPF0719 transmembrane protein Rv2600/MT2674.1 [Source:UniProtKB/Swiss-Prot%3BAcc:P68915]///Order: 117768; Rv2600-A; EBMYCG00000003274; UPF0719 transmembrane protein Rv2600/MT2674.1 [Source:UniProtKB/Swiss-Prot%3BAcc:P689…	0.0218632	0.0127367		Rv2051c-AS	Order: 092940; Rv2051c-S; EBMYCG00000002111; Polyprenol-monophosphomannose synthase Ppm1 [Source:UniProtKB/TrEMBL%3BAcc:O53493]///Order: 092898; Rv2051c-S; EBMYCG00000002111; Polyprenol-monophosphomannose synthase Ppm1 [Source:UniProtKB/TrEMBL%3BAcc:O53493]///Order: 092928; Rv2051c-S; EBMYCG00000002111; Polyprenol-monophosphomannose synthase Ppm1 [Source:UniProtKB/TrEMBL%3BAcc:O53493]///Order: 09…	0.818612	0.0432244
Rv2638-S	Order: 119246; Rv2638-A; EBMYCG00000000072; Anti-sigma factor antagonist [Source:UniProtKB/TrEMBL%3BAcc:P71937]///Order: 119234; Rv2638-A; EBMYCG00000000072; Anti-sigma factor antagonist [Source:UniProtKB/TrEMBL%3BAcc:P71937]///Order: 119244; Rv2638-A; EBMYCG00000000072; Anti-sigma factor antagonist [Source:UniProtKB/TrEMBL%3BAcc:P71937]///Order: 119252; Rv2638-A; EBMYCG00000000072; Anti-sigma fa…	0.00130566	0.00111335		Rv2105-AS	Order: 095157; Rv2105-S; EBMYCG00000003695; Insertion element IS6110 uncharacterized 12.0 kDa protein [Source:UniProtKB/Swiss-Prot%3BAcc:P0C5G9]///Order: 095145; Rv2105-S; EBMYCG00000003695; Insertion element IS6110 uncharacterized 12.0 kDa protein [Source:UniProtKB/Swiss-Prot%3BAcc:P0C5G9]///Order: 095143; Rv2105-S; EBMYCG00000003695; Insertion element IS6110 uncharacterized 12.0 kDa protein [So…	0.0130841	0.0381549
Rv2748c-S	Order: 123153; Rv2748c-A; EBMYCG00000000869; DNA translocase ftsK [Source:UniProtKB/Swiss-Prot%3BAcc:O33290]///Order: 123073; Rv2748c-A; EBMYCG00000000869; DNA translocase ftsK [Source:UniProtKB/Swiss-Prot%3BAcc:O33290]///Order: 123129; Rv2748c-A; EBMYCG00000000869; DNA translocase ftsK [Source:UniProtKB/Swiss-Prot%3BAcc:O33290]///Order: 123099; Rv2748c-A; EBMYCG00000000869; DNA translocase ftsK …	0.262066	0.0493959		Rv2107-S	Order: 095232; Rv2107-A; EBMYCG00000002865; PE FAMILY PROTEIN [Source:UniProtKB/TrEMBL%3BAcc:Q7D7I5]///Order: 095228; Rv2107-A; EBMYCG00000002865; PE FAMILY PROTEIN [Source:UniProtKB/TrEMBL%3BAcc:Q7D7I5]///Order: 095226; Rv2107-A; EBMYCG00000002865; PE FAMILY PROTEIN [Source:UniProtKB/TrEMBL%3BAcc:Q7D7I5]///Order: 095230; Rv2107-A; EBMYCG00000002865; PE FAMILY PROTEIN [Source:UniProtKB/TrEMBL%3BA…	0.109072	0.0459454
Rv2763c-S	Order: 123621; Rv2763c-A; EBMYCG00000002878; Dihydrofolate reductase [Source:UniProtKB/Swiss-Prot%3BAcc:P0A546]///Order: 123617; Rv2763c-A; EBMYCG00000002878; Dihydrofolate reductase [Source:UniProtKB/Swiss-Prot%3BAcc:P0A546]///Order: 123619; Rv2763c-A; EBMYCG00000002878; Dihydrofolate reductase [Source:UniProtKB/Swiss-Prot%3BAcc:P0A546]///Order: 123627; Rv2763c-A; EBMYCG00000002878; Dihydrofolat…	0.892257	0.0204519		Rv2137c-AS	Order: 096416; Rv2137c-S; EBMYCG00000001559; Putative uncharacterized protein [Source:UniProtKB/TrEMBL%3BAcc:O06238]///Order: 096410; Rv2137c-S; EBMYCG00000001559; Putative uncharacterized protein [Source:UniProtKB/TrEMBL%3BAcc:O06238]///Order: 096408; Rv2137c-S; EBMYCG00000001559; Putative uncharacterized protein [Source:UniProtKB/TrEMBL%3BAcc:O06238]///Order: 096422; Rv2137c-S; EBMYCG0000000155…	0.0103165	0.0306286
Rv2772c-S	Order: 123927; Rv2772c-A; EBMYCG00000002752; PROBABLE CONSERVED TRANSMEMBRANE PROTEIN [Source:UniProtKB/TrEMBL%3BAcc:O33314]///Order: 123933; Rv2772c-A; EBMYCG00000002752; PROBABLE CONSERVED TRANSMEMBRANE PROTEIN [Source:UniProtKB/TrEMBL%3BAcc:O33314]///Order: 123947; Rv2772c-A; EBMYCG00000002752; PROBABLE CONSERVED TRANSMEMBRANE PROTEIN [Source:UniProtKB/TrEMBL%3BAcc:O33314]///Order: 123941; Rv2…	0.0261723	0.0113158		Rv2142c-S	Order: 096621; Rv2142c-A; EBMYCG00000000244; Putative uncharacterized protein [Source:UniProtKB/TrEMBL%3BAcc:O06233]///Order: 096625; Rv2142c-A; EBMYCG00000000244; Putative uncharacterized protein [Source:UniProtKB/TrEMBL%3BAcc:O06233]///Order: 096629; Rv2142c-A; EBMYCG00000000244; Putative uncharacterized protein [Source:UniProtKB/TrEMBL%3BAcc:O06233]///Order: 096627; Rv2142c-A; EBMYCG0000000024…	0.111495	0.034119
Rv2773c-S	Order: 123963; Rv2773c-A; EBMYCG00000002215; Dihydrodipicolinate reductase [Source:UniProtKB/Swiss-Prot%3BAcc:P72024]///Order: 123961; Rv2773c-A; EBMYCG00000002215; Dihydrodipicolinate reductase [Source:UniProtKB/Swiss-Prot%3BAcc:P72024]///Order: 123973; Rv2773c-A; EBMYCG00000002215; Dihydrodipicolinate reductase [Source:UniProtKB/Swiss-Prot%3BAcc:P72024]///Order: 123951; Rv2773c-A; EBMYCG0000000…	0.796548	0.0315259		Rv2146c-AS	Order: 096766; Rv2146c-S; EBMYCG00000001857; Possible conserved transmembrane protein [Source:UniProtKB/TrEMBL%3BAcc:O06230]///Order: 096772; Rv2146c-S; EBMYCG00000001857; Possible conserved transmembrane protein [Source:UniProtKB/TrEMBL%3BAcc:O06230]///Order: 096760; Rv2146c-S; EBMYCG00000001857; Possible conserved transmembrane protein [Source:UniProtKB/TrEMBL%3BAcc:O06230]///Order: 096770; Rv2…	0.0154711	0.0452422
Rv2774c-AS	Order: 123992; Rv2774c-S; EBMYCG00000002512; Putative uncharacterized protein [Source:UniProtKB/TrEMBL%3BAcc:O33316]///Order: 123980; Rv2774c-S; EBMYCG00000002512; Putative uncharacterized protein [Source:UniProtKB/TrEMBL%3BAcc:O33316]///Order: 123994; Rv2774c-S; EBMYCG00000002512; Putative uncharacterized protein [Source:UniProtKB/TrEMBL%3BAcc:O33316]///Order: 123984; Rv2774c-S; EBMYCG0000000251…	0.00701361	0.0395466		Rv2168c-AS	Order: 097788; Rv2168c-S; EBMYCG00000002187; Insertion element IS6110 uncharacterized 12.0 kDa protein [Source:UniProtKB/Swiss-Prot%3BAcc:P0C5G9]///Order: 097792; Rv2168c-S; EBMYCG00000002187; Insertion element IS6110 uncharacterized 12.0 kDa protein [Source:UniProtKB/Swiss-Prot%3BAcc:P0C5G9]///Order: 097786; Rv2168c-S; EBMYCG00000002187; Insertion element IS6110 uncharacterized 12.0 kDa protein …	0.01014	0.0327252
Rv2780-S	Order: 124188; Rv2780-A; EBMYCG00000000847; Alanine dehydrogenase [Source:UniProtKB/Swiss-Prot%3BAcc:P30234]///Order: 124166; Rv2780-A; EBMYCG00000000847; Alanine dehydrogenase [Source:UniProtKB/Swiss-Prot%3BAcc:P30234]///Order: 124190; Rv2780-A; EBMYCG00000000847; Alanine dehydrogenase [Source:UniProtKB/Swiss-Prot%3BAcc:P30234]///Order: 124192; Rv2780-A; EBMYCG00000000847; Alanine dehydrogenase …	0.0838328	0.0304291		Rv2200c-AS	Order: 099122; Rv2200c-S; EBMYCG00000002003; Cytochrome c oxidase subunit 2 [Source:UniProtKB/Swiss-Prot%3BAcc:P63854]///Order: 099118; Rv2200c-S; EBMYCG00000002003; Cytochrome c oxidase subunit 2 [Source:UniProtKB/Swiss-Prot%3BAcc:P63854]///Order: 099100; Rv2200c-S; EBMYCG00000002003; Cytochrome c oxidase subunit 2 [Source:UniProtKB/Swiss-Prot%3BAcc:P63854]///Order: 099136; Rv2200c-S; EBMYCG0000…	0.0230001	0.0486862
Rv2781c-AS	Order: 124242; Rv2781c-S; EBMYCG00000001505; 2-nitropropane dioxygenase, putative [Source:UniProtKB/TrEMBL%3BAcc:O33323]///Order: 124232; Rv2781c-S; EBMYCG00000001505; 2-nitropropane dioxygenase, putative [Source:UniProtKB/TrEMBL%3BAcc:O33323]///Order: 124240; Rv2781c-S; EBMYCG00000001505; 2-nitropropane dioxygenase, putative [Source:UniProtKB/TrEMBL%3BAcc:O33323]///Order: 124230; Rv2781c-S; EBMY…	0.016715	0.0180852		Rv2248-S	Order: 101478; Rv2248-A; EBMYCG00000002632; Uncharacterized protein Rv2248/MT2308 [Source:UniProtKB/Swiss-Prot%3BAcc:Q10526]///Order: 101466; Rv2248-A; EBMYCG00000002632; Uncharacterized protein Rv2248/MT2308 [Source:UniProtKB/Swiss-Prot%3BAcc:Q10526]///Order: 101462; Rv2248-A; EBMYCG00000002632; Uncharacterized protein Rv2248/MT2308 [Source:UniProtKB/Swiss-Prot%3BAcc:Q10526]///Order: 101468; Rv2…	0.0917976	0.0406526
Rv2791c-S	Order: 124721; Rv2791c-A; EBMYCG00000003302; PROBABLE TRANSPOSASE [Source:UniProtKB/TrEMBL%3BAcc:O33333]///Order: 124717; Rv2791c-A; EBMYCG00000003302; PROBABLE TRANSPOSASE [Source:UniProtKB/TrEMBL%3BAcc:O33333]///Order: 124739; Rv2791c-A; EBMYCG00000003302; PROBABLE TRANSPOSASE [Source:UniProtKB/TrEMBL%3BAcc:O33333]///Order: 124705; Rv2791c-A; EBMYCG00000003302; PROBABLE TRANSPOSASE [Source:UniP…	0.320452	0.0374765		Rv2269c-AS	Order: 102338; Rv2269c-S; EBMYCG00000002518; Uncharacterized protein Rv2269c/MT2330.2 [Source:UniProtKB/Swiss-Prot%3BAcc:P64965]///Order: 102348; Rv2269c-S; EBMYCG00000002518; Uncharacterized protein Rv2269c/MT2330.2 [Source:UniProtKB/Swiss-Prot%3BAcc:P64965]///Order: 102346; Rv2269c-S; EBMYCG00000002518; Uncharacterized protein Rv2269c/MT2330.2 [Source:UniProtKB/Swiss-Prot%3BAcc:P64965]///Order:…	0.510713	0.0422182
Rv2816c-AS	Order: 125644; Rv2816c-S; EBMYCG00000001618; CRISPR-associated protein Cas2 [Source:UniProtKB/TrEMBL%3BAcc:P71637]///Order: 125646; Rv2816c-S; EBMYCG00000001618; CRISPR-associated protein Cas2 [Source:UniProtKB/TrEMBL%3BAcc:P71637]///Order: 125648; Rv2816c-S; EBMYCG00000001618; CRISPR-associated protein Cas2 [Source:UniProtKB/TrEMBL%3BAcc:P71637]///Order: 125638; Rv2816c-S; EBMYCG00000001618; CRI…	0.0560572	0.02005		Rv2278-AS	Order: 102579; Rv2278-S; EBMYCG00000001116; Insertion element IS6110 uncharacterized 12.0 kDa protein [Source:UniProtKB/Swiss-Prot%3BAcc:P0C5G9]///Order: 102581; Rv2278-S; EBMYCG00000001116; Insertion element IS6110 uncharacterized 12.0 kDa protein [Source:UniProtKB/Swiss-Prot%3BAcc:P0C5G9]///Order: 102569; Rv2278-S; EBMYCG00000001116; Insertion element IS6110 uncharacterized 12.0 kDa protein [So…	0.0135903	0.0423923
Rv2885c-S	Order: 128525; Rv2885c-A; EBMYCG00000002374; Putative transposase Rv2885c/MT2953 [Source:UniProtKB/Swiss-Prot%3BAcc:Q10809]///Order: 128519; Rv2885c-A; EBMYCG00000002374; Putative transposase Rv2885c/MT2953 [Source:UniProtKB/Swiss-Prot%3BAcc:Q10809]///Order: 128511; Rv2885c-A; EBMYCG00000002374; Putative transposase Rv2885c/MT2953 [Source:UniProtKB/Swiss-Prot%3BAcc:Q10809]///Order: 128531; Rv2885…	0.138272	0.0296689		Rv2279-AS	Order: 102587; Rv2279-S; EBMYCG00000003612; Putative transposase for insertion sequence element IS986/IS6110 [Source:UniProtKB/Swiss-Prot%3BAcc:P0C5G8]///Order: 102601; Rv2279-S; EBMYCG00000003612; Putative transposase for insertion sequence element IS986/IS6110 [Source:UniProtKB/Swiss-Prot%3BAcc:P0C5G8]///Order: 102609; Rv2279-S; EBMYCG00000003612; Putative transposase for insertion sequence ele…	0.00712477	0.0163023
Rv2905-S	Order: 129322; Rv2905-A; EBMYCG00000000607; Putative lipoprotein lppW [Source:UniProtKB/Swiss-Prot%3BAcc:P65304]///Order: 129334; Rv2905-A; EBMYCG00000000607; Putative lipoprotein lppW [Source:UniProtKB/Swiss-Prot%3BAcc:P65304]///Order: 129314; Rv2905-A; EBMYCG00000000607; Putative lipoprotein lppW [Source:UniProtKB/Swiss-Prot%3BAcc:P65304]///Order: 129318; Rv2905-A; EBMYCG00000000607; Putative l…	0.00758607	0.0044192		Rv2293c-S	Order: 103167; Rv2293c-A; EBMYCG00000003448; Uncharacterized protein Rv2293c/MT2350 [Source:UniProtKB/Swiss-Prot%3BAcc:Q50673]///Order: 103171; Rv2293c-A; EBMYCG00000003448; Uncharacterized protein Rv2293c/MT2350 [Source:UniProtKB/Swiss-Prot%3BAcc:Q50673]///Order: 103155; Rv2293c-A; EBMYCG00000003448; Uncharacterized protein Rv2293c/MT2350 [Source:UniProtKB/Swiss-Prot%3BAcc:Q50673]///Order: 10315…	0.00652788	0.00584097
Rv2927c-S	Order: 130393; Rv2927c-A; EBMYCG00000001254; Uncharacterized protein Rv2927c/MT2997 [Source:UniProtKB/Swiss-Prot%3BAcc:P65059]///Order: 130375; Rv2927c-A; EBMYCG00000001254; Uncharacterized protein Rv2927c/MT2997 [Source:UniProtKB/Swiss-Prot%3BAcc:P65059]///Order: 130381; Rv2927c-A; EBMYCG00000001254; Uncharacterized protein Rv2927c/MT2997 [Source:UniProtKB/Swiss-Prot%3BAcc:P65059]///Order: 13039…	0.0932444	0.0044192		Rv2295-AS	Order: 103261; Rv2295-S; EBMYCG00000003116; UPF0167 protein Rv2295/MT2352 [Source:UniProtKB/Swiss-Prot%3BAcc:P67309]///Order: 103255; Rv2295-S; EBMYCG00000003116; UPF0167 protein Rv2295/MT2352 [Source:UniProtKB/Swiss-Prot%3BAcc:P67309]///Order: 103249; Rv2295-S; EBMYCG00000003116; UPF0167 protein Rv2295/MT2352 [Source:UniProtKB/Swiss-Prot%3BAcc:P67309]///Order: 103259; Rv2295-S; EBMYCG00000003116…	0.148229	0.0486862
Rv2978c-S	Order: 134117; Rv2978c-A; EBMYCG00000003430; IS1538, transposase [Source:UniProtKB/TrEMBL%3BAcc:P95117]///Order: 134145; Rv2978c-A; EBMYCG00000003430; IS1538, transposase [Source:UniProtKB/TrEMBL%3BAcc:P95117]///Order: 134119; Rv2978c-A; EBMYCG00000003430; IS1538, transposase [Source:UniProtKB/TrEMBL%3BAcc:P95117]///Order: 134135; Rv2978c-A; EBMYCG00000003430; IS1538, transposase [Source:UniProtK…	0.755711	0.0235015		Rv2304c-S	Order: 103579; Rv2304c-A; EBMYCG00000000169; Uncharacterized protein Rv2304c/MT2361 [Source:UniProtKB/Swiss-Prot%3BAcc:P64985]///Order: 103577; Rv2304c-A; EBMYCG00000000169; Uncharacterized protein Rv2304c/MT2361 [Source:UniProtKB/Swiss-Prot%3BAcc:P64985]///Order: 103575; Rv2304c-A; EBMYCG00000000169; Uncharacterized protein Rv2304c/MT2361 [Source:UniProtKB/Swiss-Prot%3BAcc:P64985]///Order: 10358…	0.332662	0.0224459
Rv2984-S	Order: 134352; Rv2984-A; EBMYCG00000000682; Polyphosphate kinase [Source:UniProtKB/Swiss-Prot%3BAcc:P65768]///Order: 134398; Rv2984-A; EBMYCG00000000682; Polyphosphate kinase [Source:UniProtKB/Swiss-Prot%3BAcc:P65768]///Order: 134376; Rv2984-A; EBMYCG00000000682; Polyphosphate kinase [Source:UniProtKB/Swiss-Prot%3BAcc:P65768]///Order: 134384; Rv2984-A; EBMYCG00000000682; Polyphosphate kinase [Sou…	0.00701361	0.0279885		Rv2328-AS	Order: 104609; Rv2328-S; EBMYCG00000001772; Uncharacterized PE family protein PE23 [Source:UniProtKB/Swiss-Prot%3BAcc:P0A684]///Order: 104629; Rv2328-S; EBMYCG00000001772; Uncharacterized PE family protein PE23 [Source:UniProtKB/Swiss-Prot%3BAcc:P0A684]///Order: 104637; Rv2328-S; EBMYCG00000001772; Uncharacterized PE family protein PE23 [Source:UniProtKB/Swiss-Prot%3BAcc:P0A684]///Order: 104631; …	0.638845	0.0303791
Rv2985-AS	Order: 134427; Rv2985-S; EBMYCG00000002245; Probable mutator mutT1 protein [Source:UniProtKB/Swiss-Prot%3BAcc:P95110]///Order: 134447; Rv2985-S; EBMYCG00000002245; Probable mutator mutT1 protein [Source:UniProtKB/Swiss-Prot%3BAcc:P95110]///Order: 134437; Rv2985-S; EBMYCG00000002245; Probable mutator mutT1 protein [Source:UniProtKB/Swiss-Prot%3BAcc:P95110]///Order: 134441; Rv2985-S; EBMYCG00000002…	0.622046	0.00978075		Rv2346c-AS,Rv3619c-AS	Order: 105620; Rv2346c-S; EBMYCG00000003935; Putative ESAT-6-like protein 6 [Source:UniProtKB/Swiss-Prot%3BAcc:P95242],Order: 163302; Rv3619c-S; EBMYCG00000001954; ESAT-6-like protein esxI [Source:UniProtKB/Swiss-Prot%3BAcc:P96364]	0.111913	0.0423452
Rv2986c-S	Order: 134485; Rv2986c-A; EBMYCG00000000957; DNA-binding protein HU homolog [Source:UniProtKB/Swiss-Prot%3BAcc:P95109]///Order: 134475; Rv2986c-A; EBMYCG00000000957; DNA-binding protein HU homolog [Source:UniProtKB/Swiss-Prot%3BAcc:P95109]///Order: 134489; Rv2986c-A; EBMYCG00000000957; DNA-binding protein HU homolog [Source:UniProtKB/Swiss-Prot%3BAcc:P95109]///Order: 134481; Rv2986c-A; EBMYCG0000…	0.021963	0.0205099		Rv2354-AS	Order: 106021; Rv2354-S; EBMYCG00000003042; Insertion element IS6110 uncharacterized 12.0 kDa protein [Source:UniProtKB/Swiss-Prot%3BAcc:P0C5G9]///Order: 106013; Rv2354-S; EBMYCG00000003042; Insertion element IS6110 uncharacterized 12.0 kDa protein [Source:UniProtKB/Swiss-Prot%3BAcc:P0C5G9]///Order: 106011; Rv2354-S; EBMYCG00000003042; Insertion element IS6110 uncharacterized 12.0 kDa protein [So…	0.0116413	0.0413288
Rv2996c-S	Order: 134891; Rv2996c-A; EBMYCG00000000541; D-3-phosphoglycerate dehydrogenase [Source:UniProtKB/Swiss-Prot%3BAcc:P0A544]///Order: 134907; Rv2996c-A; EBMYCG00000000541; D-3-phosphoglycerate dehydrogenase [Source:UniProtKB/Swiss-Prot%3BAcc:P0A544]///Order: 134901; Rv2996c-A; EBMYCG00000000541; D-3-phosphoglycerate dehydrogenase [Source:UniProtKB/Swiss-Prot%3BAcc:P0A544]///Order: 134887; Rv2996c-A…	0.49425	0.0104362		Rv2354-AS,Rv2815c-AS	Order: 106023; Rv2354-S; EBMYCG00000003042; Insertion element IS6110 uncharacterized 12.0 kDa protein [Source:UniProtKB/Swiss-Prot%3BAcc:P0C5G9],Order: 125552; Rv2815c-S; EBMYCG00000003583; Insertion element IS6110 uncharacterized 12.0 kDa protein [Source:UniProtKB/Swiss-Prot%3BAcc:P0C5G9]///Order: 106015; Rv2354-S; EBMYCG00000003042; Insertion element IS6110 uncharacterized 12.0 kDa protein [Sou…	0.0122293	0.0378289
Rv3033-S	Order: 136502; Rv3033-A; EBMYCG00000001649; Putative uncharacterized protein [Source:UniProtKB/TrEMBL%3BAcc:O53280]///Order: 136506; Rv3033-A; EBMYCG00000001649; Putative uncharacterized protein [Source:UniProtKB/TrEMBL%3BAcc:O53280]///Order: 136510; Rv3033-A; EBMYCG00000001649; Putative uncharacterized protein [Source:UniProtKB/TrEMBL%3BAcc:O53280]///Order: 136488; Rv3033-A; EBMYCG00000001649; P…	0.00701361	0.0044192		Rv2355-AS	Order: 106055; Rv2355-S; EBMYCG00000003627; Putative transposase for insertion sequence element IS986/IS6110 [Source:UniProtKB/Swiss-Prot%3BAcc:P0C5G8]///Order: 106043; Rv2355-S; EBMYCG00000003627; Putative transposase for insertion sequence element IS986/IS6110 [Source:UniProtKB/Swiss-Prot%3BAcc:P0C5G8]///Order: 106027; Rv2355-S; EBMYCG00000003627; Putative transposase for insertion sequence ele…	0.00701361	0.0114234
Rv3059-S	Order: 137546; Rv3059-A; EBMYCG00000002980; Putative cytochrome P450 136 [Source:UniProtKB/Swiss-Prot%3BAcc:P95099]///Order: 137584; Rv3059-A; EBMYCG00000002980; Putative cytochrome P450 136 [Source:UniProtKB/Swiss-Prot%3BAcc:P95099]///Order: 137548; Rv3059-A; EBMYCG00000002980; Putative cytochrome P450 136 [Source:UniProtKB/Swiss-Prot%3BAcc:P95099]///Order: 137550; Rv3059-A; EBMYCG00000002980; P…	0.0127685	0.0231913		Rv2428-S	Order: 109668; Rv2428-A; EBMYCG00000003059; Alkyl hydroperoxide reductase subunit C [Source:UniProtKB/Swiss-Prot%3BAcc:Q7BHK8]///Order: 109656; Rv2428-A; EBMYCG00000003059; Alkyl hydroperoxide reductase subunit C [Source:UniProtKB/Swiss-Prot%3BAcc:Q7BHK8]///Order: 109672; Rv2428-A; EBMYCG00000003059; Alkyl hydroperoxide reductase subunit C [Source:UniProtKB/Swiss-Prot%3BAcc:Q7BHK8]///Order: 10965…	0.00652788	0.0044192
Rv3076-S	Order: 138330; Rv3076-A; EBMYCG00000002562; Putative uncharacterized protein [Source:UniProtKB/TrEMBL%3BAcc:P95082]///Order: 138326; Rv3076-A; EBMYCG00000002562; Putative uncharacterized protein [Source:UniProtKB/TrEMBL%3BAcc:P95082]///Order: 138332; Rv3076-A; EBMYCG00000002562; Putative uncharacterized protein [Source:UniProtKB/TrEMBL%3BAcc:P95082]///Order: 138334; Rv3076-A; EBMYCG00000002562; P…	0.00730529	0.0250311		Rv2429-S	Order: 109690; Rv2429-A; EBMYCG00000002258; Alkyl hydroperoxide reductase AhpD [Source:UniProtKB/Swiss-Prot%3BAcc:P0A5N4]///Order: 109698; Rv2429-A; EBMYCG00000002258; Alkyl hydroperoxide reductase AhpD [Source:UniProtKB/Swiss-Prot%3BAcc:P0A5N4]///Order: 109692; Rv2429-A; EBMYCG00000002258; Alkyl hydroperoxide reductase AhpD [Source:UniProtKB/Swiss-Prot%3BAcc:P0A5N4]///Order: 109686; Rv2429-A; EB…	0.00667158	0.0028343
Rv3086-S	Order: 138870; Rv3086-A; EBMYCG00000002180; PROBABLE ZINC-TYPE ALCOHOL DEHYDROGENASE ADHD (ALDEHYDE REDUCTASE) [Source:UniProtKB/TrEMBL%3BAcc:O53303]///Order: 138850; Rv3086-A; EBMYCG00000002180; PROBABLE ZINC-TYPE ALCOHOL DEHYDROGENASE ADHD (ALDEHYDE REDUCTASE) [Source:UniProtKB/TrEMBL%3BAcc:O53303]///Order: 138854; Rv3086-A; EBMYCG00000002180; PROBABLE ZINC-TYPE ALCOHOL DEHYDROGENASE ADHD (ALDE…	0.00701361	0.0183499		Rv2430c-AS	Order: 109722; Rv2430c-S; EBMYCG00000002822; PPE FAMILY PROTEIN [Source:UniProtKB/TrEMBL%3BAcc:Q79FE1]///Order: 109712; Rv2430c-S; EBMYCG00000002822; PPE FAMILY PROTEIN [Source:UniProtKB/TrEMBL%3BAcc:Q79FE1]///Order: 109700; Rv2430c-S; EBMYCG00000002822; PPE FAMILY PROTEIN [Source:UniProtKB/TrEMBL%3BAcc:Q79FE1]///Order: 109718; Rv2430c-S; EBMYCG00000002822; PPE FAMILY PROTEIN [Source:UniProtKB/Tr…	0.393796	0.0104391
Rv3088-S	Order: 138942; Rv3088-A; EBMYCG00000003401; Probable diacyglycerol O-acyltransferase tgs4 [Source:UniProtKB/Swiss-Prot%3BAcc:P67208]///Order: 138976; Rv3088-A; EBMYCG00000003401; Probable diacyglycerol O-acyltransferase tgs4 [Source:UniProtKB/Swiss-Prot%3BAcc:P67208]///Order: 138986; Rv3088-A; EBMYCG00000003401; Probable diacyglycerol O-acyltransferase tgs4 [Source:UniProtKB/Swiss-Prot%3BAcc:P672…	0.00667158	0.0460142		Rv2431c-AS	Order: 109724; Rv2431c-S; EBMYCG00000002809; PE FAMILY PROTEIN [Source:UniProtKB/TrEMBL%3BAcc:Q7D756]///Order: 109732; Rv2431c-S; EBMYCG00000002809; PE FAMILY PROTEIN [Source:UniProtKB/TrEMBL%3BAcc:Q7D756]///Order: 109726; Rv2431c-S; EBMYCG00000002809; PE FAMILY PROTEIN [Source:UniProtKB/TrEMBL%3BAcc:Q7D756]///Order: 109730; Rv2431c-S; EBMYCG00000002809; PE FAMILY PROTEIN [Source:UniProtKB/TrEMBL…	0.0468945	0.0206921
Rv3089-S	Order: 139014; Rv3089-A; EBMYCG00000001951; PROBABLE CHAIN-ASATTY-ACID-CoA LIGASE FADD13 (FATTY-ACYL-CoA SYNTHETASE) [Source:UniProtKB/TrEMBL%3BAcc:O53306]///Order: 139012; Rv3089-A; EBMYCG00000001951; PROBABLE CHAIN-ASATTY-ACID-CoA LIGASE FADD13 (FATTY-ACYL-CoA SYNTHETASE) [Source:UniProtKB/TrEMBL%3BAcc:O53306]///Order: 139000; Rv3089-A; EBMYCG00000001951; PROBABLE CHAIN-ASATTY-ACID-CoA LIGASE F…	0.00701361	0.0284178		Rv2432c-AS	Order: 109752; Rv2432c-S; EBMYCG00000003479; Putative uncharacterized protein [Source:UniProtKB/TrEMBL%3BAcc:P71917]///Order: 109744; Rv2432c-S; EBMYCG00000003479; Putative uncharacterized protein [Source:UniProtKB/TrEMBL%3BAcc:P71917]///Order: 109742; Rv2432c-S; EBMYCG00000003479; Putative uncharacterized protein [Source:UniProtKB/TrEMBL%3BAcc:P71917]///Order: 109756; Rv2432c-S; EBMYCG0000000347…	0.118386	0.0333794
Rv3099c-S	Order: 139521; Rv3099c-A; EBMYCG00000002681; Putative uncharacterized protein [Source:UniProtKB/TrEMBL%3BAcc:O05777]///Order: 139529; Rv3099c-A; EBMYCG00000002681; Putative uncharacterized protein [Source:UniProtKB/TrEMBL%3BAcc:O05777]///Order: 139517; Rv3099c-A; EBMYCG00000002681; Putative uncharacterized protein [Source:UniProtKB/TrEMBL%3BAcc:O05777]///Order: 139515; Rv3099c-A; EBMYCG0000000268…	0.0191965	0.00584097		Rv2451-AS	Order: 110711; Rv2451-S; EBMYCG00000003045; Putative uncharacterized protein [Source:UniProtKB/TrEMBL%3BAcc:O53178]///Order: 110715; Rv2451-S; EBMYCG00000003045; Putative uncharacterized protein [Source:UniProtKB/TrEMBL%3BAcc:O53178]///Order: 110703; Rv2451-S; EBMYCG00000003045; Putative uncharacterized protein [Source:UniProtKB/TrEMBL%3BAcc:O53178]///Order: 110705; Rv2451-S; EBMYCG00000003045; P…	0.997703	0.0498017
Rv3119-S	Order: 140188; Rv3119-A; EBMYCG00000000652; Molybdopterin synthase catalytic subunit [Source:UniProtKB/Swiss-Prot%3BAcc:O05795]///Order: 140192; Rv3119-A; EBMYCG00000000652; Molybdopterin synthase catalytic subunit [Source:UniProtKB/Swiss-Prot%3BAcc:O05795]///Order: 140184; Rv3119-A; EBMYCG00000000652; Molybdopterin synthase catalytic subunit [Source:UniProtKB/Swiss-Prot%3BAcc:O05795]///Order: 14…	0.710906	0.0122397		Rv2452c-S	Order: 110727; Rv2452c-A; EBMYCG00000001901; Putative uncharacterized protein [Source:UniProtKB/TrEMBL%3BAcc:O53179]///Order: 110729; Rv2452c-A; EBMYCG00000001901; Putative uncharacterized protein [Source:UniProtKB/TrEMBL%3BAcc:O53179]///Order: 110731; Rv2452c-A; EBMYCG00000001901; Putative uncharacterized protein [Source:UniProtKB/TrEMBL%3BAcc:O53179]///Order: 110725; Rv2452c-A; EBMYCG0000000190…	0.00758607	0.0304898
Rv3120-S	Order: 140214; Rv3120-A; EBMYCG00000000618; Putative uncharacterized protein [Source:UniProtKB/TrEMBL%3BAcc:O05796]///Order: 140206; Rv3120-A; EBMYCG00000000618; Putative uncharacterized protein [Source:UniProtKB/TrEMBL%3BAcc:O05796]///Order: 140208; Rv3120-A; EBMYCG00000000618; Putative uncharacterized protein [Source:UniProtKB/TrEMBL%3BAcc:O05796]///Order: 140212; Rv3120-A; EBMYCG00000000618; P…	0.0256952	0.0194577		Rv2452c-AS	Order: 110730; Rv2452c-S; EBMYCG00000001901; Putative uncharacterized protein [Source:UniProtKB/TrEMBL%3BAcc:O53179]///Order: 110728; Rv2452c-S; EBMYCG00000001901; Putative uncharacterized protein [Source:UniProtKB/TrEMBL%3BAcc:O53179]///Order: 110724; Rv2452c-S; EBMYCG00000001901; Putative uncharacterized protein [Source:UniProtKB/TrEMBL%3BAcc:O53179]///Order: 110726; Rv2452c-S; EBMYCG0000000190…	0.0756741	0.0100862
Rv3143-AS	Order: 141173; Rv3143-S; EBMYCG00000001691; PROBABLE RESPONSE REGULATOR [Source:UniProtKB/TrEMBL%3BAcc:P95183]///Order: 141181; Rv3143-S; EBMYCG00000001691; PROBABLE RESPONSE REGULATOR [Source:UniProtKB/TrEMBL%3BAcc:P95183]///Order: 141169; Rv3143-S; EBMYCG00000001691; PROBABLE RESPONSE REGULATOR [Source:UniProtKB/TrEMBL%3BAcc:P95183]///Order: 141167; Rv3143-S; EBMYCG00000001691; PROBABLE RESPONS…	0.151448	0.0156536		Rv2480c-AS	Order: 112046; Rv2480c-S; EBMYCG00000002994; Insertion element IS6110 uncharacterized 12.0 kDa protein [Source:UniProtKB/Swiss-Prot%3BAcc:P0C5G9]///Order: 112052; Rv2480c-S; EBMYCG00000002994; Insertion element IS6110 uncharacterized 12.0 kDa protein [Source:UniProtKB/Swiss-Prot%3BAcc:P0C5G9]///Order: 112048; Rv2480c-S; EBMYCG00000002994; Insertion element IS6110 uncharacterized 12.0 kDa protein …	0.0136355	0.0424608
Rv3145-S	Order: 141248; Rv3145-A; EBMYCG00000003711; NADH-quinone oxidoreductase subunit A [Source:UniProtKB/Swiss-Prot%3BAcc:P65563]///Order: 141256; Rv3145-A; EBMYCG00000003711; NADH-quinone oxidoreductase subunit A [Source:UniProtKB/Swiss-Prot%3BAcc:P65563]///Order: 141258; Rv3145-A; EBMYCG00000003711; NADH-quinone oxidoreductase subunit A [Source:UniProtKB/Swiss-Prot%3BAcc:P65563]///Order: 141262; Rv3…	0.976873	0.00584097		Rv2526-AS	Order: 114681; Rv2526-S; EBMYCG00000000080; Putative uncharacterized protein [Source:UniProtKB/TrEMBL%3BAcc:P95027]///Order: 114675; Rv2526-S; EBMYCG00000000080; Putative uncharacterized protein [Source:UniProtKB/TrEMBL%3BAcc:P95027]///Order: 114683; Rv2526-S; EBMYCG00000000080; Putative uncharacterized protein [Source:UniProtKB/TrEMBL%3BAcc:P95027]///Order: 114677; Rv2526-S; EBMYCG00000000080; P…	0.0106679	0.0457521
Rv3146-S	Order: 141274; Rv3146-A; EBMYCG00000002044; NADH-quinone oxidoreductase subunit B [Source:UniProtKB/Swiss-Prot%3BAcc:P65575]///Order: 141278; Rv3146-A; EBMYCG00000002044; NADH-quinone oxidoreductase subunit B [Source:UniProtKB/Swiss-Prot%3BAcc:P65575]///Order: 141264; Rv3146-A; EBMYCG00000002044; NADH-quinone oxidoreductase subunit B [Source:UniProtKB/Swiss-Prot%3BAcc:P65575]///Order: 141272; Rv3…	0.107109	0.0046443		Rv2547-AS	Order: 115387; Rv2547-S; EBMYCG00000002516; Putative uncharacterized protein [Source:UniProtKB/TrEMBL%3BAcc:P95006]///Order: 115391; Rv2547-S; EBMYCG00000002516; Putative uncharacterized protein [Source:UniProtKB/TrEMBL%3BAcc:P95006]///Order: 115385; Rv2547-S; EBMYCG00000002516; Putative uncharacterized protein [Source:UniProtKB/TrEMBL%3BAcc:P95006]///Order: 115383; Rv2547-S; EBMYCG00000002516; P…	0.0171285	0.0478167
Rv3147-S	Order: 141302; Rv3147-A; EBMYCG00000003937; NADH-quinone oxidoreductase subunit C [Source:UniProtKB/Swiss-Prot%3BAcc:P65571]///Order: 141290; Rv3147-A; EBMYCG00000003937; NADH-quinone oxidoreductase subunit C [Source:UniProtKB/Swiss-Prot%3BAcc:P65571]///Order: 141304; Rv3147-A; EBMYCG00000003937; NADH-quinone oxidoreductase subunit C [Source:UniProtKB/Swiss-Prot%3BAcc:P65571]///Order: 141298; Rv3…	0.0207791	0.00524678		Rv2640c-S	Order: 119279; Rv2640c-A; EBMYCG00000003776; POSSIBLE TRANSCRIPTIONAL REGULATORY PROTEIN (PROBABLY ARSR-ASAMILY) [Source:UniProtKB/TrEMBL%3BAcc:P71939]///Order: 119285; Rv2640c-A; EBMYCG00000003776; POSSIBLE TRANSCRIPTIONAL REGULATORY PROTEIN (PROBABLY ARSR-ASAMILY) [Source:UniProtKB/TrEMBL%3BAcc:P71939]///Order: 119281; Rv2640c-A; EBMYCG00000003776; POSSIBLE TRANSCRIPTIONAL REGULATORY PROTEIN (P…	0.0191965	0.0486862
Rv3148-S	Order: 141354; Rv3148-A; EBMYCG00000002485; NADH-quinone oxidoreductase subunit D [Source:UniProtKB/Swiss-Prot%3BAcc:P65569]///Order: 141320; Rv3148-A; EBMYCG00000002485; NADH-quinone oxidoreductase subunit D [Source:UniProtKB/Swiss-Prot%3BAcc:P65569]///Order: 141314; Rv3148-A; EBMYCG00000002485; NADH-quinone oxidoreductase subunit D [Source:UniProtKB/Swiss-Prot%3BAcc:P65569]///Order: 141324; Rv3…	0.0579986	0.00790618		Rv2648-AS	Order: 119559; Rv2648-S; EBMYCG00000002553; Insertion element IS6110 uncharacterized 12.0 kDa protein [Source:UniProtKB/Swiss-Prot%3BAcc:P0C5G9]///Order: 119551; Rv2648-S; EBMYCG00000002553; Insertion element IS6110 uncharacterized 12.0 kDa protein [Source:UniProtKB/Swiss-Prot%3BAcc:P0C5G9]///Order: 119545; Rv2648-S; EBMYCG00000002553; Insertion element IS6110 uncharacterized 12.0 kDa protein [So…	0.0139009	0.0413288
Rv3149-S	Order: 141382; Rv3149-A; EBMYCG00000002212; NADH-quinone oxidoreductase subunit E [Source:UniProtKB/Swiss-Prot%3BAcc:P65573]///Order: 141376; Rv3149-A; EBMYCG00000002212; NADH-quinone oxidoreductase subunit E [Source:UniProtKB/Swiss-Prot%3BAcc:P65573]///Order: 141386; Rv3149-A; EBMYCG00000002212; NADH-quinone oxidoreductase subunit E [Source:UniProtKB/Swiss-Prot%3BAcc:P65573]///Order: 141384; Rv3…	0.00779114	0.0044192		Rv2707-AS	Order: 121525; Rv2707-S; EBMYCG00000001134; PROBABLE CONSERVED TRANSMEMBRANE ALANINE AND LEUCINE RICH PROTEIN [Source:UniProtKB/TrEMBL%3BAcc:O07208]///Order: 121505; Rv2707-S; EBMYCG00000001134; PROBABLE CONSERVED TRANSMEMBRANE ALANINE AND LEUCINE RICH PROTEIN [Source:UniProtKB/TrEMBL%3BAcc:O07208]///Order: 121531; Rv2707-S; EBMYCG00000001134; PROBABLE CONSERVED TRANSMEMBRANE ALANINE AND LEUCINE …	0.0216014	0.0303791
Rv3150-S	Order: 141444; Rv3150-A; EBMYCG00000000521; NADH-quinone oxidoreductase subunit F [Source:UniProtKB/Swiss-Prot%3BAcc:P65567]///Order: 141418; Rv3150-A; EBMYCG00000000521; NADH-quinone oxidoreductase subunit F [Source:UniProtKB/Swiss-Prot%3BAcc:P65567]///Order: 141428; Rv3150-A; EBMYCG00000000521; NADH-quinone oxidoreductase subunit F [Source:UniProtKB/Swiss-Prot%3BAcc:P65567]///Order: 141450; Rv3…	0.035767	0.0044192		Rv2707-S	Order: 121520; Rv2707-A; EBMYCG00000001134; PROBABLE CONSERVED TRANSMEMBRANE ALANINE AND LEUCINE RICH PROTEIN [Source:UniProtKB/TrEMBL%3BAcc:O07208]///Order: 121494; Rv2707-A; EBMYCG00000001134; PROBABLE CONSERVED TRANSMEMBRANE ALANINE AND LEUCINE RICH PROTEIN [Source:UniProtKB/TrEMBL%3BAcc:O07208]///Order: 121504; Rv2707-A; EBMYCG00000001134; PROBABLE CONSERVED TRANSMEMBRANE ALANINE AND LEUCINE …	0.00701361	0.0211579
Rv3151-S	Order: 141482; Rv3151-A; EBMYCG00000000906; NADH-quinone oxidoreductase subunit G [Source:UniProtKB/Swiss-Prot%3BAcc:P95175]///Order: 141532; Rv3151-A; EBMYCG00000000906; NADH-quinone oxidoreductase subunit G [Source:UniProtKB/Swiss-Prot%3BAcc:P95175]///Order: 141486; Rv3151-A; EBMYCG00000000906; NADH-quinone oxidoreductase subunit G [Source:UniProtKB/Swiss-Prot%3BAcc:P95175]///Order: 141502; Rv3…	0.0258291	0.0063391		Rv2719c-AS	Order: 121916; Rv2719c-S; EBMYCG00000000044; POSSIBLE CONSERVED MEMBRANE PROTEIN [Source:UniProtKB/TrEMBL%3BAcc:O07218]///Order: 121928; Rv2719c-S; EBMYCG00000000044; POSSIBLE CONSERVED MEMBRANE PROTEIN [Source:UniProtKB/TrEMBL%3BAcc:O07218]///Order: 121920; Rv2719c-S; EBMYCG00000000044; POSSIBLE CONSERVED MEMBRANE PROTEIN [Source:UniProtKB/TrEMBL%3BAcc:O07218]///Order: 121934; Rv2719c-S; EBMYCG0…	0.00701361	0.0044192
Rv3152-S	Order: 141576; Rv3152-A; EBMYCG00000002004; NADH-quinone oxidoreductase subunit H [Source:UniProtKB/Swiss-Prot%3BAcc:P65561]///Order: 141552; Rv3152-A; EBMYCG00000002004; NADH-quinone oxidoreductase subunit H [Source:UniProtKB/Swiss-Prot%3BAcc:P65561]///Order: 141558; Rv3152-A; EBMYCG00000002004; NADH-quinone oxidoreductase subunit H [Source:UniProtKB/Swiss-Prot%3BAcc:P65561]///Order: 141582; Rv3…	0.0740161	0.011087		Rv2729c-S	Order: 122351; Rv2729c-A; EBMYCG00000003069; PROBABLE CONSERVED INTEGRAL MEMBRANE ALANINE VALINE AND LEUCINE RICH PROTEIN [Source:UniProtKB/TrEMBL%3BAcc:O33234]///Order: 122365; Rv2729c-A; EBMYCG00000003069; PROBABLE CONSERVED INTEGRAL MEMBRANE ALANINE VALINE AND LEUCINE RICH PROTEIN [Source:UniProtKB/TrEMBL%3BAcc:O33234]///Order: 122357; Rv2729c-A; EBMYCG00000003069; PROBABLE CONSERVED INTEGRAL …	0.117165	0.0134499
Rv3153-S	Order: 141620; Rv3153-A; EBMYCG00000000781; NADH-quinone oxidoreductase subunit I [Source:UniProtKB/Swiss-Prot%3BAcc:P95173]///Order: 141606; Rv3153-A; EBMYCG00000000781; NADH-quinone oxidoreductase subunit I [Source:UniProtKB/Swiss-Prot%3BAcc:P95173]///Order: 141622; Rv3153-A; EBMYCG00000000781; NADH-quinone oxidoreductase subunit I [Source:UniProtKB/Swiss-Prot%3BAcc:P95173]///Order: 141624; Rv3…	0.257804	0.00827072		Rv2798c-AS	Order: 124988; Rv2798c-S; EBMYCG00000003184; Putative uncharacterized protein [Source:UniProtKB/TrEMBL%3BAcc:P71653]///Order: 124986; Rv2798c-S; EBMYCG00000003184; Putative uncharacterized protein [Source:UniProtKB/TrEMBL%3BAcc:P71653]///Order: 124984; Rv2798c-S; EBMYCG00000003184; Putative uncharacterized protein [Source:UniProtKB/TrEMBL%3BAcc:P71653]///Order: 124990; Rv2798c-S; EBMYCG0000000318…	0.0118303	0.0244089
Rv3154-S	Order: 141630; Rv3154-A; EBMYCG00000000339; NADH dehydrogenase I, J subunit [Source:UniProtKB/TrEMBL%3BAcc:P95172]///Order: 141628; Rv3154-A; EBMYCG00000000339; NADH dehydrogenase I, J subunit [Source:UniProtKB/TrEMBL%3BAcc:P95172]///Order: 141632; Rv3154-A; EBMYCG00000000339; NADH dehydrogenase I, J subunit [Source:UniProtKB/TrEMBL%3BAcc:P95172]///Order: 141650; Rv3154-A; EBMYCG00000000339; NADH…	0.0672552	0.0113158		Rv2814c-AS	Order: 125534; Rv2814c-S; EBMYCG00000003941; Putative transposase for insertion sequence element IS986/IS6110 [Source:UniProtKB/Swiss-Prot%3BAcc:P0C5G8]///Order: 125520; Rv2814c-S; EBMYCG00000003941; Putative transposase for insertion sequence element IS986/IS6110 [Source:UniProtKB/Swiss-Prot%3BAcc:P0C5G8]///Order: 125542; Rv2814c-S; EBMYCG00000003941; Putative transposase for insertion sequence …	0.00733256	0.0111905
Rv3155-S	Order: 141660; Rv3155-A; EBMYCG00000000419; NADH-quinone oxidoreductase subunit K [Source:UniProtKB/Swiss-Prot%3BAcc:P65565]///Order: 141664; Rv3155-A; EBMYCG00000000419; NADH-quinone oxidoreductase subunit K [Source:UniProtKB/Swiss-Prot%3BAcc:P65565]///Order: 141666; Rv3155-A; EBMYCG00000000419; NADH-quinone oxidoreductase subunit K [Source:UniProtKB/Swiss-Prot%3BAcc:P65565]///Order: 141670; Rv3…	0.0706209	0.00642092		Rv2815c-AS	Order: 125558; Rv2815c-S; EBMYCG00000003583; Insertion element IS6110 uncharacterized 12.0 kDa protein [Source:UniProtKB/Swiss-Prot%3BAcc:P0C5G9]///Order: 125564; Rv2815c-S; EBMYCG00000003583; Insertion element IS6110 uncharacterized 12.0 kDa protein [Source:UniProtKB/Swiss-Prot%3BAcc:P0C5G9]///Order: 125556; Rv2815c-S; EBMYCG00000003583; Insertion element IS6110 uncharacterized 12.0 kDa protein …	0.012554	0.0435248
Rv3156-S	Order: 141710; Rv3156-A; EBMYCG00000003744; NADH-quinone oxidoreductase subunit L [Source:UniProtKB/Swiss-Prot%3BAcc:O86350]///Order: 141690; Rv3156-A; EBMYCG00000003744; NADH-quinone oxidoreductase subunit L [Source:UniProtKB/Swiss-Prot%3BAcc:O86350]///Order: 141748; Rv3156-A; EBMYCG00000003744; NADH-quinone oxidoreductase subunit L [Source:UniProtKB/Swiss-Prot%3BAcc:O86350]///Order: 141708; Rv3…	0.169755	0.00824016		Rv2846c-S	Order: 126881; Rv2846c-A; EBMYCG00000001073; Uncharacterized MFS-type transporter efpA [Source:UniProtKB/Swiss-Prot%3BAcc:O05813]///Order: 126847; Rv2846c-A; EBMYCG00000001073; Uncharacterized MFS-type transporter efpA [Source:UniProtKB/Swiss-Prot%3BAcc:O05813]///Order: 126863; Rv2846c-A; EBMYCG00000001073; Uncharacterized MFS-type transporter efpA [Source:UniProtKB/Swiss-Prot%3BAcc:O05813]///Ord…	0.0111494	0.0470202
Rv3157-S	Order: 141764; Rv3157-A; EBMYCG00000003345; NADH-quinone oxidoreductase subunit M [Source:UniProtKB/Swiss-Prot%3BAcc:O53307]///Order: 141760; Rv3157-A; EBMYCG00000003345; NADH-quinone oxidoreductase subunit M [Source:UniProtKB/Swiss-Prot%3BAcc:O53307]///Order: 141808; Rv3157-A; EBMYCG00000003345; NADH-quinone oxidoreductase subunit M [Source:UniProtKB/Swiss-Prot%3BAcc:O53307]///Order: 141750; Rv3…	0.0692633	0.00896279		Rv2878c-S	Order: 128275; Rv2878c-A; EBMYCG00000003094; Soluble secreted antigen MPT53 [Source:UniProtKB/Swiss-Prot%3BAcc:P0A618]///Order: 128273; Rv2878c-A; EBMYCG00000003094; Soluble secreted antigen MPT53 [Source:UniProtKB/Swiss-Prot%3BAcc:P0A618]///Order: 128271; Rv2878c-A; EBMYCG00000003094; Soluble secreted antigen MPT53 [Source:UniProtKB/Swiss-Prot%3BAcc:P0A618]///Order: 128265; Rv2878c-A; EBMYCG0000…	0.0570581	0.0206921
Rv3158-S	Order: 141826; Rv3158-A; EBMYCG00000003649; NADH-quinone oxidoreductase subunit N [Source:UniProtKB/Swiss-Prot%3BAcc:P0A5M0]///Order: 141852; Rv3158-A; EBMYCG00000003649; NADH-quinone oxidoreductase subunit N [Source:UniProtKB/Swiss-Prot%3BAcc:P0A5M0]///Order: 141878; Rv3158-A; EBMYCG00000003649; NADH-quinone oxidoreductase subunit N [Source:UniProtKB/Swiss-Prot%3BAcc:P0A5M0]///Order: 141834; Rv3…	0.0689877	0.0063391		Rv2900c-AS	Order: 129170; Rv2900c-S; EBMYCG00000002459; Uncharacterized protein Rv2900c/MT2968 [Source:UniProtKB/Swiss-Prot%3BAcc:P65408]///Order: 129102; Rv2900c-S; EBMYCG00000002459; Uncharacterized protein Rv2900c/MT2968 [Source:UniProtKB/Swiss-Prot%3BAcc:P65408]///Order: 129142; Rv2900c-S; EBMYCG00000002459; Uncharacterized protein Rv2900c/MT2968 [Source:UniProtKB/Swiss-Prot%3BAcc:P65408]///Order: 12911…	0.00938882	0.0459286
Rv3169-S	Order: 142310; Rv3169-A; EBMYCG00000000622; Putative uncharacterized protein [Source:UniProtKB/TrEMBL%3BAcc:O53319]///Order: 142280; Rv3169-A; EBMYCG00000000622; Putative uncharacterized protein [Source:UniProtKB/TrEMBL%3BAcc:O53319]///Order: 142320; Rv3169-A; EBMYCG00000000622; Putative uncharacterized protein [Source:UniProtKB/TrEMBL%3BAcc:O53319]///Order: 142306; Rv3169-A; EBMYCG00000000622; P…	0.00701361	0.0231246		Rv2916c-AS	Order: 129762; Rv2916c-S; EBMYCG00000003156; Signal recognition particle protein [Source:UniProtKB/Swiss-Prot%3BAcc:P66844]///Order: 129750; Rv2916c-S; EBMYCG00000003156; Signal recognition particle protein [Source:UniProtKB/Swiss-Prot%3BAcc:P66844]///Order: 129746; Rv2916c-S; EBMYCG00000003156; Signal recognition particle protein [Source:UniProtKB/Swiss-Prot%3BAcc:P66844]///Order: 129714; Rv2916…	0.0137219	0.0180822
Rv3199c-S	Order: 143683; Rv3199c-A; EBMYCG00000003240; NADH pyrophosphatase [Source:UniProtKB/Swiss-Prot%3BAcc:O53345]///Order: 143689; Rv3199c-A; EBMYCG00000003240; NADH pyrophosphatase [Source:UniProtKB/Swiss-Prot%3BAcc:O53345]///Order: 143667; Rv3199c-A; EBMYCG00000003240; NADH pyrophosphatase [Source:UniProtKB/Swiss-Prot%3BAcc:O53345]///Order: 143671; Rv3199c-A; EBMYCG00000003240; NADH pyrophosphatase …	0.0563317	0.0141502		Rv2930-S	Order: 130472; Rv2930-A; EBMYCG00000002261; Putative fatty-acid--CoA ligase fadD26 [Source:UniProtKB/Swiss-Prot%3BAcc:Q10976]///Order: 130494; Rv2930-A; EBMYCG00000002261; Putative fatty-acid--CoA ligase fadD26 [Source:UniProtKB/Swiss-Prot%3BAcc:Q10976]///Order: 130510; Rv2930-A; EBMYCG00000002261; Putative fatty-acid--CoA ligase fadD26 [Source:UniProtKB/Swiss-Prot%3BAcc:Q10976]///Order: 130532; …	0.00701361	0.0120031
Rv3208-S	Order: 144222; Rv3208-A; EBMYCG00000000786; PROBABLE TRANSCRIPTIONAL REGULATORY PROTEIN (PROBABLY TETR-ASAMILY) [Source:UniProtKB/TrEMBL%3BAcc:O05858]///Order: 144218; Rv3208-A; EBMYCG00000000786; PROBABLE TRANSCRIPTIONAL REGULATORY PROTEIN (PROBABLY TETR-ASAMILY) [Source:UniProtKB/TrEMBL%3BAcc:O05858]///Order: 144224; Rv3208-A; EBMYCG00000000786; PROBABLE TRANSCRIPTIONAL REGULATORY PROTEIN (PROB…	0.730711	0.00584097		Rv2932-S	Order: 130922; Rv2932-A; EBMYCG00000000095; Phenolpthiocerol synthesis polyketide synthase ppsB [Source:UniProtKB/Swiss-Prot%3BAcc:Q10978]///Order: 130924; Rv2932-A; EBMYCG00000000095; Phenolpthiocerol synthesis polyketide synthase ppsB [Source:UniProtKB/Swiss-Prot%3BAcc:Q10978]///Order: 130948; Rv2932-A; EBMYCG00000000095; Phenolpthiocerol synthesis polyketide synthase ppsB [Source:UniProtKB/Swi…	0.66208	0.00869561
Rv3231c-S	Order: 145139; Rv3231c-A; EBMYCG00000002144; Putative uncharacterized protein [Source:UniProtKB/TrEMBL%3BAcc:O05876]///Order: 145145; Rv3231c-A; EBMYCG00000002144; Putative uncharacterized protein [Source:UniProtKB/TrEMBL%3BAcc:O05876]///Order: 145155; Rv3231c-A; EBMYCG00000002144; Putative uncharacterized protein [Source:UniProtKB/TrEMBL%3BAcc:O05876]///Order: 145147; Rv3231c-A; EBMYCG0000000214…	0.00667158	0.0460964		Rv2939-AS	Order: 131731; Rv2939-S; EBMYCG00000003065; Phthiocerol/phthiodiolone dimycocerosyl transferase [Source:UniProtKB/Swiss-Prot%3BAcc:P96208]///Order: 131757; Rv2939-S; EBMYCG00000003065; Phthiocerol/phthiodiolone dimycocerosyl transferase [Source:UniProtKB/Swiss-Prot%3BAcc:P96208]///Order: 131773; Rv2939-S; EBMYCG00000003065; Phthiocerol/phthiodiolone dimycocerosyl transferase [Source:UniProtKB/Swi…	0.38439	0.0486772
Rv3233c-S	Order: 145213; Rv3233c-A; EBMYCG00000000101; Putative uncharacterized protein [Source:UniProtKB/TrEMBL%3BAcc:O05878]///Order: 145215; Rv3233c-A; EBMYCG00000000101; Putative uncharacterized protein [Source:UniProtKB/TrEMBL%3BAcc:O05878]///Order: 145211; Rv3233c-A; EBMYCG00000000101; Putative uncharacterized protein [Source:UniProtKB/TrEMBL%3BAcc:O05878]///Order: 145193; Rv3233c-A; EBMYCG0000000010…	0.0534583	0.0356206		Rv2958c-S	Order: 133169; Rv2958c-A; EBMYCG00000000129; PGL/p-HBAD biosynthesis glycosyltransferase Rv2958c/MT3034 [Source:UniProtKB/Swiss-Prot%3BAcc:P95134]///Order: 133195; Rv2958c-A; EBMYCG00000000129; PGL/p-HBAD biosynthesis glycosyltransferase Rv2958c/MT3034 [Source:UniProtKB/Swiss-Prot%3BAcc:P95134]///Order: 133173; Rv2958c-A; EBMYCG00000000129; PGL/p-HBAD biosynthesis glycosyltransferase Rv2958c/MT30…	0.66678	0.0105258
Rv3261-S	Order: 146448; Rv3261-A; EBMYCG00000003208; LPPG:FO 2-phospho-L-lactate transferase [Source:UniProtKB/Swiss-Prot%3BAcc:P96866]///Order: 146446; Rv3261-A; EBMYCG00000003208; LPPG:FO 2-phospho-L-lactate transferase [Source:UniProtKB/Swiss-Prot%3BAcc:P96866]///Order: 146452; Rv3261-A; EBMYCG00000003208; LPPG:FO 2-phospho-L-lactate transferase [Source:UniProtKB/Swiss-Prot%3BAcc:P96866]///Order: 14643…	0.0291533	0.0238728		Rv2959c-AS	Order: 133244; Rv2959c-S; EBMYCG00000003652; Rhamnosyl O-methyltransferase [Source:UniProtKB/Swiss-Prot%3BAcc:Q50457]///Order: 133222; Rv2959c-S; EBMYCG00000003652; Rhamnosyl O-methyltransferase [Source:UniProtKB/Swiss-Prot%3BAcc:Q50457]///Order: 133246; Rv2959c-S; EBMYCG00000003652; Rhamnosyl O-methyltransferase [Source:UniProtKB/Swiss-Prot%3BAcc:Q50457]///Order: 133238; Rv2959c-S; EBMYCG0000000…	0.00942347	0.0433241
Rv3267-S	Order: 146772; Rv3267-A; EBMYCG00000001581; Putative uncharacterized protein [Source:UniProtKB/TrEMBL%3BAcc:P96872]///Order: 146774; Rv3267-A; EBMYCG00000001581; Putative uncharacterized protein [Source:UniProtKB/TrEMBL%3BAcc:P96872]///Order: 146756; Rv3267-A; EBMYCG00000001581; Putative uncharacterized protein [Source:UniProtKB/TrEMBL%3BAcc:P96872]///Order: 146748; Rv3267-A; EBMYCG00000001581; P…	0.397752	0.0158847		Rv2963-S	Order: 133368; Rv2963-A; EBMYCG00000003638; PROBABLE INTEGRAL MEMBRANE PROTEIN [Source:UniProtKB/TrEMBL%3BAcc:P95129]///Order: 133382; Rv2963-A; EBMYCG00000003638; PROBABLE INTEGRAL MEMBRANE PROTEIN [Source:UniProtKB/TrEMBL%3BAcc:P95129]///Order: 133376; Rv2963-A; EBMYCG00000003638; PROBABLE INTEGRAL MEMBRANE PROTEIN [Source:UniProtKB/TrEMBL%3BAcc:P95129]///Order: 133346; Rv2963-A; EBMYCG00000003…	0.0097782	0.0190434
Rv3295-S	Order: 147862; Rv3295-A; EBMYCG00000002058; PROBABLE TRANSCRIPTIONAL REGULATORY PROTEIN (PROBABLY TETR-ASAMILY) [Source:UniProtKB/TrEMBL%3BAcc:P96900]///Order: 147860; Rv3295-A; EBMYCG00000002058; PROBABLE TRANSCRIPTIONAL REGULATORY PROTEIN (PROBABLY TETR-ASAMILY) [Source:UniProtKB/TrEMBL%3BAcc:P96900]///Order: 147872; Rv3295-A; EBMYCG00000002058; PROBABLE TRANSCRIPTIONAL REGULATORY PROTEIN (PROB…	0.610121	0.0206841		Rv2977c-AS	Order: 134060; Rv2977c-S; EBMYCG00000000595; PROBABLE THIAMINE-MONOPHOSPHATE KINASE THIL (THIAMINE-PHOSPHATE KINASE) [Source:UniProtKB/TrEMBL%3BAcc:P95118]///Order: 134062; Rv2977c-S; EBMYCG00000000595; PROBABLE THIAMINE-MONOPHOSPHATE KINASE THIL (THIAMINE-PHOSPHATE KINASE) [Source:UniProtKB/TrEMBL%3BAcc:P95118]///Order: 134072; Rv2977c-S; EBMYCG00000000595; PROBABLE THIAMINE-MONOPHOSPHATE KINASE…	0.00733256	0.0422182
Rv3299c-S	Order: 148187; Rv3299c-A; EBMYCG00000000058; PROBABLE ARYLSULFATASE ATSB (ARYL-SULFATE SULPHOHYDROLASE) (SULFATASE) [Source:UniProtKB/TrEMBL%3BAcc:O65931]///Order: 148219; Rv3299c-A; EBMYCG00000000058; PROBABLE ARYLSULFATASE ATSB (ARYL-SULFATE SULPHOHYDROLASE) (SULFATASE) [Source:UniProtKB/TrEMBL%3BAcc:O65931]///Order: 148255; Rv3299c-A; EBMYCG00000000058; PROBABLE ARYLSULFATASE ATSB (ARYL-SULFAT…	0.00811945	0.0456864		Rv2989-AS	Order: 134591; Rv2989-S; EBMYCG00000000583; PROBABLE TRANSCRIPTIONAL REGULATORY PROTEIN [Source:UniProtKB/TrEMBL%3BAcc:O53238]///Order: 134609; Rv2989-S; EBMYCG00000000583; PROBABLE TRANSCRIPTIONAL REGULATORY PROTEIN [Source:UniProtKB/TrEMBL%3BAcc:O53238]///Order: 134617; Rv2989-S; EBMYCG00000000583; PROBABLE TRANSCRIPTIONAL REGULATORY PROTEIN [Source:UniProtKB/TrEMBL%3BAcc:O53238]///Order: 13460…	0.0159488	0.0386308
Rv3330-S	Order: 149478; Rv3330-A; EBMYCG00000000509; PROBABLE PENICILLIN-BINDING PROTEIN DACB1 (D-ALANYL-D-ALANINE CARBOXYPEPTIDASE) (DD-PEPTIDASE) (DD-CARBOXYPEPTIDASE) (PBP) (DD-TRANSPEPTIDASE) (SERINE-TYPE D-ALA-D-ALA CARBOXYPEPTIDASE) (D-AMINO ACID HYDROLASE) [Source:UniProtKB/TrEMBL%3BAcc:O53380]///Order: 149476; Rv3330-A; EBMYCG00000000509; PROBABLE PENICILLIN-BINDING PROTEIN DACB1 (D-ALANYL-D-ALANI…	0.017013	0.0184763		Rv3016-S	Order: 135784; Rv3016-A; EBMYCG00000003397; PROBABLE LIPOPROTEIN LPQA [Source:UniProtKB/TrEMBL%3BAcc:O53263]///Order: 135798; Rv3016-A; EBMYCG00000003397; PROBABLE LIPOPROTEIN LPQA [Source:UniProtKB/TrEMBL%3BAcc:O53263]///Order: 135804; Rv3016-A; EBMYCG00000003397; PROBABLE LIPOPROTEIN LPQA [Source:UniProtKB/TrEMBL%3BAcc:O53263]///Order: 135780; Rv3016-A; EBMYCG00000003397; PROBABLE LIPOPROTEIN L…	0.00701361	0.00991184
Rv3337-AS	Order: 149785; Rv3337-S; EBMYCG00000003783; Putative uncharacterized protein [Source:UniProtKB/TrEMBL%3BAcc:O53387]///Order: 149783; Rv3337-S; EBMYCG00000003783; Putative uncharacterized protein [Source:UniProtKB/TrEMBL%3BAcc:O53387]///Order: 149787; Rv3337-S; EBMYCG00000003783; Putative uncharacterized protein [Source:UniProtKB/TrEMBL%3BAcc:O53387]///Order: 149773; Rv3337-S; EBMYCG00000003783; P…	0.00683472	0.0107818		Rv3017c-AS	Order: 135822; Rv3017c-S; EBMYCG00000002926; ESAT-6-like protein esxQ [Source:UniProtKB/Swiss-Prot%3BAcc:P64091]///Order: 135818; Rv3017c-S; EBMYCG00000002926; ESAT-6-like protein esxQ [Source:UniProtKB/Swiss-Prot%3BAcc:P64091]///Order: 135814; Rv3017c-S; EBMYCG00000002926; ESAT-6-like protein esxQ [Source:UniProtKB/Swiss-Prot%3BAcc:P64091]///Order: 135824; Rv3017c-S; EBMYCG00000002926; ESAT-6-li…	0.0287417	0.00827072
Rv3390-S	Order: 153048; Rv3390-A; EBMYCG00000000242; PROBABLE CONSERVED LIPOPROTEIN LPQD [Source:UniProtKB/TrEMBL%3BAcc:O50416]///Order: 153052; Rv3390-A; EBMYCG00000000242; PROBABLE CONSERVED LIPOPROTEIN LPQD [Source:UniProtKB/TrEMBL%3BAcc:O50416]///Order: 153066; Rv3390-A; EBMYCG00000000242; PROBABLE CONSERVED LIPOPROTEIN LPQD [Source:UniProtKB/TrEMBL%3BAcc:O50416]///Order: 153064; Rv3390-A; EBMYCG00000…	0.0208386	0.00584097		Rv3060c-S	Order: 137671; Rv3060c-A; EBMYCG00000002219; PROBABLE TRANSCRIPTIONAL REGULATORY PROTEIN (PROBABLY GNTR-ASAMILY) [Source:UniProtKB/TrEMBL%3BAcc:P95098]///Order: 137679; Rv3060c-A; EBMYCG00000002219; PROBABLE TRANSCRIPTIONAL REGULATORY PROTEIN (PROBABLY GNTR-ASAMILY) [Source:UniProtKB/TrEMBL%3BAcc:P95098]///Order: 137683; Rv3060c-A; EBMYCG00000002219; PROBABLE TRANSCRIPTIONAL REGULATORY PROTEIN (P…	0.437177	0.0120031
Rv3409c-AS	Order: 153990; Rv3409c-S; EBMYCG00000002171; PROBABLE CHOLESTEROL OXIDASE CHOD (CHOLESTEROL-O2 OXIDOREDUCTASE) [Source:UniProtKB/TrEMBL%3BAcc:Q57307]///Order: 153938; Rv3409c-S; EBMYCG00000002171; PROBABLE CHOLESTEROL OXIDASE CHOD (CHOLESTEROL-O2 OXIDOREDUCTASE) [Source:UniProtKB/TrEMBL%3BAcc:Q57307]///Order: 153998; Rv3409c-S; EBMYCG00000002171; PROBABLE CHOLESTEROL OXIDASE CHOD (CHOLESTEROL-O2 …	0.762981	0.0240912		Rv3062-AS	Order: 137839; Rv3062-S; EBMYCG00000001758; Probable DNA ligase [Source:UniProtKB/Swiss-Prot%3BAcc:P95096]///Order: 137833; Rv3062-S; EBMYCG00000001758; Probable DNA ligase [Source:UniProtKB/Swiss-Prot%3BAcc:P95096]///Order: 137805; Rv3062-S; EBMYCG00000001758; Probable DNA ligase [Source:UniProtKB/Swiss-Prot%3BAcc:P95096]///Order: 137799; Rv3062-S; EBMYCG00000001758; Probable DNA ligase [Source:…	0.281723	0.0120031
Rv3416-AS	Order: 154259; Rv3416-S; EBMYCG00000001015; TRANSCRIPTIONAL REGULATORY PROTEIN WHIB-LIKE WHIB3 [Source:UniProtKB/TrEMBL%3BAcc:Q50710]///Order: 154251; Rv3416-S; EBMYCG00000001015; TRANSCRIPTIONAL REGULATORY PROTEIN WHIB-LIKE WHIB3 [Source:UniProtKB/TrEMBL%3BAcc:Q50710]///Order: 154247; Rv3416-S; EBMYCG00000001015; TRANSCRIPTIONAL REGULATORY PROTEIN WHIB-LIKE WHIB3 [Source:UniProtKB/TrEMBL%3BAcc:Q…	0.00701361	0.0282438		Rv3065-S	Order: 137986; Rv3065-A; EBMYCG00000003731; Multidrug resistance protein mmr [Source:UniProtKB/Swiss-Prot%3BAcc:P69926]///Order: 137978; Rv3065-A; EBMYCG00000003731; Multidrug resistance protein mmr [Source:UniProtKB/Swiss-Prot%3BAcc:P69926]///Order: 137990; Rv3065-A; EBMYCG00000003731; Multidrug resistance protein mmr [Source:UniProtKB/Swiss-Prot%3BAcc:P69926]///Order: 137982; Rv3065-A; EBMYCG00…	0.914572	0.0266816
Rv3417c-S	Order: 154321; Rv3417c-A; EBMYCG00000002853; 60 kDa chaperonin 1 [Source:UniProtKB/Swiss-Prot%3BAcc:P0A518]///Order: 154263; Rv3417c-A; EBMYCG00000002853; 60 kDa chaperonin 1 [Source:UniProtKB/Swiss-Prot%3BAcc:P0A518]///Order: 154319; Rv3417c-A; EBMYCG00000002853; 60 kDa chaperonin 1 [Source:UniProtKB/Swiss-Prot%3BAcc:P0A518]///Order: 154273; Rv3417c-A; EBMYCG00000002853; 60 kDa chaperonin 1 [Sou…	0.0179835	0.0371432		Rv3081-S	Order: 138638; Rv3081-A; EBMYCG00000001163; Putative uncharacterized protein [Source:UniProtKB/TrEMBL%3BAcc:O53298]///Order: 138608; Rv3081-A; EBMYCG00000001163; Putative uncharacterized protein [Source:UniProtKB/TrEMBL%3BAcc:O53298]///Order: 138644; Rv3081-A; EBMYCG00000001163; Putative uncharacterized protein [Source:UniProtKB/TrEMBL%3BAcc:O53298]///Order: 138618; Rv3081-A; EBMYCG00000001163; P…	0.398726	0.0121379
Rv3479-S	Order: 156730; Rv3479-A; EBMYCG00000000412; POSSIBLE TRANSMEMBRANE PROTEIN [Source:UniProtKB/TrEMBL%3BAcc:O06342]///Order: 156756; Rv3479-A; EBMYCG00000000412; POSSIBLE TRANSMEMBRANE PROTEIN [Source:UniProtKB/TrEMBL%3BAcc:O06342]///Order: 156738; Rv3479-A; EBMYCG00000000412; POSSIBLE TRANSMEMBRANE PROTEIN [Source:UniProtKB/TrEMBL%3BAcc:O06342]///Order: 156774; Rv3479-A; EBMYCG00000000412; POSSIBL…	0.0132349	0.0195592		Rv3091-AS	Order: 139183; Rv3091-S; EBMYCG00000002055; Putative uncharacterized protein [Source:UniProtKB/TrEMBL%3BAcc:O05770]///Order: 139193; Rv3091-S; EBMYCG00000002055; Putative uncharacterized protein [Source:UniProtKB/TrEMBL%3BAcc:O05770]///Order: 139175; Rv3091-S; EBMYCG00000002055; Putative uncharacterized protein [Source:UniProtKB/TrEMBL%3BAcc:O05770]///Order: 139159; Rv3091-S; EBMYCG00000002055; P…	0.390251	0.029532
Rv3495c-S	Order: 157411; Rv3495c-A; EBMYCG00000000374; POSSIBLE MCE-ASAMILY LIPOPROTEIN LPRN (MCE-ASAMILY LIPOPROTEIN MCE4E) [Source:UniProtKB/TrEMBL%3BAcc:O53540]///Order: 157449; Rv3495c-A; EBMYCG00000000374; POSSIBLE MCE-ASAMILY LIPOPROTEIN LPRN (MCE-ASAMILY LIPOPROTEIN MCE4E) [Source:UniProtKB/TrEMBL%3BAcc:O53540]///Order: 157407; Rv3495c-A; EBMYCG00000000374; POSSIBLE MCE-ASAMILY LIPOPROTEIN LPRN (MCE…	0.043256	0.0486862		Rv3181c-S	Order: 142793; Rv3181c-A; EBMYCG00000001099; Putative uncharacterized protein [Source:UniProtKB/TrEMBL%3BAcc:O53331]///Order: 142785; Rv3181c-A; EBMYCG00000001099; Putative uncharacterized protein [Source:UniProtKB/TrEMBL%3BAcc:O53331]///Order: 142791; Rv3181c-A; EBMYCG00000001099; Putative uncharacterized protein [Source:UniProtKB/TrEMBL%3BAcc:O53331]///Order: 142789; Rv3181c-A; EBMYCG0000000109…	0.362887	0.0459454
Rv3496c-S	Order: 157451; Rv3496c-A; EBMYCG00000000380; MCE-ASAMILY PROTEIN MCE4D [Source:UniProtKB/TrEMBL%3BAcc:O53541]///Order: 157453; Rv3496c-A; EBMYCG00000000380; MCE-ASAMILY PROTEIN MCE4D [Source:UniProtKB/TrEMBL%3BAcc:O53541]///Order: 157465; Rv3496c-A; EBMYCG00000000380; MCE-ASAMILY PROTEIN MCE4D [Source:UniProtKB/TrEMBL%3BAcc:O53541]///Order: 157489; Rv3496c-A; EBMYCG00000000380; MCE-ASAMILY PROTEI…	0.0214912	0.0244089		Rv3184-AS	Order: 142851; Rv3184-S; EBMYCG00000002626; Insertion element IS6110 uncharacterized 12.0 kDa protein [Source:UniProtKB/Swiss-Prot%3BAcc:P0C5G9]///Order: 142853; Rv3184-S; EBMYCG00000002626; Insertion element IS6110 uncharacterized 12.0 kDa protein [Source:UniProtKB/Swiss-Prot%3BAcc:P0C5G9]///Order: 142847; Rv3184-S; EBMYCG00000002626; Insertion element IS6110 uncharacterized 12.0 kDa protein [So…	0.0105886	0.0336444
Rv3578-S	Order: 161714; Rv3578-A; EBMYCG00000002992; POSSIBLE ARSENICAL PUMP INTEGRAL MEMBRANE PROTEIN ARSB2 [Source:UniProtKB/TrEMBL%3BAcc:P96860]///Order: 161738; Rv3578-A; EBMYCG00000002992; POSSIBLE ARSENICAL PUMP INTEGRAL MEMBRANE PROTEIN ARSB2 [Source:UniProtKB/TrEMBL%3BAcc:P96860]///Order: 161722; Rv3578-A; EBMYCG00000002992; POSSIBLE ARSENICAL PUMP INTEGRAL MEMBRANE PROTEIN ARSB2 [Source:UniProtKB…	0.0123228	0.0423452		Rv3186-AS	Order: 142907; Rv3186-S; EBMYCG00000001744; Insertion element IS6110 uncharacterized 12.0 kDa protein [Source:UniProtKB/Swiss-Prot%3BAcc:P0C5G9]///Order: 142901; Rv3186-S; EBMYCG00000001744; Insertion element IS6110 uncharacterized 12.0 kDa protein [Source:UniProtKB/Swiss-Prot%3BAcc:P0C5G9]///Order: 142899; Rv3186-S; EBMYCG00000001744; Insertion element IS6110 uncharacterized 12.0 kDa protein [So…	0.0121825	0.039626
Rv3587c-S	Order: 162075; Rv3587c-A; EBMYCG00000002706; PROBABLE CONSERVED MEMBRANE PROTEIN [Source:UniProtKB/TrEMBL%3BAcc:O53572]///Order: 162065; Rv3587c-A; EBMYCG00000002706; PROBABLE CONSERVED MEMBRANE PROTEIN [Source:UniProtKB/TrEMBL%3BAcc:O53572]///Order: 162073; Rv3587c-A; EBMYCG00000002706; PROBABLE CONSERVED MEMBRANE PROTEIN [Source:UniProtKB/TrEMBL%3BAcc:O53572]///Order: 162069; Rv3587c-A; EBMYCG0…	0.900458	0.022748		Rv3197A-AS	Order: 143535; Rv3197A-A; EBMYCG00000002065; PROBABLE TRANSCRIPTIONAL REGULATORY PROTEIN WHIB-LIKE WHIB7 [Source:UniProtKB/TrEMBL%3BAcc:Q6MX01]///Order: 143539; Rv3197A-A; EBMYCG00000002065; PROBABLE TRANSCRIPTIONAL REGULATORY PROTEIN WHIB-LIKE WHIB7 [Source:UniProtKB/TrEMBL%3BAcc:Q6MX01]///Order: 143529; Rv3197A-A; EBMYCG00000002065; PROBABLE TRANSCRIPTIONAL REGULATORY PROTEIN WHIB-LIKE WHIB7 [S…	0.011502	0.036872
Rv3612c-S	Order: 163053; Rv3612c-A; EBMYCG00000003599; Putative uncharacterized protein [Source:UniProtKB/TrEMBL%3BAcc:O06271]///Order: 163049; Rv3612c-A; EBMYCG00000003599; Putative uncharacterized protein [Source:UniProtKB/TrEMBL%3BAcc:O06271]///Order: 163051; Rv3612c-A; EBMYCG00000003599; Putative uncharacterized protein [Source:UniProtKB/TrEMBL%3BAcc:O06271]///Order: 163045; Rv3612c-A; EBMYCG0000000359…	0.186351	0.0417178		Rv3197A-S	Order: 143538; Rv3197A-S; EBMYCG00000002065; PROBABLE TRANSCRIPTIONAL REGULATORY PROTEIN WHIB-LIKE WHIB7 [Source:UniProtKB/TrEMBL%3BAcc:Q6MX01]///Order: 143530; Rv3197A-S; EBMYCG00000002065; PROBABLE TRANSCRIPTIONAL REGULATORY PROTEIN WHIB-LIKE WHIB7 [Source:UniProtKB/TrEMBL%3BAcc:Q6MX01]///Order: 143536; Rv3197A-S; EBMYCG00000002065; PROBABLE TRANSCRIPTIONAL REGULATORY PROTEIN WHIB-LIKE WHIB7 [S…	0.669141	0.0250311
Rv3613c-S	Order: 163061; Rv3613c-A; EBMYCG00000001545; Putative uncharacterized protein [Source:UniProtKB/TrEMBL%3BAcc:O06270]///Order: 163057; Rv3613c-A; EBMYCG00000001545; Putative uncharacterized protein [Source:UniProtKB/TrEMBL%3BAcc:O06270]///Order: 163059; Rv3613c-A; EBMYCG00000001545; Putative uncharacterized protein [Source:UniProtKB/TrEMBL%3BAcc:O06270]///Order: 163055; Rv3613c-A; EBMYCG0000000154…	0.619848	0.021982		Rv3220c-AS	Order: 144664; Rv3220c-S; EBMYCG00000000416; Probable sensor histidine kinase pdtaS [Source:UniProtKB/Swiss-Prot%3BAcc:O05846]///Order: 144660; Rv3220c-S; EBMYCG00000000416; Probable sensor histidine kinase pdtaS [Source:UniProtKB/Swiss-Prot%3BAcc:O05846]///Order: 144650; Rv3220c-S; EBMYCG00000000416; Probable sensor histidine kinase pdtaS [Source:UniProtKB/Swiss-Prot%3BAcc:O05846]///Order: 14464…	0.623089	0.0336215
Rv3614c-S	Order: 163069; Rv3614c-A; EBMYCG00000003662; ESX-1 secretion-associated protein EspD [Source:UniProtKB/Swiss-Prot%3BAcc:O06269]///Order: 163065; Rv3614c-A; EBMYCG00000003662; ESX-1 secretion-associated protein EspD [Source:UniProtKB/Swiss-Prot%3BAcc:O06269]///Order: 163081; Rv3614c-A; EBMYCG00000003662; ESX-1 secretion-associated protein EspD [Source:UniProtKB/Swiss-Prot%3BAcc:O06269]///Order: 16…	0.487838	0.0339698		Rv3325-AS	Order: 149241; Rv3325-S; EBMYCG00000003358; Insertion element IS6110 uncharacterized 12.0 kDa protein [Source:UniProtKB/Swiss-Prot%3BAcc:P0C5G9]///Order: 149245; Rv3325-S; EBMYCG00000003358; Insertion element IS6110 uncharacterized 12.0 kDa protein [Source:UniProtKB/Swiss-Prot%3BAcc:P0C5G9]///Order: 149253; Rv3325-S; EBMYCG00000003358; Insertion element IS6110 uncharacterized 12.0 kDa protein [So…	0.0129761	0.0421115
Rv3615c-S	Order: 163093; Rv3615c-A; EBMYCG00000001162; ESX-1 secretion-associated protein EspC [Source:UniProtKB/Swiss-Prot%3BAcc:P65087]///Order: 163097; Rv3615c-A; EBMYCG00000001162; ESX-1 secretion-associated protein EspC [Source:UniProtKB/Swiss-Prot%3BAcc:P65087]///Order: 163103; Rv3615c-A; EBMYCG00000001162; ESX-1 secretion-associated protein EspC [Source:UniProtKB/Swiss-Prot%3BAcc:P65087]///Order: 16…	0.392478	0.0344054		Rv3378c-AS	Order: 152550; Rv3378c-S; EBMYCG00000003593; Putative uncharacterized protein [Source:UniProtKB/TrEMBL%3BAcc:O50407]///Order: 152540; Rv3378c-S; EBMYCG00000003593; Putative uncharacterized protein [Source:UniProtKB/TrEMBL%3BAcc:O50407]///Order: 152572; Rv3378c-S; EBMYCG00000003593; Putative uncharacterized protein [Source:UniProtKB/TrEMBL%3BAcc:O50407]///Order: 152544; Rv3378c-S; EBMYCG0000000359…	0.0172411	0.0423452
Rv3616c-S	Order: 163107; Rv3616c-A; EBMYCG00000000738; ESX-1 secretion-associated protein EspA [Source:UniProtKB/Swiss-Prot%3BAcc:O06267]///Order: 163131; Rv3616c-A; EBMYCG00000000738; ESX-1 secretion-associated protein EspA [Source:UniProtKB/Swiss-Prot%3BAcc:O06267]///Order: 163151; Rv3616c-A; EBMYCG00000000738; ESX-1 secretion-associated protein EspA [Source:UniProtKB/Swiss-Prot%3BAcc:O06267]///Order: 16…	0.73589	0.0232566		Rv3381c-AS	Order: 152686; Rv3381c-S; EBMYCG00000000539; Insertion element IS6110 uncharacterized 12.0 kDa protein [Source:UniProtKB/Swiss-Prot%3BAcc:P0C5G9]///Order: 152694; Rv3381c-S; EBMYCG00000000539; Insertion element IS6110 uncharacterized 12.0 kDa protein [Source:UniProtKB/Swiss-Prot%3BAcc:P0C5G9]///Order: 152696; Rv3381c-S; EBMYCG00000000539; Insertion element IS6110 uncharacterized 12.0 kDa protein …	0.0122066	0.0413288
Rv3647c-S	Order: 164423; Rv3647c-A; EBMYCG00000003481; Putative uncharacterized protein [Source:UniProtKB/TrEMBL%3BAcc:O06361]///Order: 164435; Rv3647c-A; EBMYCG00000003481; Putative uncharacterized protein [Source:UniProtKB/TrEMBL%3BAcc:O06361]///Order: 164427; Rv3647c-A; EBMYCG00000003481; Putative uncharacterized protein [Source:UniProtKB/TrEMBL%3BAcc:O06361]///Order: 164431; Rv3647c-A; EBMYCG0000000348…	0.0104683	0.0163023		Rv3397c-S	Order: 153439; Rv3397c-A; EBMYCG00000001345; Probable phytoene synthase [Source:UniProtKB/Swiss-Prot%3BAcc:P65860]///Order: 153447; Rv3397c-A; EBMYCG00000001345; Probable phytoene synthase [Source:UniProtKB/Swiss-Prot%3BAcc:P65860]///Order: 153427; Rv3397c-A; EBMYCG00000001345; Probable phytoene synthase [Source:UniProtKB/Swiss-Prot%3BAcc:P65860]///Order: 153445; Rv3397c-A; EBMYCG00000001345; Pro…	0.0624822	0.0384261
Rv3672c-S	Order: 165457; Rv3672c-A; EBMYCG00000000456; Putative uncharacterized protein [Source:UniProtKB/TrEMBL%3BAcc:O69640]///Order: 165461; Rv3672c-A; EBMYCG00000000456; Putative uncharacterized protein [Source:UniProtKB/TrEMBL%3BAcc:O69640]///Order: 165455; Rv3672c-A; EBMYCG00000000456; Putative uncharacterized protein [Source:UniProtKB/TrEMBL%3BAcc:O69640]///Order: 165465; Rv3672c-A; EBMYCG0000000045…	0.204118	0.0044192		Rv3424c-S	Order: 154533; Rv3424c-A; EBMYCG00000002945; Uncharacterized protein Rv3424c/MT3532.2 [Source:UniProtKB/Swiss-Prot%3BAcc:P65085]///Order: 154535; Rv3424c-A; EBMYCG00000002945; Uncharacterized protein Rv3424c/MT3532.2 [Source:UniProtKB/Swiss-Prot%3BAcc:P65085]///Order: 154521; Rv3424c-A; EBMYCG00000002945; Uncharacterized protein Rv3424c/MT3532.2 [Source:UniProtKB/Swiss-Prot%3BAcc:P65085]///Order:…	0.0741602	0.0398755
Rv3673c-S	Order: 165511; Rv3673c-A; EBMYCG00000003356; POSSIBLE MEMBRANE-ANCHORED THIOREDOXIN-LIKE PROTEIN (THIOL-DISULFIDE INTERCHANGE RELATED PROTEIN) [Source:UniProtKB/TrEMBL%3BAcc:O69641]///Order: 165499; Rv3673c-A; EBMYCG00000003356; POSSIBLE MEMBRANE-ANCHORED THIOREDOXIN-LIKE PROTEIN (THIOL-DISULFIDE INTERCHANGE RELATED PROTEIN) [Source:UniProtKB/TrEMBL%3BAcc:O69641]///Order: 165501; Rv3673c-A; EBMYC…	0.0181251	0.0044192		Rv3425-AS	Order: 154559; Rv3425-S; EBMYCG00000000226; Uncharacterized PPE family protein PPE57 [Source:UniProtKB/Swiss-Prot%3BAcc:Q50703]///Order: 154545; Rv3425-S; EBMYCG00000000226; Uncharacterized PPE family protein PPE57 [Source:UniProtKB/Swiss-Prot%3BAcc:Q50703]///Order: 154547; Rv3425-S; EBMYCG00000000226; Uncharacterized PPE family protein PPE57 [Source:UniProtKB/Swiss-Prot%3BAcc:Q50703]///Order: 15…	0.809484	0.015692
Rv3692-S	Order: 166280; Rv3692-A; EBMYCG00000000675; Magnesium chelatase, putative [Source:UniProtKB/TrEMBL%3BAcc:O69660]///Order: 166274; Rv3692-A; EBMYCG00000000675; Magnesium chelatase, putative [Source:UniProtKB/TrEMBL%3BAcc:O69660]///Order: 166288; Rv3692-A; EBMYCG00000000675; Magnesium chelatase, putative [Source:UniProtKB/TrEMBL%3BAcc:O69660]///Order: 166276; Rv3692-A; EBMYCG00000000675; Magnesium …	0.0151237	0.0379025		Rv3425-S	Order: 154544; Rv3425-A; EBMYCG00000000226; Uncharacterized PPE family protein PPE57 [Source:UniProtKB/Swiss-Prot%3BAcc:Q50703]///Order: 154562; Rv3425-A; EBMYCG00000000226; Uncharacterized PPE family protein PPE57 [Source:UniProtKB/Swiss-Prot%3BAcc:Q50703]///Order: 154542; Rv3425-A; EBMYCG00000000226; Uncharacterized PPE family protein PPE57 [Source:UniProtKB/Swiss-Prot%3BAcc:Q50703]///Order: 15…	0.45219	0.0470202
Rv3711c-S	Order: 167177; Rv3711c-A; EBMYCG00000001900; PROBABLE DNA POLYMERASE III (EPSILON SUBUNIT) DNAQ [Source:UniProtKB/TrEMBL%3BAcc:O69678]///Order: 167173; Rv3711c-A; EBMYCG00000001900; PROBABLE DNA POLYMERASE III (EPSILON SUBUNIT) DNAQ [Source:UniProtKB/TrEMBL%3BAcc:O69678]///Order: 167181; Rv3711c-A; EBMYCG00000001900; PROBABLE DNA POLYMERASE III (EPSILON SUBUNIT) DNAQ [Source:UniProtKB/TrEMBL%3BAc…	0.133639	0.0472981		Rv3429-AS	Order: 154753; Rv3429-S; EBMYCG00000002724; Uncharacterized PPE family protein PPE59 [Source:UniProtKB/Swiss-Prot%3BAcc:O06246]///Order: 154751; Rv3429-S; EBMYCG00000002724; Uncharacterized PPE family protein PPE59 [Source:UniProtKB/Swiss-Prot%3BAcc:O06246]///Order: 154747; Rv3429-S; EBMYCG00000002724; Uncharacterized PPE family protein PPE59 [Source:UniProtKB/Swiss-Prot%3BAcc:O06246]///Order: 15…	0.00701361	0.0063391
Rv3716c-S	Order: 167357; Rv3716c-A; EBMYCG00000003784; UPF0133 protein Rv3716c/MT3819 [Source:UniProtKB/Swiss-Prot%3BAcc:P0A654]///Order: 167345; Rv3716c-A; EBMYCG00000003784; UPF0133 protein Rv3716c/MT3819 [Source:UniProtKB/Swiss-Prot%3BAcc:P0A654]///Order: 167349; Rv3716c-A; EBMYCG00000003784; UPF0133 protein Rv3716c/MT3819 [Source:UniProtKB/Swiss-Prot%3BAcc:P0A654]///Order: 167355; Rv3716c-A; EBMYCG0000…	0.245139	0.0378289		Rv3429-S	Order: 154756; Rv3429-A; EBMYCG00000002724; Uncharacterized PPE family protein PPE59 [Source:UniProtKB/Swiss-Prot%3BAcc:O06246]///Order: 154748; Rv3429-A; EBMYCG00000002724; Uncharacterized PPE family protein PPE59 [Source:UniProtKB/Swiss-Prot%3BAcc:O06246]///Order: 154752; Rv3429-A; EBMYCG00000002724; Uncharacterized PPE family protein PPE59 [Source:UniProtKB/Swiss-Prot%3BAcc:O06246]///Order: 15…	0.0187944	0.0231906
Rv3764c-AS	Order: 169352; Rv3764c-S; EBMYCG00000003841; POSSIBLE TWO COMPONENT SENSOR KINASE [Source:UniProtKB/TrEMBL%3BAcc:O69729]///Order: 169372; Rv3764c-S; EBMYCG00000003841; POSSIBLE TWO COMPONENT SENSOR KINASE [Source:UniProtKB/TrEMBL%3BAcc:O69729]///Order: 169344; Rv3764c-S; EBMYCG00000003841; POSSIBLE TWO COMPONENT SENSOR KINASE [Source:UniProtKB/TrEMBL%3BAcc:O69729]///Order: 169324; Rv3764c-S; EBMY…	0.988573	0.02005		Rv3453-S	Order: 155836; Rv3453-A; EBMYCG00000003215; POSSIBLE CONSERVED TRANSMEMBRANE PROTEIN [Source:UniProtKB/TrEMBL%3BAcc:O06320]///Order: 155842; Rv3453-A; EBMYCG00000003215; POSSIBLE CONSERVED TRANSMEMBRANE PROTEIN [Source:UniProtKB/TrEMBL%3BAcc:O06320]///Order: 155844; Rv3453-A; EBMYCG00000003215; POSSIBLE CONSERVED TRANSMEMBRANE PROTEIN [Source:UniProtKB/TrEMBL%3BAcc:O06320]///Order: 155840; Rv3453…	0.0115344	0.02005
					Rv3456c-AS	Order: 155950; Rv3456c-S; EBMYCG00000002613; 50S ribosomal protein L17 [Source:UniProtKB/Swiss-Prot%3BAcc:P0A5V4]///Order: 155952; Rv3456c-S; EBMYCG00000002613; 50S ribosomal protein L17 [Source:UniProtKB/Swiss-Prot%3BAcc:P0A5V4]///Order: 155944; Rv3456c-S; EBMYCG00000002613; 50S ribosomal protein L17 [Source:UniProtKB/Swiss-Prot%3BAcc:P0A5V4]///Order: 155946; Rv3456c-S; EBMYCG00000002613; 50S ri…	0.41303	0.0486862
					Rv3464-AS	Order: 156161; Rv3464-S; EBMYCG00000003516; dTDP-glucose 4,6-dehydratase [Source:UniProtKB/Swiss-Prot%3BAcc:O06329]///Order: 156135; Rv3464-S; EBMYCG00000003516; dTDP-glucose 4,6-dehydratase [Source:UniProtKB/Swiss-Prot%3BAcc:O06329]///Order: 156163; Rv3464-S; EBMYCG00000003516; dTDP-glucose 4,6-dehydratase [Source:UniProtKB/Swiss-Prot%3BAcc:O06329]///Order: 156159; Rv3464-S; EBMYCG00000003516; d…	0.0264207	0.0417178
					Rv3474-AS	Order: 156509; Rv3474-S; EBMYCG00000001789; Insertion element IS6110 uncharacterized 12.0 kDa protein [Source:UniProtKB/Swiss-Prot%3BAcc:P0C5G9]///Order: 156505; Rv3474-S; EBMYCG00000001789; Insertion element IS6110 uncharacterized 12.0 kDa protein [Source:UniProtKB/Swiss-Prot%3BAcc:P0C5G9]///Order: 156507; Rv3474-S; EBMYCG00000001789; Insertion element IS6110 uncharacterized 12.0 kDa protein [So…	0.0153406	0.0472981
					Rv3484-S	Order: 157018; Rv3484-A; EBMYCG00000002815; POSSIBLE CONSERVED PROTEIN CPSA [Source:UniProtKB/TrEMBL%3BAcc:O06347]///Order: 157036; Rv3484-A; EBMYCG00000002815; POSSIBLE CONSERVED PROTEIN CPSA [Source:UniProtKB/TrEMBL%3BAcc:O06347]///Order: 157024; Rv3484-A; EBMYCG00000002815; POSSIBLE CONSERVED PROTEIN CPSA [Source:UniProtKB/TrEMBL%3BAcc:O06347]///Order: 157042; Rv3484-A; EBMYCG00000002815; POSS…	0.00856591	0.0114234
					Rv3485c-AS	Order: 157064; Rv3485c-S; EBMYCG00000003279; PROBABLE SHORT-CHAIN TYPE DEHYDROGENASE/REDUCTASE [Source:UniProtKB/TrEMBL%3BAcc:O06348]///Order: 157054; Rv3485c-S; EBMYCG00000003279; PROBABLE SHORT-CHAIN TYPE DEHYDROGENASE/REDUCTASE [Source:UniProtKB/TrEMBL%3BAcc:O06348]///Order: 157062; Rv3485c-S; EBMYCG00000003279; PROBABLE SHORT-CHAIN TYPE DEHYDROGENASE/REDUCTASE [Source:UniProtKB/TrEMBL%3BAcc:O…	0.0183803	0.0392486
					Rv3533c-AS	Order: 159768; Rv3533c-S; EBMYCG00000000290; Uncharacterized PPE family protein PPE62 [Source:UniProtKB/Swiss-Prot%3BAcc:Q7D5C5]///Order: 159726; Rv3533c-S; EBMYCG00000000290; Uncharacterized PPE family protein PPE62 [Source:UniProtKB/Swiss-Prot%3BAcc:Q7D5C5]///Order: 159772; Rv3533c-S; EBMYCG00000000290; Uncharacterized PPE family protein PPE62 [Source:UniProtKB/Swiss-Prot%3BAcc:Q7D5C5]///Order:…	0.0111148	0.0432244
					Rv3538-AS	Order: 159993; Rv3538-S; EBMYCG00000002156; PROBABLE DEHYDROGENASE [Source:UniProtKB/TrEMBL%3BAcc:Q6MWW2]///Order: 159975; Rv3538-S; EBMYCG00000002156; PROBABLE DEHYDROGENASE [Source:UniProtKB/TrEMBL%3BAcc:Q6MWW2]///Order: 159967; Rv3538-S; EBMYCG00000002156; PROBABLE DEHYDROGENASE [Source:UniProtKB/TrEMBL%3BAcc:Q6MWW2]///Order: 159969; Rv3538-S; EBMYCG00000002156; PROBABLE DEHYDROGENASE [Source:…	0.0908941	0.0404903
					Rv3572-AS	Order: 161441; Rv3572-S; EBMYCG00000002590; Putative uncharacterized protein [Source:UniProtKB/TrEMBL%3BAcc:P96854]///Order: 161451; Rv3572-S; EBMYCG00000002590; Putative uncharacterized protein [Source:UniProtKB/TrEMBL%3BAcc:P96854]///Order: 161435; Rv3572-S; EBMYCG00000002590; Putative uncharacterized protein [Source:UniProtKB/TrEMBL%3BAcc:P96854]///Order: 161447; Rv3572-S; EBMYCG00000002590; P…	0.0256823	0.0385705
					Rv3645-S	Order: 164280; Rv3645-A; EBMYCG00000001010; Adenylate cyclase, putative [Source:UniProtKB/TrEMBL%3BAcc:O06362]///Order: 164254; Rv3645-A; EBMYCG00000001010; Adenylate cyclase, putative [Source:UniProtKB/TrEMBL%3BAcc:O06362]///Order: 164258; Rv3645-A; EBMYCG00000001010; Adenylate cyclase, putative [Source:UniProtKB/TrEMBL%3BAcc:O06362]///Order: 164236; Rv3645-A; EBMYCG00000001010; Adenylate cyclas…	0.0058815	0.0028343
					Rv3675-S	Order: 165566; Rv3675-A; EBMYCG00000002400; Putative uncharacterized protein [Source:UniProtKB/TrEMBL%3BAcc:O69643]///Order: 165558; Rv3675-A; EBMYCG00000002400; Putative uncharacterized protein [Source:UniProtKB/TrEMBL%3BAcc:O69643]///Order: 165556; Rv3675-A; EBMYCG00000002400; Putative uncharacterized protein [Source:UniProtKB/TrEMBL%3BAcc:O69643]///Order: 165560; Rv3675-A; EBMYCG00000002400; P…	0.00701361	0.0457513
					Rv3680-AS	Order: 165741; Rv3680-S; EBMYCG00000002350; PROBABLE ANION TRANSPORTER ATPASE [Source:UniProtKB/TrEMBL%3BAcc:O69648]///Order: 165737; Rv3680-S; EBMYCG00000002350; PROBABLE ANION TRANSPORTER ATPASE [Source:UniProtKB/TrEMBL%3BAcc:O69648]///Order: 165717; Rv3680-S; EBMYCG00000002350; PROBABLE ANION TRANSPORTER ATPASE [Source:UniProtKB/TrEMBL%3BAcc:O69648]///Order: 165733; Rv3680-S; EBMYCG00000002350…	0.0858407	0.0190434
					Rv3684-AS	Order: 165959; Rv3684-S; EBMYCG00000000527; PROBABLE LYASE [Source:UniProtKB/TrEMBL%3BAcc:O69652]///Order: 165951; Rv3684-S; EBMYCG00000000527; PROBABLE LYASE [Source:UniProtKB/TrEMBL%3BAcc:O69652]///Order: 165949; Rv3684-S; EBMYCG00000000527; PROBABLE LYASE [Source:UniProtKB/TrEMBL%3BAcc:O69652]///Order: 165945; Rv3684-S; EBMYCG00000000527; PROBABLE LYASE [Source:UniProtKB/TrEMBL%3BAcc:O69652]//…	0.105531	0.0414377
					Rv3690-AS	Order: 166187; Rv3690-S; EBMYCG00000000043; PROBABLE CONSERVED MEMBRANE PROTEIN [Source:UniProtKB/TrEMBL%3BAcc:O69658]///Order: 166211; Rv3690-S; EBMYCG00000000043; PROBABLE CONSERVED MEMBRANE PROTEIN [Source:UniProtKB/TrEMBL%3BAcc:O69658]///Order: 166205; Rv3690-S; EBMYCG00000000043; PROBABLE CONSERVED MEMBRANE PROTEIN [Source:UniProtKB/TrEMBL%3BAcc:O69658]///Order: 166197; Rv3690-S; EBMYCG00000…	0.0171285	0.0381314
					Rv3721c-S	Order: 167583; Rv3721c-A; EBMYCG00000002186; DNA polymerase III subunit gamma/tau [Source:UniProtKB/Swiss-Prot%3BAcc:P63975]///Order: 167593; Rv3721c-A; EBMYCG00000002186; DNA polymerase III subunit gamma/tau [Source:UniProtKB/Swiss-Prot%3BAcc:P63975]///Order: 167535; Rv3721c-A; EBMYCG00000002186; DNA polymerase III subunit gamma/tau [Source:UniProtKB/Swiss-Prot%3BAcc:P63975]///Order: 167555; Rv3…	0.055733	0.0497568
					Rv3724B-S	Order: 167720; Rv3724B-A; EBMYCG00000001826; PROBABLE CUTINASE [SECOND PART] CUT5B [Source:UniProtKB/TrEMBL%3BAcc:Q79FA4]///Order: 167732; Rv3724B-A; EBMYCG00000001826; PROBABLE CUTINASE [SECOND PART] CUT5B [Source:UniProtKB/TrEMBL%3BAcc:Q79FA4]///Order: 167716; Rv3724B-A; EBMYCG00000001826; PROBABLE CUTINASE [SECOND PART] CUT5B [Source:UniProtKB/TrEMBL%3BAcc:Q79FA4]///Order: 167726; Rv3724B-A; E…	0.0101326	0.0142544
					Rv3745c-AS	Order: 168770; Rv3745c-S; EBMYCG00000000513; Putative uncharacterized protein [Source:UniProtKB/TrEMBL%3BAcc:O69712]///Order: 168768; Rv3745c-S; EBMYCG00000000513; Putative uncharacterized protein [Source:UniProtKB/TrEMBL%3BAcc:O69712]///Order: 168774; Rv3745c-S; EBMYCG00000000513; Putative uncharacterized protein [Source:UniProtKB/TrEMBL%3BAcc:O69712]///Order: 168772; Rv3745c-S; EBMYCG0000000051…	0.0627102	0.0340164
					Rv3766-S	Order: 169448; Rv3766-A; EBMYCG00000002195; Putative uncharacterized protein [Source:UniProtKB/TrEMBL%3BAcc:O69731]///Order: 169446; Rv3766-A; EBMYCG00000002195; Putative uncharacterized protein [Source:UniProtKB/TrEMBL%3BAcc:O69731]///Order: 169428; Rv3766-A; EBMYCG00000002195; Putative uncharacterized protein [Source:UniProtKB/TrEMBL%3BAcc:O69731]///Order: 169434; Rv3766-A; EBMYCG00000002195; P…	0.00889863	0.0236073
					Rv3767c-AS	Order: 169478; Rv3767c-S; EBMYCG00000003759; Putative S-adenosyl-L-methionine-dependent methyltransferase Rv3767c/MT3874 [Source:UniProtKB/Swiss-Prot%3BAcc:O86359]///Order: 169456; Rv3767c-S; EBMYCG00000003759; Putative S-adenosyl-L-methionine-dependent methyltransferase Rv3767c/MT3874 [Source:UniProtKB/Swiss-Prot%3BAcc:O86359]///Order: 169468; Rv3767c-S; EBMYCG00000003759; Putative S-adenosyl-L-…	0.00970162	0.0152234
					Rv3784-S	Order: 170170; Rv3784-A; EBMYCG00000000673; POSSIBLE dTDP-GLUCOSE 4,6-DEHYDRATASE [Source:UniProtKB/TrEMBL%3BAcc:P72050]///Order: 170186; Rv3784-A; EBMYCG00000000673; POSSIBLE dTDP-GLUCOSE 4,6-DEHYDRATASE [Source:UniProtKB/TrEMBL%3BAcc:P72050]///Order: 170172; Rv3784-A; EBMYCG00000000673; POSSIBLE dTDP-GLUCOSE 4,6-DEHYDRATASE [Source:UniProtKB/TrEMBL%3BAcc:P72050]///Order: 170162; Rv3784-A; EBMYC…	0.167556	0.00990121
					Rv3793-AS	Order: 170659; Rv3793-S; EBMYCG00000003076; Probable arabinosyltransferase C [Source:UniProtKB/Swiss-Prot%3BAcc:P72059]///Order: 170575; Rv3793-S; EBMYCG00000003076; Probable arabinosyltransferase C [Source:UniProtKB/Swiss-Prot%3BAcc:P72059]///Order: 170651; Rv3793-S; EBMYCG00000003076; Probable arabinosyltransferase C [Source:UniProtKB/Swiss-Prot%3BAcc:P72059]///Order: 170561; Rv3793-S; EBMYCG00…	0.152364	0.0423923
					Rv3812-AS	Order: 172019; Rv3812-S; EBMYCG00000000081; PE-PGRS FAMILY PROTEIN [Source:UniProtKB/TrEMBL%3BAcc:Q7D4U2]///Order: 172033; Rv3812-S; EBMYCG00000000081; PE-PGRS FAMILY PROTEIN [Source:UniProtKB/TrEMBL%3BAcc:Q7D4U2]///Order: 172023; Rv3812-S; EBMYCG00000000081; PE-PGRS FAMILY PROTEIN [Source:UniProtKB/TrEMBL%3BAcc:Q7D4U2]///Order: 172047; Rv3812-S; EBMYCG00000000081; PE-PGRS FAMILY PROTEIN [Source:…	0.0338847	0.0044192
					Rv3862c-S	Order: 174497; Rv3862c-A; EBMYCG00000003427; POSSIBLE TRANSCRIPTIONAL REGULATORY PROTEIN WHIB-LIKE WHIB6 [Source:UniProtKB/TrEMBL%3BAcc:P96215]///Order: 174495; Rv3862c-A; EBMYCG00000003427; POSSIBLE TRANSCRIPTIONAL REGULATORY PROTEIN WHIB-LIKE WHIB6 [Source:UniProtKB/TrEMBL%3BAcc:P96215]///Order: 174499; Rv3862c-A; EBMYCG00000003427; POSSIBLE TRANSCRIPTIONAL REGULATORY PROTEIN WHIB-LIKE WHIB6 [S…	0.251267	0.0465694
					Rv3878-S	Order: 175252; Rv3878-A; EBMYCG00000000198; ESX-1 secretion-associated protein EspJ [Source:UniProtKB/Swiss-Prot%3BAcc:O69742]///Order: 175264; Rv3878-A; EBMYCG00000000198; ESX-1 secretion-associated protein EspJ [Source:UniProtKB/Swiss-Prot%3BAcc:O69742]///Order: 175256; Rv3878-A; EBMYCG00000000198; ESX-1 secretion-associated protein EspJ [Source:UniProtKB/Swiss-Prot%3BAcc:O69742]///Order: 17526…	0.00814381	0.0282438

## Sheet: Fast 1 vs. 2 MGT
downregulated over time					upregulated over time
GeneName	Description	p (Corr) (Growth Rate)	p (Corr) (MGT)		GeneName	Description	p (Corr) (Growth Rate)	p (Corr) (MGT)
Rv0165c-S	Order: 007809; Rv0165c-A; EBMYCG00000001743; POSSIBLE TRANSCRIPTIONAL REGULATORY PROTEIN (PROBABLY GNTR-ASAMILY) [Source:UniProtKB/TrEMBL%3BAcc:Q79G00]///Order: 007813; Rv0165c-A; EBMYCG00000001743; POSSIBLE TRANSCRIPTIONAL REGULATORY PROTEIN (PROBABLY GNTR-ASAMILY) [Source:UniProtKB/TrEMBL%3BAcc:Q79G00]///Order: 007837; Rv0165c-A; EBMYCG00000001743; POSSIBLE TRANSCRIPTIONAL REGULATORY PROTEIN (P…	0.00701361	0.00923165		Rv0128-AS	Order: 006261; Rv0128-S; EBMYCG00000000311; PROBABLE CONSERVED TRANSMEMBRANE PROTEIN [Source:UniProtKB/TrEMBL%3BAcc:P96805]///Order: 006267; Rv0128-S; EBMYCG00000000311; PROBABLE CONSERVED TRANSMEMBRANE PROTEIN [Source:UniProtKB/TrEMBL%3BAcc:P96805]///Order: 006265; Rv0128-S; EBMYCG00000000311; PROBABLE CONSERVED TRANSMEMBRANE PROTEIN [Source:UniProtKB/TrEMBL%3BAcc:P96805]///Order: 006279; Rv0128…	0.181505	0.0160962
Rv0166-S	Order: 007882; Rv0166-A; EBMYCG00000002716; PROBABLE FATTY-ACID-CoA LIGASE FADD5 (FATTY-ACID-CoA SYNTHETASE) (FATTY-ACID-CoA SYNTHASE) [Source:UniProtKB/TrEMBL%3BAcc:O07411]///Order: 007858; Rv0166-A; EBMYCG00000002716; PROBABLE FATTY-ACID-CoA LIGASE FADD5 (FATTY-ACID-CoA SYNTHETASE) (FATTY-ACID-CoA SYNTHASE) [Source:UniProtKB/TrEMBL%3BAcc:O07411]///Order: 007892; Rv0166-A; EBMYCG00000002716; PRO…	0.304903	0.00584097		Rv0129c-S	Order: 006311; Rv0129c-A; EBMYCG00000001074; Antigen 85-C [Source:UniProtKB/Swiss-Prot%3BAcc:P0A4V4]///Order: 006339; Rv0129c-A; EBMYCG00000001074; Antigen 85-C [Source:UniProtKB/Swiss-Prot%3BAcc:P0A4V4]///Order: 006313; Rv0129c-A; EBMYCG00000001074; Antigen 85-C [Source:UniProtKB/Swiss-Prot%3BAcc:P0A4V4]///Order: 006327; Rv0129c-A; EBMYCG00000001074; Antigen 85-C [Source:UniProtKB/Swiss-Prot%3BA…	0.00951397	0.0486862
Rv0167-S	Order: 007944; Rv0167-A; EBMYCG00000002222; CONSERVED HYPOTHETICAL INTEGRAL MEMBRANE PROTEIN YRBE1A [Source:UniProtKB/TrEMBL%3BAcc:O07412]///Order: 007938; Rv0167-A; EBMYCG00000002222; CONSERVED HYPOTHETICAL INTEGRAL MEMBRANE PROTEIN YRBE1A [Source:UniProtKB/TrEMBL%3BAcc:O07412]///Order: 007926; Rv0167-A; EBMYCG00000002222; CONSERVED HYPOTHETICAL INTEGRAL MEMBRANE PROTEIN YRBE1A [Source:UniProtKB…	0.253153	0.0120031		Rv0212c-AS	Order: 010230; Rv0212c-S; EBMYCG00000000346; POSSIBLE TRANSCRIPTIONAL REGULATORY PROTEIN NADR (PROBABLY ASNc-SAMILY) [Source:UniProtKB/TrEMBL%3BAcc:P96394]///Order: 010238; Rv0212c-S; EBMYCG00000000346; POSSIBLE TRANSCRIPTIONAL REGULATORY PROTEIN NADR (PROBABLY ASNc-SAMILY) [Source:UniProtKB/TrEMBL%3BAcc:P96394]///Order: 010242; Rv0212c-S; EBMYCG00000000346; POSSIBLE TRANSCRIPTIONAL REGULATORY PR…	0.00929401	0.00584097
Rv0168-S	Order: 007956; Rv0168-A; EBMYCG00000001656; CONSERVED HYPOTHETICAL INTEGRAL MEMBRANE PROTEIN YRBE1B [Source:UniProtKB/TrEMBL%3BAcc:O07413]///Order: 007986; Rv0168-A; EBMYCG00000001656; CONSERVED HYPOTHETICAL INTEGRAL MEMBRANE PROTEIN YRBE1B [Source:UniProtKB/TrEMBL%3BAcc:O07413]///Order: 007980; Rv0168-A; EBMYCG00000001656; CONSERVED HYPOTHETICAL INTEGRAL MEMBRANE PROTEIN YRBE1B [Source:UniProtKB…	0.995601	0.00744964		Rv0378-AS	Order: 018329; Rv0378-S; EBMYCG00000003678; CONSERVED HYPOTHETICAL GLYCINE RICH PROTEIN [Source:UniProtKB/TrEMBL%3BAcc:O53713]///Order: 018331; Rv0378-S; EBMYCG00000003678; CONSERVED HYPOTHETICAL GLYCINE RICH PROTEIN [Source:UniProtKB/TrEMBL%3BAcc:O53713]///Order: 018333; Rv0378-S; EBMYCG00000003678; CONSERVED HYPOTHETICAL GLYCINE RICH PROTEIN [Source:UniProtKB/TrEMBL%3BAcc:O53713]///Order: 01832…	0.00931032	0.025088
Rv0169-S	Order: 008016; Rv0169-A; EBMYCG00000002104; MCE-ASAMILY PROTEIN MCE1A [Source:UniProtKB/TrEMBL%3BAcc:Q79FZ9]///Order: 008032; Rv0169-A; EBMYCG00000002104; MCE-ASAMILY PROTEIN MCE1A [Source:UniProtKB/TrEMBL%3BAcc:Q79FZ9]///Order: 007994; Rv0169-A; EBMYCG00000002104; MCE-ASAMILY PROTEIN MCE1A [Source:UniProtKB/TrEMBL%3BAcc:Q79FZ9]///Order: 008034; Rv0169-A; EBMYCG00000002104; MCE-ASAMILY PROTEIN MC…	0.5846	0.00869175		Rv0379-AS	Order: 018341; Rv0379-S; EBMYCG00000001491; POSSIBLE PROTEIN TRANSPORT PROTEIN SECE2 [Source:UniProtKB/TrEMBL%3BAcc:Q6MX43]///Order: 018345; Rv0379-S; EBMYCG00000001491; POSSIBLE PROTEIN TRANSPORT PROTEIN SECE2 [Source:UniProtKB/TrEMBL%3BAcc:Q6MX43]///Order: 018339; Rv0379-S; EBMYCG00000001491; POSSIBLE PROTEIN TRANSPORT PROTEIN SECE2 [Source:UniProtKB/TrEMBL%3BAcc:Q6MX43]///Order: 018343; Rv0379…	0.0373654	0.0120031
Rv0170-S	Order: 008066; Rv0170-A; EBMYCG00000000685; MCE-ASAMILY PROTEIN MCE1B [Source:UniProtKB/TrEMBL%3BAcc:O07414]///Order: 008074; Rv0170-A; EBMYCG00000000685; MCE-ASAMILY PROTEIN MCE1B [Source:UniProtKB/TrEMBL%3BAcc:O07414]///Order: 008050; Rv0170-A; EBMYCG00000000685; MCE-ASAMILY PROTEIN MCE1B [Source:UniProtKB/TrEMBL%3BAcc:O07414]///Order: 008046; Rv0170-A; EBMYCG00000000685; MCE-ASAMILY PROTEIN MC…	0.200323	0.0137972		Rv0484c-AS	Order: 023060; Rv0484c-S; EBMYCG00000003498; Uncharacterized oxidoreductase Rv0484c/MT0502 [Source:UniProtKB/Swiss-Prot%3BAcc:Q11150]///Order: 023062; Rv0484c-S; EBMYCG00000003498; Uncharacterized oxidoreductase Rv0484c/MT0502 [Source:UniProtKB/Swiss-Prot%3BAcc:Q11150]///Order: 023080; Rv0484c-S; EBMYCG00000003498; Uncharacterized oxidoreductase Rv0484c/MT0502 [Source:UniProtKB/Swiss-Prot%3BAcc:Q…	0.219247	0.0239125
Rv0171-S	Order: 008114; Rv0171-A; EBMYCG00000000945; MCE-ASAMILY PROTEIN MCE1C [Source:UniProtKB/TrEMBL%3BAcc:O07415]///Order: 008110; Rv0171-A; EBMYCG00000000945; MCE-ASAMILY PROTEIN MCE1C [Source:UniProtKB/TrEMBL%3BAcc:O07415]///Order: 008136; Rv0171-A; EBMYCG00000000945; MCE-ASAMILY PROTEIN MCE1C [Source:UniProtKB/TrEMBL%3BAcc:O07415]///Order: 008140; Rv0171-A; EBMYCG00000000945; MCE-ASAMILY PROTEIN MC…	0.600854	0.00854591		Rv0635-AS	Order: 029441; Rv0635-S; EBMYCG00000000700; UPF0336 protein Rv0635/MT0664 [Source:UniProtKB/Swiss-Prot%3BAcc:P96926]///Order: 029459; Rv0635-S; EBMYCG00000000700; UPF0336 protein Rv0635/MT0664 [Source:UniProtKB/Swiss-Prot%3BAcc:P96926]///Order: 029449; Rv0635-S; EBMYCG00000000700; UPF0336 protein Rv0635/MT0664 [Source:UniProtKB/Swiss-Prot%3BAcc:P96926]///Order: 029447; Rv0635-S; EBMYCG00000000700…	0.0373749	0.0334017
Rv0172-S	Order: 008178; Rv0172-A; EBMYCG00000002594; MCE-ASAMILY PROTEIN MCE1D [Source:UniProtKB/TrEMBL%3BAcc:O07416]///Order: 008176; Rv0172-A; EBMYCG00000002594; MCE-ASAMILY PROTEIN MCE1D [Source:UniProtKB/TrEMBL%3BAcc:O07416]///Order: 008170; Rv0172-A; EBMYCG00000002594; MCE-ASAMILY PROTEIN MCE1D [Source:UniProtKB/TrEMBL%3BAcc:O07416]///Order: 008158; Rv0172-A; EBMYCG00000002594; MCE-ASAMILY PROTEIN MC…	0.770004	0.0063391		Rv0806c-AS	Order: 036238; Rv0806c-S; EBMYCG00000000755; Exopolysaccharide phosphotransferase cpsY [Source:UniProtKB/Swiss-Prot%3BAcc:O06628]///Order: 036196; Rv0806c-S; EBMYCG00000000755; Exopolysaccharide phosphotransferase cpsY [Source:UniProtKB/Swiss-Prot%3BAcc:O06628]///Order: 036216; Rv0806c-S; EBMYCG00000000755; Exopolysaccharide phosphotransferase cpsY [Source:UniProtKB/Swiss-Prot%3BAcc:O06628]///Ord…	0.0569219	0.0044192
Rv0173-S	Order: 008220; Rv0173-A; EBMYCG00000003770; POSSIBLE MCE-ASAMILY LIPOPROTEIN LPRK (MCE-ASAMILY LIPOPROTEIN MCE1E) [Source:UniProtKB/TrEMBL%3BAcc:O07417]///Order: 008254; Rv0173-A; EBMYCG00000003770; POSSIBLE MCE-ASAMILY LIPOPROTEIN LPRK (MCE-ASAMILY LIPOPROTEIN MCE1E) [Source:UniProtKB/TrEMBL%3BAcc:O07417]///Order: 008244; Rv0173-A; EBMYCG00000003770; POSSIBLE MCE-ASAMILY LIPOPROTEIN LPRK (MCE-AS…	0.516431	0.00584097		Rv0905-S	Order: 040574; Rv0905-A; EBMYCG00000001323; Probable enoyl-CoA hydratase echA6 [Source:UniProtKB/Swiss-Prot%3BAcc:P64014]///Order: 040570; Rv0905-A; EBMYCG00000001323; Probable enoyl-CoA hydratase echA6 [Source:UniProtKB/Swiss-Prot%3BAcc:P64014]///Order: 040562; Rv0905-A; EBMYCG00000001323; Probable enoyl-CoA hydratase echA6 [Source:UniProtKB/Swiss-Prot%3BAcc:P64014]///Order: 040566; Rv0905-A; EB…	0.0058815	0.0044192
Rv0174-S	Order: 008266; Rv0174-A; EBMYCG00000001009; MCE-ASAMILY PROTEIN MCE1F [Source:UniProtKB/TrEMBL%3BAcc:O07418]///Order: 008270; Rv0174-A; EBMYCG00000001009; MCE-ASAMILY PROTEIN MCE1F [Source:UniProtKB/TrEMBL%3BAcc:O07418]///Order: 008276; Rv0174-A; EBMYCG00000001009; MCE-ASAMILY PROTEIN MCE1F [Source:UniProtKB/TrEMBL%3BAcc:O07418]///Order: 008298; Rv0174-A; EBMYCG00000001009; MCE-ASAMILY PROTEIN MC…	0.164407	0.0291975		Rv0906-S	Order: 040598; Rv0906-A; EBMYCG00000002954; Uncharacterized protein Rv0906/MT0929 [Source:UniProtKB/Swiss-Prot%3BAcc:P64759]///Order: 040586; Rv0906-A; EBMYCG00000002954; Uncharacterized protein Rv0906/MT0929 [Source:UniProtKB/Swiss-Prot%3BAcc:P64759]///Order: 040616; Rv0906-A; EBMYCG00000002954; Uncharacterized protein Rv0906/MT0929 [Source:UniProtKB/Swiss-Prot%3BAcc:P64759]///Order: 040590; Rv0…	0.367354	0.0166175
Rv0233-S	Order: 011212; Rv0233-A; EBMYCG00000001497; R2-like ligand binding oxidase [Source:UniProtKB/Swiss-Prot%3BAcc:P96416]///Order: 011234; Rv0233-A; EBMYCG00000001497; R2-like ligand binding oxidase [Source:UniProtKB/Swiss-Prot%3BAcc:P96416]///Order: 011222; Rv0233-A; EBMYCG00000001497; R2-like ligand binding oxidase [Source:UniProtKB/Swiss-Prot%3BAcc:P96416]///Order: 011226; Rv0233-A; EBMYCG00000001…	0.13727	0.0376471		Rv1009-S	Order: 045386; Rv1009-A; EBMYCG00000003492; Probable resuscitation-promoting factor rpfB [Source:UniProtKB/TrEMBL%3BAcc:O05594]///Order: 045416; Rv1009-A; EBMYCG00000003492; Probable resuscitation-promoting factor rpfB [Source:UniProtKB/TrEMBL%3BAcc:O05594]///Order: 045394; Rv1009-A; EBMYCG00000003492; Probable resuscitation-promoting factor rpfB [Source:UniProtKB/TrEMBL%3BAcc:O05594]///Order: 04…	0.254149	0.0363663
Rv0250c-S	Order: 012135; Rv0250c-A; EBMYCG00000003277; Putative uncharacterized protein [Source:UniProtKB/TrEMBL%3BAcc:O53672]///Order: 012145; Rv0250c-A; EBMYCG00000003277; Putative uncharacterized protein [Source:UniProtKB/TrEMBL%3BAcc:O53672]///Order: 012141; Rv0250c-A; EBMYCG00000003277; Putative uncharacterized protein [Source:UniProtKB/TrEMBL%3BAcc:O53672]///Order: 012137; Rv0250c-A; EBMYCG0000000327…	0.164	0.0420541		Rv1044-S	Order: 046960; Rv1044-A; EBMYCG00000003641; Putative uncharacterized protein [Source:UniProtKB/TrEMBL%3BAcc:P96357]///Order: 046962; Rv1044-A; EBMYCG00000003641; Putative uncharacterized protein [Source:UniProtKB/TrEMBL%3BAcc:P96357]///Order: 046956; Rv1044-A; EBMYCG00000003641; Putative uncharacterized protein [Source:UniProtKB/TrEMBL%3BAcc:P96357]///Order: 046944; Rv1044-A; EBMYCG00000003641; P…	0.0584545	0.0455412
Rv0270-S	Order: 013092; Rv0270-A; EBMYCG00000000328; PROBABLE FATTY-ACID-CoA LIGASE FADD2 (FATTY-ACID-CoA SYNTHETASE) (FATTY-ACID-CoA SYNTHASE) [Source:UniProtKB/TrEMBL%3BAcc:P95227]///Order: 013112; Rv0270-A; EBMYCG00000000328; PROBABLE FATTY-ACID-CoA LIGASE FADD2 (FATTY-ACID-CoA SYNTHETASE) (FATTY-ACID-CoA SYNTHASE) [Source:UniProtKB/TrEMBL%3BAcc:P95227]///Order: 013078; Rv0270-A; EBMYCG00000000328; PRO…	0.140759	0.0173842		Rv1048c-S	Order: 047131; Rv1048c-A; EBMYCG00000001799; Putative uncharacterized protein [Source:UniProtKB/TrEMBL%3BAcc:P96353]///Order: 047103; Rv1048c-A; EBMYCG00000001799; Putative uncharacterized protein [Source:UniProtKB/TrEMBL%3BAcc:P96353]///Order: 047107; Rv1048c-A; EBMYCG00000001799; Putative uncharacterized protein [Source:UniProtKB/TrEMBL%3BAcc:P96353]///Order: 047113; Rv1048c-A; EBMYCG0000000179…	0.401206	0.0486862
Rv0346c-S	Order: 016729; Rv0346c-A; EBMYCG00000003167; L-asparagine permease 2 [Source:UniProtKB/Swiss-Prot%3BAcc:P0A4W0]///Order: 016751; Rv0346c-A; EBMYCG00000003167; L-asparagine permease 2 [Source:UniProtKB/Swiss-Prot%3BAcc:P0A4W0]///Order: 016735; Rv0346c-A; EBMYCG00000003167; L-asparagine permease 2 [Source:UniProtKB/Swiss-Prot%3BAcc:P0A4W0]///Order: 016739; Rv0346c-A; EBMYCG00000003167; L-asparagine…	0.316494	0.0158324		Rv1057-S	Order: 047454; Rv1057-A; EBMYCG00000000654; Putative uncharacterized protein [Source:UniProtKB/TrEMBL%3BAcc:O53405]///Order: 047468; Rv1057-A; EBMYCG00000000654; Putative uncharacterized protein [Source:UniProtKB/TrEMBL%3BAcc:O53405]///Order: 047444; Rv1057-A; EBMYCG00000000654; Putative uncharacterized protein [Source:UniProtKB/TrEMBL%3BAcc:O53405]///Order: 047462; Rv1057-A; EBMYCG00000000654; P…	0.0693041	0.0144225
Rv0360c-S	Order: 017647; Rv0360c-A; EBMYCG00000002446; Putative uncharacterized protein [Source:UniProtKB/TrEMBL%3BAcc:O06310]///Order: 017643; Rv0360c-A; EBMYCG00000002446; Putative uncharacterized protein [Source:UniProtKB/TrEMBL%3BAcc:O06310]///Order: 017639; Rv0360c-A; EBMYCG00000002446; Putative uncharacterized protein [Source:UniProtKB/TrEMBL%3BAcc:O06310]///Order: 017635; Rv0360c-A; EBMYCG0000000244…	0.0058815	0.0113158		Rv1192-S	Order: 053722; Rv1192-A; EBMYCG00000003251; Putative uncharacterized protein [Source:UniProtKB/TrEMBL%3BAcc:O05294]///Order: 053710; Rv1192-A; EBMYCG00000003251; Putative uncharacterized protein [Source:UniProtKB/TrEMBL%3BAcc:O05294]///Order: 053704; Rv1192-A; EBMYCG00000003251; Putative uncharacterized protein [Source:UniProtKB/TrEMBL%3BAcc:O05294]///Order: 053724; Rv1192-A; EBMYCG00000003251; P…	0.00715059	0.0386308
Rv0458-S	Order: 022170; Rv0458-A; EBMYCG00000002564; Probable aldehyde dehydrogenase [Source:UniProtKB/Swiss-Prot%3BAcc:P63937]///Order: 022122; Rv0458-A; EBMYCG00000002564; Probable aldehyde dehydrogenase [Source:UniProtKB/Swiss-Prot%3BAcc:P63937]///Order: 022130; Rv0458-A; EBMYCG00000002564; Probable aldehyde dehydrogenase [Source:UniProtKB/Swiss-Prot%3BAcc:P63937]///Order: 022164; Rv0458-A; EBMYCG00000…	0.00701361	0.0158847		Rv1194c-S	Order: 053809; Rv1194c-A; EBMYCG00000003403; Putative uncharacterized protein [Source:UniProtKB/TrEMBL%3BAcc:O05296]///Order: 053807; Rv1194c-A; EBMYCG00000003403; Putative uncharacterized protein [Source:UniProtKB/TrEMBL%3BAcc:O05296]///Order: 053825; Rv1194c-A; EBMYCG00000003403; Putative uncharacterized protein [Source:UniProtKB/TrEMBL%3BAcc:O05296]///Order: 053819; Rv1194c-A; EBMYCG0000000340…	0.00701361	0.0446736
Rv0459-S	Order: 022178; Rv0459-A; EBMYCG00000003726; Putative uncharacterized protein [Source:UniProtKB/TrEMBL%3BAcc:O53744]///Order: 022180; Rv0459-A; EBMYCG00000003726; Putative uncharacterized protein [Source:UniProtKB/TrEMBL%3BAcc:O53744]///Order: 022182; Rv0459-A; EBMYCG00000003726; Putative uncharacterized protein [Source:UniProtKB/TrEMBL%3BAcc:O53744]///Order: 022172; Rv0459-A; EBMYCG00000003726; P…	0.00701361	0.0483172		Rv1339-S	Order: 060590; Rv1339-A; EBMYCG00000003520; Uncharacterized protein Rv1339/MT1380 [Source:UniProtKB/Swiss-Prot%3BAcc:P66873]///Order: 060574; Rv1339-A; EBMYCG00000003520; Uncharacterized protein Rv1339/MT1380 [Source:UniProtKB/Swiss-Prot%3BAcc:P66873]///Order: 060588; Rv1339-A; EBMYCG00000003520; Uncharacterized protein Rv1339/MT1380 [Source:UniProtKB/Swiss-Prot%3BAcc:P66873]///Order: 060594; Rv1…	0.0058815	0.0044192
Rv0655-S	Order: 030232; Rv0655-A; EBMYCG00000002079; Probable ribonucleotide transport ATP-binding protein mkl [Source:UniProtKB/Swiss-Prot%3BAcc:P63357]///Order: 030234; Rv0655-A; EBMYCG00000002079; Probable ribonucleotide transport ATP-binding protein mkl [Source:UniProtKB/Swiss-Prot%3BAcc:P63357]///Order: 030268; Rv0655-A; EBMYCG00000002079; Probable ribonucleotide transport ATP-binding protein mkl [So…	0.912817	0.00990121		Rv1419-S	Order: 064100; Rv1419-A; EBMYCG00000002052; Uncharacterized protein Rv1419/MT1462 [Source:UniProtKB/Swiss-Prot%3BAcc:P64849]///Order: 064108; Rv1419-A; EBMYCG00000002052; Uncharacterized protein Rv1419/MT1462 [Source:UniProtKB/Swiss-Prot%3BAcc:P64849]///Order: 064104; Rv1419-A; EBMYCG00000002052; Uncharacterized protein Rv1419/MT1462 [Source:UniProtKB/Swiss-Prot%3BAcc:P64849]///Order: 064106; Rv1…	0.0058815	0.0044192
Rv0696-S	Order: 032008; Rv0696-A; EBMYCG00000000863; Glycosyl transferase [Source:UniProtKB/TrEMBL%3BAcc:P95042]///Order: 032032; Rv0696-A; EBMYCG00000000863; Glycosyl transferase [Source:UniProtKB/TrEMBL%3BAcc:P95042]///Order: 032024; Rv0696-A; EBMYCG00000000863; Glycosyl transferase [Source:UniProtKB/TrEMBL%3BAcc:P95042]///Order: 032014; Rv0696-A; EBMYCG00000000863; Glycosyl transferase [Source:UniProtK…	0.108104	0.0238728		Rv1591-AS	Order: 072063; Rv1591-S; EBMYCG00000000742; Uncharacterized protein Rv1591/MT1626 [Source:UniProtKB/Swiss-Prot%3BAcc:P0A5F3]///Order: 072085; Rv1591-S; EBMYCG00000000742; Uncharacterized protein Rv1591/MT1626 [Source:UniProtKB/Swiss-Prot%3BAcc:P0A5F3]///Order: 072075; Rv1591-S; EBMYCG00000000742; Uncharacterized protein Rv1591/MT1626 [Source:UniProtKB/Swiss-Prot%3BAcc:P0A5F3]///Order: 072077; Rv1…	0.00701361	0.0176087
Rv0852-S	Order: 038168; Rv0852-A; EBMYCG00000003811; POSSIBLE FATTY-ACID-CoA LIGASE FADD16 (FATTY-ACID-CoA SYNTHETASE) (FATTY-ACID-CoA SYNTHASE) [Source:UniProtKB/TrEMBL%3BAcc:O53864]///Order: 038158; Rv0852-A; EBMYCG00000003811; POSSIBLE FATTY-ACID-CoA LIGASE FADD16 (FATTY-ACID-CoA SYNTHETASE) (FATTY-ACID-CoA SYNTHASE) [Source:UniProtKB/TrEMBL%3BAcc:O53864]///Order: 038156; Rv0852-A; EBMYCG00000003811; P…	0.00701361	0.0173842		Rv1592c-S	Order: 072103; Rv1592c-A; EBMYCG00000000864; Probable inactive lipase Rv1592c/MT1628 [Source:UniProtKB/Swiss-Prot%3BAcc:O06598]///Order: 072143; Rv1592c-A; EBMYCG00000000864; Probable inactive lipase Rv1592c/MT1628 [Source:UniProtKB/Swiss-Prot%3BAcc:O06598]///Order: 072125; Rv1592c-A; EBMYCG00000000864; Probable inactive lipase Rv1592c/MT1628 [Source:UniProtKB/Swiss-Prot%3BAcc:O06598]///Order: 07…	0.00701361	0.00755915
Rv0854-S	Order: 038272; Rv0854-A; EBMYCG00000001948; Putative uncharacterized protein [Source:UniProtKB/TrEMBL%3BAcc:O53866]///Order: 038274; Rv0854-A; EBMYCG00000001948; Putative uncharacterized protein [Source:UniProtKB/TrEMBL%3BAcc:O53866]///Order: 038266; Rv0854-A; EBMYCG00000001948; Putative uncharacterized protein [Source:UniProtKB/TrEMBL%3BAcc:O53866]///Order: 038264; Rv0854-A; EBMYCG00000001948; P…	0.0210703	0.0123805		Rv1854c-S	Order: 084555; Rv1854c-A; EBMYCG00000002000; NADH dehydrogenase [Source:UniProtKB/TrEMBL%3BAcc:P95160]///Order: 084577; Rv1854c-A; EBMYCG00000002000; NADH dehydrogenase [Source:UniProtKB/TrEMBL%3BAcc:P95160]///Order: 084535; Rv1854c-A; EBMYCG00000002000; NADH dehydrogenase [Source:UniProtKB/TrEMBL%3BAcc:P95160]///Order: 084569; Rv1854c-A; EBMYCG00000002000; NADH dehydrogenase [Source:UniProtKB/Tr…	0.00711773	0.0044192
Rv0888-S	Order: 039736; Rv0888-A; EBMYCG00000001885; Uncharacterized protein Rv0888/MT0911 [Source:UniProtKB/Swiss-Prot%3BAcc:P64743]///Order: 039768; Rv0888-A; EBMYCG00000001885; Uncharacterized protein Rv0888/MT0911 [Source:UniProtKB/Swiss-Prot%3BAcc:P64743]///Order: 039722; Rv0888-A; EBMYCG00000001885; Uncharacterized protein Rv0888/MT0911 [Source:UniProtKB/Swiss-Prot%3BAcc:P64743]///Order: 039746; Rv0…	0.00701361	0.0176169		Rv1985c-AS	Order: 089654; Rv1985c-S; EBMYCG00000001062; Uncharacterized HTH-type transcriptional regulator Rv1985c/MT2039 [Source:UniProtKB/Swiss-Prot%3BAcc:P67665]///Order: 089670; Rv1985c-S; EBMYCG00000001062; Uncharacterized HTH-type transcriptional regulator Rv1985c/MT2039 [Source:UniProtKB/Swiss-Prot%3BAcc:P67665]///Order: 089674; Rv1985c-S; EBMYCG00000001062; Uncharacterized HTH-type transcriptional r…	0.0182022	0.0291975
Rv0993-S	Order: 044636; Rv0993-A; EBMYCG00000001694; PROBABLE UTP--GLUCOSE-1-PHOSPHATE URIDYLYLTRANSFERASE GALU (UDP-GLUCOSE PYROPHOSPHORYLASE) (UDPGP) (ALPHA-D-GLUCOSYL-1-PHOSPHATE URIDYLYLTRANSFERASE) (URIDINE DIPHOSPHOGLUCOSE PYROPHOSPHORYLASE) [Source:UniProtKB/TrEMBL%3BAcc:O05576]///Order: 044654; Rv0993-A; EBMYCG00000001694; PROBABLE UTP--GLUCOSE-1-PHOSPHATE URIDYLYLTRANSFERASE GALU (UDP-GLUCOSE PYR…	0.00889604	0.0114234		Rv1993c-S	Order: 089997; Rv1993c-A; EBMYCG00000001265; Uncharacterized protein Rv1993c/MT2049 [Source:UniProtKB/Swiss-Prot%3BAcc:P64913]///Order: 089991; Rv1993c-A; EBMYCG00000001265; Uncharacterized protein Rv1993c/MT2049 [Source:UniProtKB/Swiss-Prot%3BAcc:P64913]///Order: 089999; Rv1993c-A; EBMYCG00000001265; Uncharacterized protein Rv1993c/MT2049 [Source:UniProtKB/Swiss-Prot%3BAcc:P64913]///Order: 08999…	0.015249	0.0486862
Rv1230c-S	Order: 055241; Rv1230c-A; EBMYCG00000003348; POSSIBLE MEMBRANE PROTEIN [Source:UniProtKB/TrEMBL%3BAcc:O86313]///Order: 055255; Rv1230c-A; EBMYCG00000003348; POSSIBLE MEMBRANE PROTEIN [Source:UniProtKB/TrEMBL%3BAcc:O86313]///Order: 055235; Rv1230c-A; EBMYCG00000003348; POSSIBLE MEMBRANE PROTEIN [Source:UniProtKB/TrEMBL%3BAcc:O86313]///Order: 055267; Rv1230c-A; EBMYCG00000003348; POSSIBLE MEMBRANE …	0.0979744	0.00584097		Rv1994c-S	Order: 090011; Rv1994c-A; EBMYCG00000003227; HTH-type transcriptional regulator cmtR [Source:UniProtKB/Swiss-Prot%3BAcc:P67731]///Order: 090013; Rv1994c-A; EBMYCG00000003227; HTH-type transcriptional regulator cmtR [Source:UniProtKB/Swiss-Prot%3BAcc:P67731]///Order: 090007; Rv1994c-A; EBMYCG00000003227; HTH-type transcriptional regulator cmtR [Source:UniProtKB/Swiss-Prot%3BAcc:P67731]///Order: 09…	0.0184108	0.0231913
Rv1269c-S	Order: 057063; Rv1269c-A; EBMYCG00000001525; Protein Rv1269c/MT1307 [Source:UniProtKB/Swiss-Prot%3BAcc:P0A5E1]///Order: 057061; Rv1269c-A; EBMYCG00000001525; Protein Rv1269c/MT1307 [Source:UniProtKB/Swiss-Prot%3BAcc:P0A5E1]///Order: 057073; Rv1269c-A; EBMYCG00000001525; Protein Rv1269c/MT1307 [Source:UniProtKB/Swiss-Prot%3BAcc:P0A5E1]///Order: 057057; Rv1269c-A; EBMYCG00000001525; Protein Rv1269c…	0.016725	0.0100291		Rv2107-S	Order: 095232; Rv2107-A; EBMYCG00000002865; PE FAMILY PROTEIN [Source:UniProtKB/TrEMBL%3BAcc:Q7D7I5]///Order: 095228; Rv2107-A; EBMYCG00000002865; PE FAMILY PROTEIN [Source:UniProtKB/TrEMBL%3BAcc:Q7D7I5]///Order: 095226; Rv2107-A; EBMYCG00000002865; PE FAMILY PROTEIN [Source:UniProtKB/TrEMBL%3BAcc:Q7D7I5]///Order: 095230; Rv2107-A; EBMYCG00000002865; PE FAMILY PROTEIN [Source:UniProtKB/TrEMBL%3BA…	0.109072	0.0459454
Rv1270c-S	Order: 057105; Rv1270c-A; EBMYCG00000002930; Putative lipoprotein lprA [Source:UniProtKB/Swiss-Prot%3BAcc:Q11049]///Order: 057089; Rv1270c-A; EBMYCG00000002930; Putative lipoprotein lprA [Source:UniProtKB/Swiss-Prot%3BAcc:Q11049]///Order: 057099; Rv1270c-A; EBMYCG00000002930; Putative lipoprotein lprA [Source:UniProtKB/Swiss-Prot%3BAcc:Q11049]///Order: 057093; Rv1270c-A; EBMYCG00000002930; Putati…	0.487654	0.0046443		Rv2166c-S	Order: 097725; Rv2166c-A; EBMYCG00000002284; Protein mraZ [Source:UniProtKB/Swiss-Prot%3BAcc:P65436]///Order: 097727; Rv2166c-A; EBMYCG00000002284; Protein mraZ [Source:UniProtKB/Swiss-Prot%3BAcc:P65436]///Order: 097731; Rv2166c-A; EBMYCG00000002284; Protein mraZ [Source:UniProtKB/Swiss-Prot%3BAcc:P65436]///Order: 097729; Rv2166c-A; EBMYCG00000002284; Protein mraZ [Source:UniProtKB/Swiss-Prot%3BA…	0.030194	0.00699678
Rv1365c-S	Order: 061863; Rv1365c-A; EBMYCG00000000222; Uncharacterized protein Rv1365c/MT1411 [Source:UniProtKB/Swiss-Prot%3BAcc:Q11035]///Order: 061861; Rv1365c-A; EBMYCG00000000222; Uncharacterized protein Rv1365c/MT1411 [Source:UniProtKB/Swiss-Prot%3BAcc:Q11035]///Order: 061867; Rv1365c-A; EBMYCG00000000222; Uncharacterized protein Rv1365c/MT1411 [Source:UniProtKB/Swiss-Prot%3BAcc:Q11035]///Order: 06185…	0.320432	0.0115828		Rv2295-AS	Order: 103261; Rv2295-S; EBMYCG00000003116; UPF0167 protein Rv2295/MT2352 [Source:UniProtKB/Swiss-Prot%3BAcc:P67309]///Order: 103255; Rv2295-S; EBMYCG00000003116; UPF0167 protein Rv2295/MT2352 [Source:UniProtKB/Swiss-Prot%3BAcc:P67309]///Order: 103249; Rv2295-S; EBMYCG00000003116; UPF0167 protein Rv2295/MT2352 [Source:UniProtKB/Swiss-Prot%3BAcc:P67309]///Order: 103259; Rv2295-S; EBMYCG00000003116…	0.148229	0.0486862
Rv1368-S	Order: 061996; Rv1368-A; EBMYCG00000003159; Putative lipoprotein lprF [Source:UniProtKB/Swiss-Prot%3BAcc:P65314]///Order: 062014; Rv1368-A; EBMYCG00000003159; Putative lipoprotein lprF [Source:UniProtKB/Swiss-Prot%3BAcc:P65314]///Order: 061982; Rv1368-A; EBMYCG00000003159; Putative lipoprotein lprF [Source:UniProtKB/Swiss-Prot%3BAcc:P65314]///Order: 062010; Rv1368-A; EBMYCG00000003159; Putative l…	0.676074	0.0422182		Rv2428-S	Order: 109668; Rv2428-A; EBMYCG00000003059; Alkyl hydroperoxide reductase subunit C [Source:UniProtKB/Swiss-Prot%3BAcc:Q7BHK8]///Order: 109656; Rv2428-A; EBMYCG00000003059; Alkyl hydroperoxide reductase subunit C [Source:UniProtKB/Swiss-Prot%3BAcc:Q7BHK8]///Order: 109672; Rv2428-A; EBMYCG00000003059; Alkyl hydroperoxide reductase subunit C [Source:UniProtKB/Swiss-Prot%3BAcc:Q7BHK8]///Order: 10965…	0.00652788	0.0044192
Rv1549-S	Order: 070548; Rv1549-A; EBMYCG00000002677; Uncharacterized protein Rv1549/MT1599.1 [Source:UniProtKB/Swiss-Prot%3BAcc:Q10777]///Order: 070528; Rv1549-A; EBMYCG00000002677; Uncharacterized protein Rv1549/MT1599.1 [Source:UniProtKB/Swiss-Prot%3BAcc:Q10777]///Order: 070546; Rv1549-A; EBMYCG00000002677; Uncharacterized protein Rv1549/MT1599.1 [Source:UniProtKB/Swiss-Prot%3BAcc:Q10777]///Order: 07054…	0.00701361	0.0162082		Rv2429-S	Order: 109690; Rv2429-A; EBMYCG00000002258; Alkyl hydroperoxide reductase AhpD [Source:UniProtKB/Swiss-Prot%3BAcc:P0A5N4]///Order: 109698; Rv2429-A; EBMYCG00000002258; Alkyl hydroperoxide reductase AhpD [Source:UniProtKB/Swiss-Prot%3BAcc:P0A5N4]///Order: 109692; Rv2429-A; EBMYCG00000002258; Alkyl hydroperoxide reductase AhpD [Source:UniProtKB/Swiss-Prot%3BAcc:P0A5N4]///Order: 109686; Rv2429-A; EB…	0.00667158	0.0028343
Rv1638.1-AS	Order: 074279; Rv1638.1-A; EBMYCG00000002929; Putative uncharacterized protein [Source:UniProtKB/TrEMBL%3BAcc:Q8VJZ6]///Order: 074283; Rv1638.1-A; EBMYCG00000002929; Putative uncharacterized protein [Source:UniProtKB/TrEMBL%3BAcc:Q8VJZ6]///Order: 074281; Rv1638.1-A; EBMYCG00000002929; Putative uncharacterized protein [Source:UniProtKB/TrEMBL%3BAcc:Q8VJZ6]///Order: 074287; Rv1638.1-A; EBMYCG000000…	0.228817	0.0268849		Rv2452c-AS	Order: 110730; Rv2452c-S; EBMYCG00000001901; Putative uncharacterized protein [Source:UniProtKB/TrEMBL%3BAcc:O53179]///Order: 110728; Rv2452c-S; EBMYCG00000001901; Putative uncharacterized protein [Source:UniProtKB/TrEMBL%3BAcc:O53179]///Order: 110724; Rv2452c-S; EBMYCG00000001901; Putative uncharacterized protein [Source:UniProtKB/TrEMBL%3BAcc:O53179]///Order: 110726; Rv2452c-S; EBMYCG0000000190…	0.0756741	0.0100862
Rv1639c-S	Order: 074335; Rv1639c-A; EBMYCG00000000468; CONSERVED HYPOTHETICAL MEMBRANE PROTEIN [Source:UniProtKB/TrEMBL%3BAcc:P94973]///Order: 074321; Rv1639c-A; EBMYCG00000000468; CONSERVED HYPOTHETICAL MEMBRANE PROTEIN [Source:UniProtKB/TrEMBL%3BAcc:P94973]///Order: 074343; Rv1639c-A; EBMYCG00000000468; CONSERVED HYPOTHETICAL MEMBRANE PROTEIN [Source:UniProtKB/TrEMBL%3BAcc:P94973]///Order: 074345; Rv1639…	0.355856	0.0231913		Rv2640c-S	Order: 119279; Rv2640c-A; EBMYCG00000003776; POSSIBLE TRANSCRIPTIONAL REGULATORY PROTEIN (PROBABLY ARSR-ASAMILY) [Source:UniProtKB/TrEMBL%3BAcc:P71939]///Order: 119285; Rv2640c-A; EBMYCG00000003776; POSSIBLE TRANSCRIPTIONAL REGULATORY PROTEIN (PROBABLY ARSR-ASAMILY) [Source:UniProtKB/TrEMBL%3BAcc:P71939]///Order: 119281; Rv2640c-A; EBMYCG00000003776; POSSIBLE TRANSCRIPTIONAL REGULATORY PROTEIN (P…	0.0191965	0.0486862
Rv1678-S	Order: 076552; Rv1678-A; EBMYCG00000001796; PROBABLE INTEGRAL MEMBRANE PROTEIN [Source:UniProtKB/TrEMBL%3BAcc:O53925]///Order: 076526; Rv1678-A; EBMYCG00000001796; PROBABLE INTEGRAL MEMBRANE PROTEIN [Source:UniProtKB/TrEMBL%3BAcc:O53925]///Order: 076542; Rv1678-A; EBMYCG00000001796; PROBABLE INTEGRAL MEMBRANE PROTEIN [Source:UniProtKB/TrEMBL%3BAcc:O53925]///Order: 076536; Rv1678-A; EBMYCG00000001…	0.00886053	0.0413288		Rv2707-S	Order: 121520; Rv2707-A; EBMYCG00000001134; PROBABLE CONSERVED TRANSMEMBRANE ALANINE AND LEUCINE RICH PROTEIN [Source:UniProtKB/TrEMBL%3BAcc:O07208]///Order: 121494; Rv2707-A; EBMYCG00000001134; PROBABLE CONSERVED TRANSMEMBRANE ALANINE AND LEUCINE RICH PROTEIN [Source:UniProtKB/TrEMBL%3BAcc:O07208]///Order: 121504; Rv2707-A; EBMYCG00000001134; PROBABLE CONSERVED TRANSMEMBRANE ALANINE AND LEUCINE …	0.00701361	0.0211579
Rv1884c-S	Order: 085827; Rv1884c-A; EBMYCG00000002254; PROBABLE RESUSCITATION-PROMOTING FACTOR RPFC [Source:UniProtKB/TrEMBL%3BAcc:O07747]///Order: 085835; Rv1884c-A; EBMYCG00000002254; PROBABLE RESUSCITATION-PROMOTING FACTOR RPFC [Source:UniProtKB/TrEMBL%3BAcc:O07747]///Order: 085833; Rv1884c-A; EBMYCG00000002254; PROBABLE RESUSCITATION-PROMOTING FACTOR RPFC [Source:UniProtKB/TrEMBL%3BAcc:O07747]///Order:…	0.159212	0.0141357		Rv2729c-S	Order: 122351; Rv2729c-A; EBMYCG00000003069; PROBABLE CONSERVED INTEGRAL MEMBRANE ALANINE VALINE AND LEUCINE RICH PROTEIN [Source:UniProtKB/TrEMBL%3BAcc:O33234]///Order: 122365; Rv2729c-A; EBMYCG00000003069; PROBABLE CONSERVED INTEGRAL MEMBRANE ALANINE VALINE AND LEUCINE RICH PROTEIN [Source:UniProtKB/TrEMBL%3BAcc:O33234]///Order: 122357; Rv2729c-A; EBMYCG00000003069; PROBABLE CONSERVED INTEGRAL …	0.117165	0.0134499
Rv1891-S	Order: 086064; Rv1891-A; EBMYCG00000000729; Putative uncharacterized protein [Source:UniProtKB/TrEMBL%3BAcc:O07741]///Order: 086076; Rv1891-A; EBMYCG00000000729; Putative uncharacterized protein [Source:UniProtKB/TrEMBL%3BAcc:O07741]///Order: 086074; Rv1891-A; EBMYCG00000000729; Putative uncharacterized protein [Source:UniProtKB/TrEMBL%3BAcc:O07741]///Order: 086070; Rv1891-A; EBMYCG00000000729; P…	0.103264	0.0250311		Rv2930-S	Order: 130472; Rv2930-A; EBMYCG00000002261; Putative fatty-acid--CoA ligase fadD26 [Source:UniProtKB/Swiss-Prot%3BAcc:Q10976]///Order: 130494; Rv2930-A; EBMYCG00000002261; Putative fatty-acid--CoA ligase fadD26 [Source:UniProtKB/Swiss-Prot%3BAcc:Q10976]///Order: 130510; Rv2930-A; EBMYCG00000002261; Putative fatty-acid--CoA ligase fadD26 [Source:UniProtKB/Swiss-Prot%3BAcc:Q10976]///Order: 130532; …	0.00701361	0.0120031
Rv1892-S	Order: 086090; Rv1892-A; EBMYCG00000001209; Putative uncharacterized protein [Source:UniProtKB/TrEMBL%3BAcc:O07740]///Order: 086082; Rv1892-A; EBMYCG00000001209; Putative uncharacterized protein [Source:UniProtKB/TrEMBL%3BAcc:O07740]///Order: 086092; Rv1892-A; EBMYCG00000001209; Putative uncharacterized protein [Source:UniProtKB/TrEMBL%3BAcc:O07740]///Order: 086084; Rv1892-A; EBMYCG00000001209; P…	0.771992	0.0299026		Rv2963-S	Order: 133368; Rv2963-A; EBMYCG00000003638; PROBABLE INTEGRAL MEMBRANE PROTEIN [Source:UniProtKB/TrEMBL%3BAcc:P95129]///Order: 133382; Rv2963-A; EBMYCG00000003638; PROBABLE INTEGRAL MEMBRANE PROTEIN [Source:UniProtKB/TrEMBL%3BAcc:P95129]///Order: 133376; Rv2963-A; EBMYCG00000003638; PROBABLE INTEGRAL MEMBRANE PROTEIN [Source:UniProtKB/TrEMBL%3BAcc:P95129]///Order: 133346; Rv2963-A; EBMYCG00000003…	0.0097782	0.0190434
Rv1893-S	Order: 086102; Rv1893-A; EBMYCG00000003624; Putative uncharacterized protein [Source:UniProtKB/TrEMBL%3BAcc:O07739]///Order: 086100; Rv1893-A; EBMYCG00000003624; Putative uncharacterized protein [Source:UniProtKB/TrEMBL%3BAcc:O07739]///Order: 086104; Rv1893-A; EBMYCG00000003624; Putative uncharacterized protein [Source:UniProtKB/TrEMBL%3BAcc:O07739]///Order: 086096; Rv1893-A; EBMYCG00000003624; P…	0.0132767	0.0120031		Rv2989-AS	Order: 134591; Rv2989-S; EBMYCG00000000583; PROBABLE TRANSCRIPTIONAL REGULATORY PROTEIN [Source:UniProtKB/TrEMBL%3BAcc:O53238]///Order: 134609; Rv2989-S; EBMYCG00000000583; PROBABLE TRANSCRIPTIONAL REGULATORY PROTEIN [Source:UniProtKB/TrEMBL%3BAcc:O53238]///Order: 134617; Rv2989-S; EBMYCG00000000583; PROBABLE TRANSCRIPTIONAL REGULATORY PROTEIN [Source:UniProtKB/TrEMBL%3BAcc:O53238]///Order: 13460…	0.0159488	0.0386308
Rv2288-S	Order: 103032; Rv2288-A; EBMYCG00000002638; Uncharacterized protein Rv2288/MT2345.1 [Source:UniProtKB/Swiss-Prot%3BAcc:P64975]///Order: 103026; Rv2288-A; EBMYCG00000002638; Uncharacterized protein Rv2288/MT2345.1 [Source:UniProtKB/Swiss-Prot%3BAcc:P64975]///Order: 103024; Rv2288-A; EBMYCG00000002638; Uncharacterized protein Rv2288/MT2345.1 [Source:UniProtKB/Swiss-Prot%3BAcc:P64975]///Order: 10302…	0.0523482	0.032936		Rv3016-S	Order: 135784; Rv3016-A; EBMYCG00000003397; PROBABLE LIPOPROTEIN LPQA [Source:UniProtKB/TrEMBL%3BAcc:O53263]///Order: 135798; Rv3016-A; EBMYCG00000003397; PROBABLE LIPOPROTEIN LPQA [Source:UniProtKB/TrEMBL%3BAcc:O53263]///Order: 135804; Rv3016-A; EBMYCG00000003397; PROBABLE LIPOPROTEIN LPQA [Source:UniProtKB/TrEMBL%3BAcc:O53263]///Order: 135780; Rv3016-A; EBMYCG00000003397; PROBABLE LIPOPROTEIN L…	0.00701361	0.00991184
Rv2289-S	Order: 103062; Rv2289-A; EBMYCG00000002575; Probable CDP-diacylglycerol pyrophosphatase [Source:UniProtKB/Swiss-Prot%3BAcc:P63751]///Order: 103038; Rv2289-A; EBMYCG00000002575; Probable CDP-diacylglycerol pyrophosphatase [Source:UniProtKB/Swiss-Prot%3BAcc:P63751]///Order: 103050; Rv2289-A; EBMYCG00000002575; Probable CDP-diacylglycerol pyrophosphatase [Source:UniProtKB/Swiss-Prot%3BAcc:P63751]///…	0.039382	0.0392461		Rv3017c-AS	Order: 135822; Rv3017c-S; EBMYCG00000002926; ESAT-6-like protein esxQ [Source:UniProtKB/Swiss-Prot%3BAcc:P64091]///Order: 135818; Rv3017c-S; EBMYCG00000002926; ESAT-6-like protein esxQ [Source:UniProtKB/Swiss-Prot%3BAcc:P64091]///Order: 135814; Rv3017c-S; EBMYCG00000002926; ESAT-6-like protein esxQ [Source:UniProtKB/Swiss-Prot%3BAcc:P64091]///Order: 135824; Rv3017c-S; EBMYCG00000002926; ESAT-6-li…	0.0287417	0.00827072
Rv2336-S	Order: 105036; Rv2336-A; EBMYCG00000002958; Putative uncharacterized protein [Source:UniProtKB/TrEMBL%3BAcc:P95232]///Order: 105032; Rv2336-A; EBMYCG00000002958; Putative uncharacterized protein [Source:UniProtKB/TrEMBL%3BAcc:P95232]///Order: 105022; Rv2336-A; EBMYCG00000002958; Putative uncharacterized protein [Source:UniProtKB/TrEMBL%3BAcc:P95232]///Order: 105044; Rv2336-A; EBMYCG00000002958; P…	0.816864	0.00827072		Rv3197A-AS	Order: 143535; Rv3197A-A; EBMYCG00000002065; PROBABLE TRANSCRIPTIONAL REGULATORY PROTEIN WHIB-LIKE WHIB7 [Source:UniProtKB/TrEMBL%3BAcc:Q6MX01]///Order: 143539; Rv3197A-A; EBMYCG00000002065; PROBABLE TRANSCRIPTIONAL REGULATORY PROTEIN WHIB-LIKE WHIB7 [Source:UniProtKB/TrEMBL%3BAcc:Q6MX01]///Order: 143529; Rv3197A-A; EBMYCG00000002065; PROBABLE TRANSCRIPTIONAL REGULATORY PROTEIN WHIB-LIKE WHIB7 [S…	0.011502	0.036872
Rv2368c-AS	Order: 106558; Rv2368c-S; EBMYCG00000003054; PhoH-like protein [Source:UniProtKB/Swiss-Prot%3BAcc:P0A5S0]///Order: 106566; Rv2368c-S; EBMYCG00000003054; PhoH-like protein [Source:UniProtKB/Swiss-Prot%3BAcc:P0A5S0]///Order: 106556; Rv2368c-S; EBMYCG00000003054; PhoH-like protein [Source:UniProtKB/Swiss-Prot%3BAcc:P0A5S0]///Order: 106582; Rv2368c-S; EBMYCG00000003054; PhoH-like protein [Source:UniP…	0.0583207	0.00990121		Rv3220c-AS	Order: 144664; Rv3220c-S; EBMYCG00000000416; Probable sensor histidine kinase pdtaS [Source:UniProtKB/Swiss-Prot%3BAcc:O05846]///Order: 144660; Rv3220c-S; EBMYCG00000000416; Probable sensor histidine kinase pdtaS [Source:UniProtKB/Swiss-Prot%3BAcc:O05846]///Order: 144650; Rv3220c-S; EBMYCG00000000416; Probable sensor histidine kinase pdtaS [Source:UniProtKB/Swiss-Prot%3BAcc:O05846]///Order: 14464…	0.623089	0.0336215
Rv2406c-S	Order: 108771; Rv2406c-A; EBMYCG00000000545; Putative uncharacterized protein [Source:UniProtKB/TrEMBL%3BAcc:P71737]///Order: 108775; Rv2406c-A; EBMYCG00000000545; Putative uncharacterized protein [Source:UniProtKB/TrEMBL%3BAcc:P71737]///Order: 108769; Rv2406c-A; EBMYCG00000000545; Putative uncharacterized protein [Source:UniProtKB/TrEMBL%3BAcc:P71737]///Order: 108765; Rv2406c-A; EBMYCG0000000054…	0.122466	0.0388813		Rv3259-AS	Order: 146401; Rv3259-S; EBMYCG00000000747; Putative uncharacterized protein [Source:UniProtKB/TrEMBL%3BAcc:O53352]///Order: 146393; Rv3259-S; EBMYCG00000000747; Putative uncharacterized protein [Source:UniProtKB/TrEMBL%3BAcc:O53352]///Order: 146389; Rv3259-S; EBMYCG00000000747; Putative uncharacterized protein [Source:UniProtKB/TrEMBL%3BAcc:O53352]///Order: 146391; Rv3259-S; EBMYCG00000000747; P…	0.568855	0.0302614
Rv2482c-S	Order: 112147; Rv2482c-A; EBMYCG00000000677; Glycerol-3-phosphate acyltransferase [Source:UniProtKB/Swiss-Prot%3BAcc:O53207]///Order: 112131; Rv2482c-A; EBMYCG00000000677; Glycerol-3-phosphate acyltransferase [Source:UniProtKB/Swiss-Prot%3BAcc:O53207]///Order: 112107; Rv2482c-A; EBMYCG00000000677; Glycerol-3-phosphate acyltransferase [Source:UniProtKB/Swiss-Prot%3BAcc:O53207]///Order: 112165; Rv2…	0.00855701	0.0147298		Rv3260c-S	Order: 146407; Rv3260c-A; EBMYCG00000002450; PROBABLE TRANSCRIPTIONAL REGULATORY PROTEIN WHIB-LIKE WHIB2 [Source:UniProtKB/TrEMBL%3BAcc:O53353]///Order: 146413; Rv3260c-A; EBMYCG00000002450; PROBABLE TRANSCRIPTIONAL REGULATORY PROTEIN WHIB-LIKE WHIB2 [Source:UniProtKB/TrEMBL%3BAcc:O53353]///Order: 146403; Rv3260c-A; EBMYCG00000002450; PROBABLE TRANSCRIPTIONAL REGULATORY PROTEIN WHIB-LIKE WHIB2 [S…	0.00694789	0.00576179
Rv2485c-S	Order: 112355; Rv2485c-A; EBMYCG00000001506; Carboxylesterase family protein [Source:UniProtKB/TrEMBL%3BAcc:O53210]///Order: 112353; Rv2485c-A; EBMYCG00000001506; Carboxylesterase family protein [Source:UniProtKB/TrEMBL%3BAcc:O53210]///Order: 112377; Rv2485c-A; EBMYCG00000001506; Carboxylesterase family protein [Source:UniProtKB/TrEMBL%3BAcc:O53210]///Order: 112345; Rv2485c-A; EBMYCG00000001506; …	0.00948528	0.0105258		Rv3310-S	Order: 148722; Rv3310-A; EBMYCG00000002056; Acid phosphatase, putative [Source:UniProtKB/TrEMBL%3BAcc:O53361]///Order: 148708; Rv3310-A; EBMYCG00000002056; Acid phosphatase, putative [Source:UniProtKB/TrEMBL%3BAcc:O53361]///Order: 148716; Rv3310-A; EBMYCG00000002056; Acid phosphatase, putative [Source:UniProtKB/TrEMBL%3BAcc:O53361]///Order: 148736; Rv3310-A; EBMYCG00000002056; Acid phosphatase, p…	0.967216	0.0439981
Rv2557-S	Order: 115728; Rv2557-A; EBMYCG00000000820; Uncharacterized protein Rv2557/MT2634 [Source:UniProtKB/Swiss-Prot%3BAcc:P65003]///Order: 115736; Rv2557-A; EBMYCG00000000820; Uncharacterized protein Rv2557/MT2634 [Source:UniProtKB/Swiss-Prot%3BAcc:P65003]///Order: 115724; Rv2557-A; EBMYCG00000000820; Uncharacterized protein Rv2557/MT2634 [Source:UniProtKB/Swiss-Prot%3BAcc:P65003]///Order: 115746; Rv2…	0.378823	0.0391798		Rv3429-S	Order: 154756; Rv3429-A; EBMYCG00000002724; Uncharacterized PPE family protein PPE59 [Source:UniProtKB/Swiss-Prot%3BAcc:O06246]///Order: 154748; Rv3429-A; EBMYCG00000002724; Uncharacterized PPE family protein PPE59 [Source:UniProtKB/Swiss-Prot%3BAcc:O06246]///Order: 154752; Rv3429-A; EBMYCG00000002724; Uncharacterized PPE family protein PPE59 [Source:UniProtKB/Swiss-Prot%3BAcc:O06246]///Order: 15…	0.0187944	0.0231906
Rv2631-AS	Order: 118987; Rv2631-S; EBMYCG00000000852; UPF0027 protein Rv2631/MT2707 [Source:UniProtKB/Swiss-Prot%3BAcc:P71930]///Order: 118969; Rv2631-S; EBMYCG00000000852; UPF0027 protein Rv2631/MT2707 [Source:UniProtKB/Swiss-Prot%3BAcc:P71930]///Order: 118983; Rv2631-S; EBMYCG00000000852; UPF0027 protein Rv2631/MT2707 [Source:UniProtKB/Swiss-Prot%3BAcc:P71930]///Order: 119009; Rv2631-S; EBMYCG00000000852…	0.00667158	0.0137972		Rv3484-S	Order: 157018; Rv3484-A; EBMYCG00000002815; POSSIBLE CONSERVED PROTEIN CPSA [Source:UniProtKB/TrEMBL%3BAcc:O06347]///Order: 157036; Rv3484-A; EBMYCG00000002815; POSSIBLE CONSERVED PROTEIN CPSA [Source:UniProtKB/TrEMBL%3BAcc:O06347]///Order: 157024; Rv3484-A; EBMYCG00000002815; POSSIBLE CONSERVED PROTEIN CPSA [Source:UniProtKB/TrEMBL%3BAcc:O06347]///Order: 157042; Rv3484-A; EBMYCG00000002815; POSS…	0.00856591	0.0114234
Rv2633c-S	Order: 119043; Rv2633c-A; EBMYCG00000000621; Uncharacterized protein Rv2633c/MT2709 [Source:UniProtKB/Swiss-Prot%3BAcc:P65035]///Order: 119045; Rv2633c-A; EBMYCG00000000621; Uncharacterized protein Rv2633c/MT2709 [Source:UniProtKB/Swiss-Prot%3BAcc:P65035]///Order: 119035; Rv2633c-A; EBMYCG00000000621; Uncharacterized protein Rv2633c/MT2709 [Source:UniProtKB/Swiss-Prot%3BAcc:P65035]///Order: 11903…	0.162005	0.0211699		Rv3485c-AS	Order: 157064; Rv3485c-S; EBMYCG00000003279; PROBABLE SHORT-CHAIN TYPE DEHYDROGENASE/REDUCTASE [Source:UniProtKB/TrEMBL%3BAcc:O06348]///Order: 157054; Rv3485c-S; EBMYCG00000003279; PROBABLE SHORT-CHAIN TYPE DEHYDROGENASE/REDUCTASE [Source:UniProtKB/TrEMBL%3BAcc:O06348]///Order: 157062; Rv3485c-S; EBMYCG00000003279; PROBABLE SHORT-CHAIN TYPE DEHYDROGENASE/REDUCTASE [Source:UniProtKB/TrEMBL%3BAcc:O…	0.0183803	0.0392486
Rv2668-S	Order: 120054; Rv2668-A; EBMYCG00000000410; POSSIBLE EXPORTED ALANINE AND VALINE RICH PROTEIN [Source:UniProtKB/TrEMBL%3BAcc:P71965]///Order: 120052; Rv2668-A; EBMYCG00000000410; POSSIBLE EXPORTED ALANINE AND VALINE RICH PROTEIN [Source:UniProtKB/TrEMBL%3BAcc:P71965]///Order: 120064; Rv2668-A; EBMYCG00000000410; POSSIBLE EXPORTED ALANINE AND VALINE RICH PROTEIN [Source:UniProtKB/TrEMBL%3BAcc:P719…	0.0756283	0.0145671		Rv3538-AS	Order: 159993; Rv3538-S; EBMYCG00000002156; PROBABLE DEHYDROGENASE [Source:UniProtKB/TrEMBL%3BAcc:Q6MWW2]///Order: 159975; Rv3538-S; EBMYCG00000002156; PROBABLE DEHYDROGENASE [Source:UniProtKB/TrEMBL%3BAcc:Q6MWW2]///Order: 159967; Rv3538-S; EBMYCG00000002156; PROBABLE DEHYDROGENASE [Source:UniProtKB/TrEMBL%3BAcc:Q6MWW2]///Order: 159969; Rv3538-S; EBMYCG00000002156; PROBABLE DEHYDROGENASE [Source:…	0.0908941	0.0404903
Rv2775-S	Order: 124004; Rv2775-A; EBMYCG00000000898; Putative uncharacterized protein [Source:UniProtKB/TrEMBL%3BAcc:O33317]///Order: 124010; Rv2775-A; EBMYCG00000000898; Putative uncharacterized protein [Source:UniProtKB/TrEMBL%3BAcc:O33317]///Order: 124014; Rv2775-A; EBMYCG00000000898; Putative uncharacterized protein [Source:UniProtKB/TrEMBL%3BAcc:O33317]///Order: 124012; Rv2775-A; EBMYCG00000000898; P…	0.13955	0.0124323		Rv3645-S	Order: 164280; Rv3645-A; EBMYCG00000001010; Adenylate cyclase, putative [Source:UniProtKB/TrEMBL%3BAcc:O06362]///Order: 164254; Rv3645-A; EBMYCG00000001010; Adenylate cyclase, putative [Source:UniProtKB/TrEMBL%3BAcc:O06362]///Order: 164258; Rv3645-A; EBMYCG00000001010; Adenylate cyclase, putative [Source:UniProtKB/TrEMBL%3BAcc:O06362]///Order: 164236; Rv3645-A; EBMYCG00000001010; Adenylate cyclas…	0.0058815	0.0028343
Rv2780-S	Order: 124188; Rv2780-A; EBMYCG00000000847; Alanine dehydrogenase [Source:UniProtKB/Swiss-Prot%3BAcc:P30234]///Order: 124166; Rv2780-A; EBMYCG00000000847; Alanine dehydrogenase [Source:UniProtKB/Swiss-Prot%3BAcc:P30234]///Order: 124190; Rv2780-A; EBMYCG00000000847; Alanine dehydrogenase [Source:UniProtKB/Swiss-Prot%3BAcc:P30234]///Order: 124192; Rv2780-A; EBMYCG00000000847; Alanine dehydrogenase …	0.0838328	0.0304291		Rv3745c-AS	Order: 168770; Rv3745c-S; EBMYCG00000000513; Putative uncharacterized protein [Source:UniProtKB/TrEMBL%3BAcc:O69712]///Order: 168768; Rv3745c-S; EBMYCG00000000513; Putative uncharacterized protein [Source:UniProtKB/TrEMBL%3BAcc:O69712]///Order: 168774; Rv3745c-S; EBMYCG00000000513; Putative uncharacterized protein [Source:UniProtKB/TrEMBL%3BAcc:O69712]///Order: 168772; Rv3745c-S; EBMYCG0000000051…	0.0627102	0.0340164
Rv2781c-AS	Order: 124242; Rv2781c-S; EBMYCG00000001505; 2-nitropropane dioxygenase, putative [Source:UniProtKB/TrEMBL%3BAcc:O33323]///Order: 124232; Rv2781c-S; EBMYCG00000001505; 2-nitropropane dioxygenase, putative [Source:UniProtKB/TrEMBL%3BAcc:O33323]///Order: 124240; Rv2781c-S; EBMYCG00000001505; 2-nitropropane dioxygenase, putative [Source:UniProtKB/TrEMBL%3BAcc:O33323]///Order: 124230; Rv2781c-S; EBMY…	0.016715	0.0180852		Rv3793-AS	Order: 170659; Rv3793-S; EBMYCG00000003076; Probable arabinosyltransferase C [Source:UniProtKB/Swiss-Prot%3BAcc:P72059]///Order: 170575; Rv3793-S; EBMYCG00000003076; Probable arabinosyltransferase C [Source:UniProtKB/Swiss-Prot%3BAcc:P72059]///Order: 170651; Rv3793-S; EBMYCG00000003076; Probable arabinosyltransferase C [Source:UniProtKB/Swiss-Prot%3BAcc:P72059]///Order: 170561; Rv3793-S; EBMYCG00…	0.152364	0.0423923
Rv2816c-AS	Order: 125644; Rv2816c-S; EBMYCG00000001618; CRISPR-associated protein Cas2 [Source:UniProtKB/TrEMBL%3BAcc:P71637]///Order: 125646; Rv2816c-S; EBMYCG00000001618; CRISPR-associated protein Cas2 [Source:UniProtKB/TrEMBL%3BAcc:P71637]///Order: 125648; Rv2816c-S; EBMYCG00000001618; CRISPR-associated protein Cas2 [Source:UniProtKB/TrEMBL%3BAcc:P71637]///Order: 125638; Rv2816c-S; EBMYCG00000001618; CRI…	0.0560572	0.02005		Rv3810-S	Order: 171932; Rv3810-A; EBMYCG00000001368; Exported repetitive protein [Source:UniProtKB/Swiss-Prot%3BAcc:P0A5P4]///Order: 171922; Rv3810-A; EBMYCG00000001368; Exported repetitive protein [Source:UniProtKB/Swiss-Prot%3BAcc:P0A5P4]///Order: 171926; Rv3810-A; EBMYCG00000001368; Exported repetitive protein [Source:UniProtKB/Swiss-Prot%3BAcc:P0A5P4]///Order: 171902; Rv3810-A; EBMYCG00000001368; Expo…	0.00694789	0.00211276
Rv3033-S	Order: 136502; Rv3033-A; EBMYCG00000001649; Putative uncharacterized protein [Source:UniProtKB/TrEMBL%3BAcc:O53280]///Order: 136506; Rv3033-A; EBMYCG00000001649; Putative uncharacterized protein [Source:UniProtKB/TrEMBL%3BAcc:O53280]///Order: 136510; Rv3033-A; EBMYCG00000001649; Putative uncharacterized protein [Source:UniProtKB/TrEMBL%3BAcc:O53280]///Order: 136488; Rv3033-A; EBMYCG00000001649; P…	0.00701361	0.0044192		Rv3862c-S	Order: 174497; Rv3862c-A; EBMYCG00000003427; POSSIBLE TRANSCRIPTIONAL REGULATORY PROTEIN WHIB-LIKE WHIB6 [Source:UniProtKB/TrEMBL%3BAcc:P96215]///Order: 174495; Rv3862c-A; EBMYCG00000003427; POSSIBLE TRANSCRIPTIONAL REGULATORY PROTEIN WHIB-LIKE WHIB6 [Source:UniProtKB/TrEMBL%3BAcc:P96215]///Order: 174499; Rv3862c-A; EBMYCG00000003427; POSSIBLE TRANSCRIPTIONAL REGULATORY PROTEIN WHIB-LIKE WHIB6 [S…	0.251267	0.0465694
Rv3088-S	Order: 138942; Rv3088-A; EBMYCG00000003401; Probable diacyglycerol O-acyltransferase tgs4 [Source:UniProtKB/Swiss-Prot%3BAcc:P67208]///Order: 138976; Rv3088-A; EBMYCG00000003401; Probable diacyglycerol O-acyltransferase tgs4 [Source:UniProtKB/Swiss-Prot%3BAcc:P67208]///Order: 138986; Rv3088-A; EBMYCG00000003401; Probable diacyglycerol O-acyltransferase tgs4 [Source:UniProtKB/Swiss-Prot%3BAcc:P672…	0.00667158	0.0460142
Rv3089-S	Order: 139014; Rv3089-A; EBMYCG00000001951; PROBABLE CHAIN-ASATTY-ACID-CoA LIGASE FADD13 (FATTY-ACYL-CoA SYNTHETASE) [Source:UniProtKB/TrEMBL%3BAcc:O53306]///Order: 139012; Rv3089-A; EBMYCG00000001951; PROBABLE CHAIN-ASATTY-ACID-CoA LIGASE FADD13 (FATTY-ACYL-CoA SYNTHETASE) [Source:UniProtKB/TrEMBL%3BAcc:O53306]///Order: 139000; Rv3089-A; EBMYCG00000001951; PROBABLE CHAIN-ASATTY-ACID-CoA LIGASE F…	0.00701361	0.0284178
Rv3143-AS	Order: 141173; Rv3143-S; EBMYCG00000001691; PROBABLE RESPONSE REGULATOR [Source:UniProtKB/TrEMBL%3BAcc:P95183]///Order: 141181; Rv3143-S; EBMYCG00000001691; PROBABLE RESPONSE REGULATOR [Source:UniProtKB/TrEMBL%3BAcc:P95183]///Order: 141169; Rv3143-S; EBMYCG00000001691; PROBABLE RESPONSE REGULATOR [Source:UniProtKB/TrEMBL%3BAcc:P95183]///Order: 141167; Rv3143-S; EBMYCG00000001691; PROBABLE RESPONS…	0.151448	0.0156536
Rv3145-S	Order: 141248; Rv3145-A; EBMYCG00000003711; NADH-quinone oxidoreductase subunit A [Source:UniProtKB/Swiss-Prot%3BAcc:P65563]///Order: 141256; Rv3145-A; EBMYCG00000003711; NADH-quinone oxidoreductase subunit A [Source:UniProtKB/Swiss-Prot%3BAcc:P65563]///Order: 141258; Rv3145-A; EBMYCG00000003711; NADH-quinone oxidoreductase subunit A [Source:UniProtKB/Swiss-Prot%3BAcc:P65563]///Order: 141262; Rv3…	0.976873	0.00584097
Rv3146-S	Order: 141274; Rv3146-A; EBMYCG00000002044; NADH-quinone oxidoreductase subunit B [Source:UniProtKB/Swiss-Prot%3BAcc:P65575]///Order: 141278; Rv3146-A; EBMYCG00000002044; NADH-quinone oxidoreductase subunit B [Source:UniProtKB/Swiss-Prot%3BAcc:P65575]///Order: 141264; Rv3146-A; EBMYCG00000002044; NADH-quinone oxidoreductase subunit B [Source:UniProtKB/Swiss-Prot%3BAcc:P65575]///Order: 141272; Rv3…	0.107109	0.0046443
Rv3147-S	Order: 141302; Rv3147-A; EBMYCG00000003937; NADH-quinone oxidoreductase subunit C [Source:UniProtKB/Swiss-Prot%3BAcc:P65571]///Order: 141290; Rv3147-A; EBMYCG00000003937; NADH-quinone oxidoreductase subunit C [Source:UniProtKB/Swiss-Prot%3BAcc:P65571]///Order: 141304; Rv3147-A; EBMYCG00000003937; NADH-quinone oxidoreductase subunit C [Source:UniProtKB/Swiss-Prot%3BAcc:P65571]///Order: 141298; Rv3…	0.0207791	0.00524678
Rv3148-S	Order: 141354; Rv3148-A; EBMYCG00000002485; NADH-quinone oxidoreductase subunit D [Source:UniProtKB/Swiss-Prot%3BAcc:P65569]///Order: 141320; Rv3148-A; EBMYCG00000002485; NADH-quinone oxidoreductase subunit D [Source:UniProtKB/Swiss-Prot%3BAcc:P65569]///Order: 141314; Rv3148-A; EBMYCG00000002485; NADH-quinone oxidoreductase subunit D [Source:UniProtKB/Swiss-Prot%3BAcc:P65569]///Order: 141324; Rv3…	0.0579986	0.00790618
Rv3149-S	Order: 141382; Rv3149-A; EBMYCG00000002212; NADH-quinone oxidoreductase subunit E [Source:UniProtKB/Swiss-Prot%3BAcc:P65573]///Order: 141376; Rv3149-A; EBMYCG00000002212; NADH-quinone oxidoreductase subunit E [Source:UniProtKB/Swiss-Prot%3BAcc:P65573]///Order: 141386; Rv3149-A; EBMYCG00000002212; NADH-quinone oxidoreductase subunit E [Source:UniProtKB/Swiss-Prot%3BAcc:P65573]///Order: 141384; Rv3…	0.00779114	0.0044192
Rv3150-S	Order: 141444; Rv3150-A; EBMYCG00000000521; NADH-quinone oxidoreductase subunit F [Source:UniProtKB/Swiss-Prot%3BAcc:P65567]///Order: 141418; Rv3150-A; EBMYCG00000000521; NADH-quinone oxidoreductase subunit F [Source:UniProtKB/Swiss-Prot%3BAcc:P65567]///Order: 141428; Rv3150-A; EBMYCG00000000521; NADH-quinone oxidoreductase subunit F [Source:UniProtKB/Swiss-Prot%3BAcc:P65567]///Order: 141450; Rv3…	0.035767	0.0044192
Rv3151-S	Order: 141482; Rv3151-A; EBMYCG00000000906; NADH-quinone oxidoreductase subunit G [Source:UniProtKB/Swiss-Prot%3BAcc:P95175]///Order: 141532; Rv3151-A; EBMYCG00000000906; NADH-quinone oxidoreductase subunit G [Source:UniProtKB/Swiss-Prot%3BAcc:P95175]///Order: 141486; Rv3151-A; EBMYCG00000000906; NADH-quinone oxidoreductase subunit G [Source:UniProtKB/Swiss-Prot%3BAcc:P95175]///Order: 141502; Rv3…	0.0258291	0.0063391
Rv3152-S	Order: 141576; Rv3152-A; EBMYCG00000002004; NADH-quinone oxidoreductase subunit H [Source:UniProtKB/Swiss-Prot%3BAcc:P65561]///Order: 141552; Rv3152-A; EBMYCG00000002004; NADH-quinone oxidoreductase subunit H [Source:UniProtKB/Swiss-Prot%3BAcc:P65561]///Order: 141558; Rv3152-A; EBMYCG00000002004; NADH-quinone oxidoreductase subunit H [Source:UniProtKB/Swiss-Prot%3BAcc:P65561]///Order: 141582; Rv3…	0.0740161	0.011087
Rv3153-S	Order: 141620; Rv3153-A; EBMYCG00000000781; NADH-quinone oxidoreductase subunit I [Source:UniProtKB/Swiss-Prot%3BAcc:P95173]///Order: 141606; Rv3153-A; EBMYCG00000000781; NADH-quinone oxidoreductase subunit I [Source:UniProtKB/Swiss-Prot%3BAcc:P95173]///Order: 141622; Rv3153-A; EBMYCG00000000781; NADH-quinone oxidoreductase subunit I [Source:UniProtKB/Swiss-Prot%3BAcc:P95173]///Order: 141624; Rv3…	0.257804	0.00827072
Rv3154-S	Order: 141630; Rv3154-A; EBMYCG00000000339; NADH dehydrogenase I, J subunit [Source:UniProtKB/TrEMBL%3BAcc:P95172]///Order: 141628; Rv3154-A; EBMYCG00000000339; NADH dehydrogenase I, J subunit [Source:UniProtKB/TrEMBL%3BAcc:P95172]///Order: 141632; Rv3154-A; EBMYCG00000000339; NADH dehydrogenase I, J subunit [Source:UniProtKB/TrEMBL%3BAcc:P95172]///Order: 141650; Rv3154-A; EBMYCG00000000339; NADH…	0.0672552	0.0113158
Rv3155-S	Order: 141660; Rv3155-A; EBMYCG00000000419; NADH-quinone oxidoreductase subunit K [Source:UniProtKB/Swiss-Prot%3BAcc:P65565]///Order: 141664; Rv3155-A; EBMYCG00000000419; NADH-quinone oxidoreductase subunit K [Source:UniProtKB/Swiss-Prot%3BAcc:P65565]///Order: 141666; Rv3155-A; EBMYCG00000000419; NADH-quinone oxidoreductase subunit K [Source:UniProtKB/Swiss-Prot%3BAcc:P65565]///Order: 141670; Rv3…	0.0706209	0.00642092
Rv3156-S	Order: 141710; Rv3156-A; EBMYCG00000003744; NADH-quinone oxidoreductase subunit L [Source:UniProtKB/Swiss-Prot%3BAcc:O86350]///Order: 141690; Rv3156-A; EBMYCG00000003744; NADH-quinone oxidoreductase subunit L [Source:UniProtKB/Swiss-Prot%3BAcc:O86350]///Order: 141748; Rv3156-A; EBMYCG00000003744; NADH-quinone oxidoreductase subunit L [Source:UniProtKB/Swiss-Prot%3BAcc:O86350]///Order: 141708; Rv3…	0.169755	0.00824016
Rv3157-S	Order: 141764; Rv3157-A; EBMYCG00000003345; NADH-quinone oxidoreductase subunit M [Source:UniProtKB/Swiss-Prot%3BAcc:O53307]///Order: 141760; Rv3157-A; EBMYCG00000003345; NADH-quinone oxidoreductase subunit M [Source:UniProtKB/Swiss-Prot%3BAcc:O53307]///Order: 141808; Rv3157-A; EBMYCG00000003345; NADH-quinone oxidoreductase subunit M [Source:UniProtKB/Swiss-Prot%3BAcc:O53307]///Order: 141750; Rv3…	0.0692633	0.00896279
Rv3158-S	Order: 141826; Rv3158-A; EBMYCG00000003649; NADH-quinone oxidoreductase subunit N [Source:UniProtKB/Swiss-Prot%3BAcc:P0A5M0]///Order: 141852; Rv3158-A; EBMYCG00000003649; NADH-quinone oxidoreductase subunit N [Source:UniProtKB/Swiss-Prot%3BAcc:P0A5M0]///Order: 141878; Rv3158-A; EBMYCG00000003649; NADH-quinone oxidoreductase subunit N [Source:UniProtKB/Swiss-Prot%3BAcc:P0A5M0]///Order: 141834; Rv3…	0.0689877	0.0063391
Rv3295-S	Order: 147862; Rv3295-A; EBMYCG00000002058; PROBABLE TRANSCRIPTIONAL REGULATORY PROTEIN (PROBABLY TETR-ASAMILY) [Source:UniProtKB/TrEMBL%3BAcc:P96900]///Order: 147860; Rv3295-A; EBMYCG00000002058; PROBABLE TRANSCRIPTIONAL REGULATORY PROTEIN (PROBABLY TETR-ASAMILY) [Source:UniProtKB/TrEMBL%3BAcc:P96900]///Order: 147872; Rv3295-A; EBMYCG00000002058; PROBABLE TRANSCRIPTIONAL REGULATORY PROTEIN (PROB…	0.610121	0.0206841
Rv3346c-AS	Order: 150562; Rv3346c-S; EBMYCG00000003428; Putative uncharacterized protein [Source:UniProtKB/TrEMBL%3BAcc:O50377]///Order: 150568; Rv3346c-S; EBMYCG00000003428; Putative uncharacterized protein [Source:UniProtKB/TrEMBL%3BAcc:O50377]///Order: 150560; Rv3346c-S; EBMYCG00000003428; Putative uncharacterized protein [Source:UniProtKB/TrEMBL%3BAcc:O50377]///Order: 150564; Rv3346c-S; EBMYCG0000000342…	0.442986	0.0143063
Rv3354-S	Order: 151612; Rv3354-A; EBMYCG00000000122; Putative uncharacterized protein [Source:UniProtKB/TrEMBL%3BAcc:O50383]///Order: 151602; Rv3354-A; EBMYCG00000000122; Putative uncharacterized protein [Source:UniProtKB/TrEMBL%3BAcc:O50383]///Order: 151600; Rv3354-A; EBMYCG00000000122; Putative uncharacterized protein [Source:UniProtKB/TrEMBL%3BAcc:O50383]///Order: 151606; Rv3354-A; EBMYCG00000000122; P…	0.0875616	0.0494274
Rv3355c-AS	Order: 151624; Rv3355c-S; EBMYCG00000003742; Rv3346/55c fusion protein [Source:UniProtKB/TrEMBL%3BAcc:O50384]///Order: 151620; Rv3355c-S; EBMYCG00000003742; Rv3346/55c fusion protein [Source:UniProtKB/TrEMBL%3BAcc:O50384]///Order: 151628; Rv3355c-S; EBMYCG00000003742; Rv3346/55c fusion protein [Source:UniProtKB/TrEMBL%3BAcc:O50384]///Order: 151626; Rv3355c-S; EBMYCG00000003742; Rv3346/55c fusion …	0.713166	0.02005
Rv3390-S	Order: 153048; Rv3390-A; EBMYCG00000000242; PROBABLE CONSERVED LIPOPROTEIN LPQD [Source:UniProtKB/TrEMBL%3BAcc:O50416]///Order: 153052; Rv3390-A; EBMYCG00000000242; PROBABLE CONSERVED LIPOPROTEIN LPQD [Source:UniProtKB/TrEMBL%3BAcc:O50416]///Order: 153066; Rv3390-A; EBMYCG00000000242; PROBABLE CONSERVED LIPOPROTEIN LPQD [Source:UniProtKB/TrEMBL%3BAcc:O50416]///Order: 153064; Rv3390-A; EBMYCG00000…	0.0208386	0.00584097
Rv3612c-S	Order: 163053; Rv3612c-A; EBMYCG00000003599; Putative uncharacterized protein [Source:UniProtKB/TrEMBL%3BAcc:O06271]///Order: 163049; Rv3612c-A; EBMYCG00000003599; Putative uncharacterized protein [Source:UniProtKB/TrEMBL%3BAcc:O06271]///Order: 163051; Rv3612c-A; EBMYCG00000003599; Putative uncharacterized protein [Source:UniProtKB/TrEMBL%3BAcc:O06271]///Order: 163045; Rv3612c-A; EBMYCG0000000359…	0.186351	0.0417178
Rv3613c-S	Order: 163061; Rv3613c-A; EBMYCG00000001545; Putative uncharacterized protein [Source:UniProtKB/TrEMBL%3BAcc:O06270]///Order: 163057; Rv3613c-A; EBMYCG00000001545; Putative uncharacterized protein [Source:UniProtKB/TrEMBL%3BAcc:O06270]///Order: 163059; Rv3613c-A; EBMYCG00000001545; Putative uncharacterized protein [Source:UniProtKB/TrEMBL%3BAcc:O06270]///Order: 163055; Rv3613c-A; EBMYCG0000000154…	0.619848	0.021982
Rv3614c-S	Order: 163069; Rv3614c-A; EBMYCG00000003662; ESX-1 secretion-associated protein EspD [Source:UniProtKB/Swiss-Prot%3BAcc:O06269]///Order: 163065; Rv3614c-A; EBMYCG00000003662; ESX-1 secretion-associated protein EspD [Source:UniProtKB/Swiss-Prot%3BAcc:O06269]///Order: 163081; Rv3614c-A; EBMYCG00000003662; ESX-1 secretion-associated protein EspD [Source:UniProtKB/Swiss-Prot%3BAcc:O06269]///Order: 16…	0.487838	0.0339698
Rv3615c-S	Order: 163093; Rv3615c-A; EBMYCG00000001162; ESX-1 secretion-associated protein EspC [Source:UniProtKB/Swiss-Prot%3BAcc:P65087]///Order: 163097; Rv3615c-A; EBMYCG00000001162; ESX-1 secretion-associated protein EspC [Source:UniProtKB/Swiss-Prot%3BAcc:P65087]///Order: 163103; Rv3615c-A; EBMYCG00000001162; ESX-1 secretion-associated protein EspC [Source:UniProtKB/Swiss-Prot%3BAcc:P65087]///Order: 16…	0.392478	0.0344054
Rv3616c-S	Order: 163107; Rv3616c-A; EBMYCG00000000738; ESX-1 secretion-associated protein EspA [Source:UniProtKB/Swiss-Prot%3BAcc:O06267]///Order: 163131; Rv3616c-A; EBMYCG00000000738; ESX-1 secretion-associated protein EspA [Source:UniProtKB/Swiss-Prot%3BAcc:O06267]///Order: 163151; Rv3616c-A; EBMYCG00000000738; ESX-1 secretion-associated protein EspA [Source:UniProtKB/Swiss-Prot%3BAcc:O06267]///Order: 16…	0.73589	0.0232566
Rv3675-S	Order: 165566; Rv3675-A; EBMYCG00000002400; Putative uncharacterized protein [Source:UniProtKB/TrEMBL%3BAcc:O69643]///Order: 165558; Rv3675-A; EBMYCG00000002400; Putative uncharacterized protein [Source:UniProtKB/TrEMBL%3BAcc:O69643]///Order: 165556; Rv3675-A; EBMYCG00000002400; Putative uncharacterized protein [Source:UniProtKB/TrEMBL%3BAcc:O69643]///Order: 165560; Rv3675-A; EBMYCG00000002400; P…	0.00701361	0.0457513
Rv3764c-AS	Order: 169352; Rv3764c-S; EBMYCG00000003841; POSSIBLE TWO COMPONENT SENSOR KINASE [Source:UniProtKB/TrEMBL%3BAcc:O69729]///Order: 169372; Rv3764c-S; EBMYCG00000003841; POSSIBLE TWO COMPONENT SENSOR KINASE [Source:UniProtKB/TrEMBL%3BAcc:O69729]///Order: 169344; Rv3764c-S; EBMYCG00000003841; POSSIBLE TWO COMPONENT SENSOR KINASE [Source:UniProtKB/TrEMBL%3BAcc:O69729]///Order: 169324; Rv3764c-S; EBMY…	0.988573	0.02005

## Sheet: Slow 0 vs. 1 MGT
downregulated over time					upregulated over time
GeneName	Description	p (Corr) (Growth Rate)	p (Corr) (MGT)		GeneName	Description	p (Corr) (Growth Rate)	p (Corr) (MGT)
Rv0006-S	Order: 000334; Rv0006-A; EBMYCG00000001336; DNA gyrase subunit A [Source:UniProtKB/Swiss-Prot%3BAcc:Q07702]///Order: 000338; Rv0006-A; EBMYCG00000001336; DNA gyrase subunit A [Source:UniProtKB/Swiss-Prot%3BAcc:Q07702]///Order: 000310; Rv0006-A; EBMYCG00000001336; DNA gyrase subunit A [Source:UniProtKB/Swiss-Prot%3BAcc:Q07702]///Order: 000392; Rv0006-A; EBMYCG00000001336; DNA gyrase subunit A [Sou…	0.013478	0.0145858		Rv0002-AS	Order: 000091; Rv0002-S; EBMYCG00000000149; DNA polymerase III subunit beta [Source:UniProtKB/Swiss-Prot%3BAcc:Q50790]///Order: 000117; Rv0002-S; EBMYCG00000000149; DNA polymerase III subunit beta [Source:UniProtKB/Swiss-Prot%3BAcc:Q50790]///Order: 000109; Rv0002-S; EBMYCG00000000149; DNA polymerase III subunit beta [Source:UniProtKB/Swiss-Prot%3BAcc:Q50790]///Order: 000131; Rv0002-S; EBMYCG00000…	0.87162	0.0044192
Rv0129c-S	Order: 006311; Rv0129c-A; EBMYCG00000001074; Antigen 85-C [Source:UniProtKB/Swiss-Prot%3BAcc:P0A4V4]///Order: 006339; Rv0129c-A; EBMYCG00000001074; Antigen 85-C [Source:UniProtKB/Swiss-Prot%3BAcc:P0A4V4]///Order: 006313; Rv0129c-A; EBMYCG00000001074; Antigen 85-C [Source:UniProtKB/Swiss-Prot%3BAcc:P0A4V4]///Order: 006327; Rv0129c-A; EBMYCG00000001074; Antigen 85-C [Source:UniProtKB/Swiss-Prot%3BA…	0.00951397	0.0486862		Rv0006-AS	Order: 000321; Rv0006-S; EBMYCG00000001336; DNA gyrase subunit A [Source:UniProtKB/Swiss-Prot%3BAcc:Q07702]///Order: 000303; Rv0006-S; EBMYCG00000001336; DNA gyrase subunit A [Source:UniProtKB/Swiss-Prot%3BAcc:Q07702]///Order: 000313; Rv0006-S; EBMYCG00000001336; DNA gyrase subunit A [Source:UniProtKB/Swiss-Prot%3BAcc:Q07702]///Order: 000383; Rv0006-S; EBMYCG00000001336; DNA gyrase subunit A [Sou…	0.0115876	0.0183445
Rv0166-S	Order: 007882; Rv0166-A; EBMYCG00000002716; PROBABLE FATTY-ACID-CoA LIGASE FADD5 (FATTY-ACID-CoA SYNTHETASE) (FATTY-ACID-CoA SYNTHASE) [Source:UniProtKB/TrEMBL%3BAcc:O07411]///Order: 007858; Rv0166-A; EBMYCG00000002716; PROBABLE FATTY-ACID-CoA LIGASE FADD5 (FATTY-ACID-CoA SYNTHETASE) (FATTY-ACID-CoA SYNTHASE) [Source:UniProtKB/TrEMBL%3BAcc:O07411]///Order: 007892; Rv0166-A; EBMYCG00000002716; PRO…	0.304903	0.00584097		Rv0008c-AS	Order: 000478; Rv0008c-S; EBMYCG00000003044; Uncharacterized protein Rv0008c/MT0010 [Source:UniProtKB/Swiss-Prot%3BAcc:P71577]///Order: 000486; Rv0008c-S; EBMYCG00000003044; Uncharacterized protein Rv0008c/MT0010 [Source:UniProtKB/Swiss-Prot%3BAcc:P71577]///Order: 000490; Rv0008c-S; EBMYCG00000003044; Uncharacterized protein Rv0008c/MT0010 [Source:UniProtKB/Swiss-Prot%3BAcc:P71577]///Order: 00048…	0.0131514	0.0344054
Rv0167-S	Order: 007944; Rv0167-A; EBMYCG00000002222; CONSERVED HYPOTHETICAL INTEGRAL MEMBRANE PROTEIN YRBE1A [Source:UniProtKB/TrEMBL%3BAcc:O07412]///Order: 007938; Rv0167-A; EBMYCG00000002222; CONSERVED HYPOTHETICAL INTEGRAL MEMBRANE PROTEIN YRBE1A [Source:UniProtKB/TrEMBL%3BAcc:O07412]///Order: 007926; Rv0167-A; EBMYCG00000002222; CONSERVED HYPOTHETICAL INTEGRAL MEMBRANE PROTEIN YRBE1A [Source:UniProtKB…	0.253153	0.0120031		Rv0026-AS	Order: 001243; Rv0026-S; EBMYCG00000001401; Uncharacterized protein Rv0026/MT0029 [Source:UniProtKB/Swiss-Prot%3BAcc:P71596]///Order: 001213; Rv0026-S; EBMYCG00000001401; Uncharacterized protein Rv0026/MT0029 [Source:UniProtKB/Swiss-Prot%3BAcc:P71596]///Order: 001211; Rv0026-S; EBMYCG00000001401; Uncharacterized protein Rv0026/MT0029 [Source:UniProtKB/Swiss-Prot%3BAcc:P71596]///Order: 001231; Rv0…	0.00701361	0.0184015
Rv0169-S	Order: 008016; Rv0169-A; EBMYCG00000002104; MCE-ASAMILY PROTEIN MCE1A [Source:UniProtKB/TrEMBL%3BAcc:Q79FZ9]///Order: 008032; Rv0169-A; EBMYCG00000002104; MCE-ASAMILY PROTEIN MCE1A [Source:UniProtKB/TrEMBL%3BAcc:Q79FZ9]///Order: 007994; Rv0169-A; EBMYCG00000002104; MCE-ASAMILY PROTEIN MCE1A [Source:UniProtKB/TrEMBL%3BAcc:Q79FZ9]///Order: 008034; Rv0169-A; EBMYCG00000002104; MCE-ASAMILY PROTEIN MC…	0.5846	0.00869175		Rv0055-AS	Order: 002385; Rv0055-S; EBMYCG00000002810; 30S ribosomal protein S18 1 [Source:UniProtKB/Swiss-Prot%3BAcc:P69230]///Order: 002379; Rv0055-S; EBMYCG00000002810; 30S ribosomal protein S18 1 [Source:UniProtKB/Swiss-Prot%3BAcc:P69230]///Order: 002381; Rv0055-S; EBMYCG00000002810; 30S ribosomal protein S18 1 [Source:UniProtKB/Swiss-Prot%3BAcc:P69230]///Order: 002389; Rv0055-S; EBMYCG00000002810; 30S …	0.0160464	0.020423
Rv0170-S	Order: 008066; Rv0170-A; EBMYCG00000000685; MCE-ASAMILY PROTEIN MCE1B [Source:UniProtKB/TrEMBL%3BAcc:O07414]///Order: 008074; Rv0170-A; EBMYCG00000000685; MCE-ASAMILY PROTEIN MCE1B [Source:UniProtKB/TrEMBL%3BAcc:O07414]///Order: 008050; Rv0170-A; EBMYCG00000000685; MCE-ASAMILY PROTEIN MCE1B [Source:UniProtKB/TrEMBL%3BAcc:O07414]///Order: 008046; Rv0170-A; EBMYCG00000000685; MCE-ASAMILY PROTEIN MC…	0.200323	0.0137972		Rv0056-AS	Order: 002393; Rv0056-S; EBMYCG00000002725; 50S ribosomal protein L9 [Source:UniProtKB/Swiss-Prot%3BAcc:P66315]///Order: 002403; Rv0056-S; EBMYCG00000002725; 50S ribosomal protein L9 [Source:UniProtKB/Swiss-Prot%3BAcc:P66315]///Order: 002407; Rv0056-S; EBMYCG00000002725; 50S ribosomal protein L9 [Source:UniProtKB/Swiss-Prot%3BAcc:P66315]///Order: 002405; Rv0056-S; EBMYCG00000002725; 50S ribosomal…	0.00841542	0.0423452
Rv0171-S	Order: 008114; Rv0171-A; EBMYCG00000000945; MCE-ASAMILY PROTEIN MCE1C [Source:UniProtKB/TrEMBL%3BAcc:O07415]///Order: 008110; Rv0171-A; EBMYCG00000000945; MCE-ASAMILY PROTEIN MCE1C [Source:UniProtKB/TrEMBL%3BAcc:O07415]///Order: 008136; Rv0171-A; EBMYCG00000000945; MCE-ASAMILY PROTEIN MCE1C [Source:UniProtKB/TrEMBL%3BAcc:O07415]///Order: 008140; Rv0171-A; EBMYCG00000000945; MCE-ASAMILY PROTEIN MC…	0.600854	0.00854591		Rv0087-S	Order: 003854; Rv0087-A; EBMYCG00000000366; POSSIBLE FORMATE HYDROGENASE HYCE (FHL) [Source:UniProtKB/TrEMBL%3BAcc:Q10884]///Order: 003868; Rv0087-A; EBMYCG00000000366; POSSIBLE FORMATE HYDROGENASE HYCE (FHL) [Source:UniProtKB/TrEMBL%3BAcc:Q10884]///Order: 003894; Rv0087-A; EBMYCG00000000366; POSSIBLE FORMATE HYDROGENASE HYCE (FHL) [Source:UniProtKB/TrEMBL%3BAcc:Q10884]///Order: 003858; Rv0087-A;…	0.028037	0.0478115
Rv0172-S	Order: 008178; Rv0172-A; EBMYCG00000002594; MCE-ASAMILY PROTEIN MCE1D [Source:UniProtKB/TrEMBL%3BAcc:O07416]///Order: 008176; Rv0172-A; EBMYCG00000002594; MCE-ASAMILY PROTEIN MCE1D [Source:UniProtKB/TrEMBL%3BAcc:O07416]///Order: 008170; Rv0172-A; EBMYCG00000002594; MCE-ASAMILY PROTEIN MCE1D [Source:UniProtKB/TrEMBL%3BAcc:O07416]///Order: 008158; Rv0172-A; EBMYCG00000002594; MCE-ASAMILY PROTEIN MC…	0.770004	0.0063391		Rv0088-AS	Order: 003917; Rv0088-S; EBMYCG00000001409; Uncharacterized protein Rv0088/MT0096 [Source:UniProtKB/Swiss-Prot%3BAcc:P0A5C3]///Order: 003901; Rv0088-S; EBMYCG00000001409; Uncharacterized protein Rv0088/MT0096 [Source:UniProtKB/Swiss-Prot%3BAcc:P0A5C3]///Order: 003919; Rv0088-S; EBMYCG00000001409; Uncharacterized protein Rv0088/MT0096 [Source:UniProtKB/Swiss-Prot%3BAcc:P0A5C3]///Order: 003923; Rv0…	0.00701361	0.0146729
Rv0173-S	Order: 008220; Rv0173-A; EBMYCG00000003770; POSSIBLE MCE-ASAMILY LIPOPROTEIN LPRK (MCE-ASAMILY LIPOPROTEIN MCE1E) [Source:UniProtKB/TrEMBL%3BAcc:O07417]///Order: 008254; Rv0173-A; EBMYCG00000003770; POSSIBLE MCE-ASAMILY LIPOPROTEIN LPRK (MCE-ASAMILY LIPOPROTEIN MCE1E) [Source:UniProtKB/TrEMBL%3BAcc:O07417]///Order: 008244; Rv0173-A; EBMYCG00000003770; POSSIBLE MCE-ASAMILY LIPOPROTEIN LPRK (MCE-AS…	0.516431	0.00584097		Rv0095c-S	Order: 004227; Rv0095c-A; EBMYCG00000001664; Putative uncharacterized protein Rv0095c [Source:UniProtKB/Swiss-Prot%3BAcc:Q10891]///Order: 004223; Rv0095c-A; EBMYCG00000001664; Putative uncharacterized protein Rv0095c [Source:UniProtKB/Swiss-Prot%3BAcc:Q10891]///Order: 004219; Rv0095c-A; EBMYCG00000001664; Putative uncharacterized protein Rv0095c [Source:UniProtKB/Swiss-Prot%3BAcc:Q10891]///Order:…	0.0505613	0.0303791
Rv0174-S	Order: 008266; Rv0174-A; EBMYCG00000001009; MCE-ASAMILY PROTEIN MCE1F [Source:UniProtKB/TrEMBL%3BAcc:O07418]///Order: 008270; Rv0174-A; EBMYCG00000001009; MCE-ASAMILY PROTEIN MCE1F [Source:UniProtKB/TrEMBL%3BAcc:O07418]///Order: 008276; Rv0174-A; EBMYCG00000001009; MCE-ASAMILY PROTEIN MCE1F [Source:UniProtKB/TrEMBL%3BAcc:O07418]///Order: 008298; Rv0174-A; EBMYCG00000001009; MCE-ASAMILY PROTEIN MC…	0.164407	0.0291975		Rv0117-AS	Order: 005681; Rv0117-S; EBMYCG00000000424; OXIDATIVE STRESS RESPONSE REGULATORY PROTEIN OXYS [Source:UniProtKB/TrEMBL%3BAcc:O33175]///Order: 005717; Rv0117-S; EBMYCG00000000424; OXIDATIVE STRESS RESPONSE REGULATORY PROTEIN OXYS [Source:UniProtKB/TrEMBL%3BAcc:O33175]///Order: 005715; Rv0117-S; EBMYCG00000000424; OXIDATIVE STRESS RESPONSE REGULATORY PROTEIN OXYS [Source:UniProtKB/TrEMBL%3BAcc:O331…	0.00701361	0.0240288
Rv0430-S	Order: 020868; Rv0430-A; EBMYCG00000002487; Putative uncharacterized protein [Source:UniProtKB/TrEMBL%3BAcc:P96276]///Order: 020866; Rv0430-A; EBMYCG00000002487; Putative uncharacterized protein [Source:UniProtKB/TrEMBL%3BAcc:P96276]///Order: 020864; Rv0430-A; EBMYCG00000002487; Putative uncharacterized protein [Source:UniProtKB/TrEMBL%3BAcc:P96276]///Order: 020876; Rv0430-A; EBMYCG00000002487; P…	0.00701361	0.00524678		Rv0155-AS	Order: 007393; Rv0155-S; EBMYCG00000003115; PROBABLE NAD(P) TRANSHYDROGENASE (SUBUNIT ALPHA) PNTAA [FIRST PART%3B CATALYTIC PART] (PYRIDINE NUCLEOTIDE TRANSHYDROGENASE SUBUNIT ALPHA) (NICOTINAMIDE NUCLEOTIDE TRANSHYDROGENASE SUBUNIT ALPHA) [Source:UniProtKB/TrEMBL%3BAcc:P96832]///Order: 007429; Rv0155-S; EBMYCG00000003115; PROBABLE NAD(P) TRANSHYDROGENASE (SUBUNIT ALPHA) PNTAA [FIRST PART%3B CATA…	0.00721145	0.027366
Rv0440-S	Order: 021320; Rv0440-A; EBMYCG00000000404; 60 kDa chaperonin 2 [Source:UniProtKB/Swiss-Prot%3BAcc:P0A520]///Order: 021296; Rv0440-A; EBMYCG00000000404; 60 kDa chaperonin 2 [Source:UniProtKB/Swiss-Prot%3BAcc:P0A520]///Order: 021280; Rv0440-A; EBMYCG00000000404; 60 kDa chaperonin 2 [Source:UniProtKB/Swiss-Prot%3BAcc:P0A520]///Order: 021274; Rv0440-A; EBMYCG00000000404; 60 kDa chaperonin 2 [Source:…	0.038096	0.0335393		Rv0170-AS	Order: 008079; Rv0170-S; EBMYCG00000000685; MCE-ASAMILY PROTEIN MCE1B [Source:UniProtKB/TrEMBL%3BAcc:O07414]///Order: 008061; Rv0170-S; EBMYCG00000000685; MCE-ASAMILY PROTEIN MCE1B [Source:UniProtKB/TrEMBL%3BAcc:O07414]///Order: 008063; Rv0170-S; EBMYCG00000000685; MCE-ASAMILY PROTEIN MCE1B [Source:UniProtKB/TrEMBL%3BAcc:O07414]///Order: 008069; Rv0170-S; EBMYCG00000000685; MCE-ASAMILY PROTEIN MC…	0.00864198	0.0296163
Rv0460-S	Order: 022198; Rv0460-A; EBMYCG00000001405; CONSERVED HYDROPHOBIC PROTEIN [Source:UniProtKB/TrEMBL%3BAcc:O53745]///Order: 022196; Rv0460-A; EBMYCG00000001405; CONSERVED HYDROPHOBIC PROTEIN [Source:UniProtKB/TrEMBL%3BAcc:O53745]///Order: 022202; Rv0460-A; EBMYCG00000001405; CONSERVED HYDROPHOBIC PROTEIN [Source:UniProtKB/TrEMBL%3BAcc:O53745]///Order: 022192; Rv0460-A; EBMYCG00000001405; CONSERVED …	0.187139	0.0303791		Rv0177-AS	Order: 008391; Rv0177-S; EBMYCG00000002449; Putative uncharacterized protein [Source:UniProtKB/TrEMBL%3BAcc:O07421]///Order: 008397; Rv0177-S; EBMYCG00000002449; Putative uncharacterized protein [Source:UniProtKB/TrEMBL%3BAcc:O07421]///Order: 008403; Rv0177-S; EBMYCG00000002449; Putative uncharacterized protein [Source:UniProtKB/TrEMBL%3BAcc:O07421]///Order: 008387; Rv0177-S; EBMYCG00000002449; P…	0.0786058	0.0132036
Rv0516c-S	Order: 024459; Rv0516c-A; EBMYCG00000001879; Putative uncharacterized protein [Source:UniProtKB/TrEMBL%3BAcc:O33361]///Order: 024469; Rv0516c-A; EBMYCG00000001879; Putative uncharacterized protein [Source:UniProtKB/TrEMBL%3BAcc:O33361]///Order: 024475; Rv0516c-A; EBMYCG00000001879; Putative uncharacterized protein [Source:UniProtKB/TrEMBL%3BAcc:O33361]///Order: 024471; Rv0516c-A; EBMYCG0000000187…	0.00667158	0.0028343		Rv0178-AS	Order: 008411; Rv0178-S; EBMYCG00000000160; Putative uncharacterized protein [Source:UniProtKB/TrEMBL%3BAcc:O07422]///Order: 008407; Rv0178-S; EBMYCG00000000160; Putative uncharacterized protein [Source:UniProtKB/TrEMBL%3BAcc:O07422]///Order: 008425; Rv0178-S; EBMYCG00000000160; Putative uncharacterized protein [Source:UniProtKB/TrEMBL%3BAcc:O07422]///Order: 008413; Rv0178-S; EBMYCG00000000160; P…	0.0289058	0.0138951
Rv0655-S	Order: 030232; Rv0655-A; EBMYCG00000002079; Probable ribonucleotide transport ATP-binding protein mkl [Source:UniProtKB/Swiss-Prot%3BAcc:P63357]///Order: 030234; Rv0655-A; EBMYCG00000002079; Probable ribonucleotide transport ATP-binding protein mkl [Source:UniProtKB/Swiss-Prot%3BAcc:P63357]///Order: 030268; Rv0655-A; EBMYCG00000002079; Probable ribonucleotide transport ATP-binding protein mkl [So…	0.912817	0.00990121		Rv0187-AS	Order: 008823; Rv0187-S; EBMYCG00000001098; PROBABLE O-METHYLTRANSFERASE [Source:UniProtKB/TrEMBL%3BAcc:O07431]///Order: 008799; Rv0187-S; EBMYCG00000001098; PROBABLE O-METHYLTRANSFERASE [Source:UniProtKB/TrEMBL%3BAcc:O07431]///Order: 008809; Rv0187-S; EBMYCG00000001098; PROBABLE O-METHYLTRANSFERASE [Source:UniProtKB/TrEMBL%3BAcc:O07431]///Order: 008811; Rv0187-S; EBMYCG00000001098; PROBABLE O-ME…	0.00703424	0.0115828
Rv0668-S	Order: 030842; Rv0668-A; EBMYCG00000001410; DNA-directed RNA polymerase subunit beta' [Source:UniProtKB/Swiss-Prot%3BAcc:P0A674]///Order: 030782; Rv0668-A; EBMYCG00000001410; DNA-directed RNA polymerase subunit beta' [Source:UniProtKB/Swiss-Prot%3BAcc:P0A674]///Order: 030706; Rv0668-A; EBMYCG00000001410; DNA-directed RNA polymerase subunit beta' [Source:UniProtKB/Swiss-Prot%3BAcc:P0A674]///Order:…	0.015916	0.02005		Rv0188-AS	Order: 008839; Rv0188-S; EBMYCG00000002977; PROBABLE CONSERVED TRANSMEMBRANE PROTEIN [Source:UniProtKB/TrEMBL%3BAcc:O07432]///Order: 008837; Rv0188-S; EBMYCG00000002977; PROBABLE CONSERVED TRANSMEMBRANE PROTEIN [Source:UniProtKB/TrEMBL%3BAcc:O07432]///Order: 008833; Rv0188-S; EBMYCG00000002977; PROBABLE CONSERVED TRANSMEMBRANE PROTEIN [Source:UniProtKB/TrEMBL%3BAcc:O07432]///Order: 008835; Rv0188…	0.0148932	0.0056979
Rv0710-S	Order: 032426; Rv0710-A; EBMYCG00000003851; 30S ribosomal protein S17 [Source:UniProtKB/Swiss-Prot%3BAcc:P95058]///Order: 032420; Rv0710-A; EBMYCG00000003851; 30S ribosomal protein S17 [Source:UniProtKB/Swiss-Prot%3BAcc:P95058]///Order: 032412; Rv0710-A; EBMYCG00000003851; 30S ribosomal protein S17 [Source:UniProtKB/Swiss-Prot%3BAcc:P95058]///Order: 032422; Rv0710-A; EBMYCG00000003851; 30S riboso…	0.0144677	0.0440949		Rv0193c-AS	Order: 009088; Rv0193c-S; EBMYCG00000002233; Putative uncharacterized protein [Source:UniProtKB/TrEMBL%3BAcc:O07437]///Order: 009092; Rv0193c-S; EBMYCG00000002233; Putative uncharacterized protein [Source:UniProtKB/TrEMBL%3BAcc:O07437]///Order: 009070; Rv0193c-S; EBMYCG00000002233; Putative uncharacterized protein [Source:UniProtKB/TrEMBL%3BAcc:O07437]///Order: 009050; Rv0193c-S; EBMYCG0000000223…	0.00701361	0.0400486
Rv0860-S	Order: 038526; Rv0860-A; EBMYCG00000000720; PROBABLE FATTY OXIDATION PROTEIN FADB [Source:UniProtKB/TrEMBL%3BAcc:O53872]///Order: 038500; Rv0860-A; EBMYCG00000000720; PROBABLE FATTY OXIDATION PROTEIN FADB [Source:UniProtKB/TrEMBL%3BAcc:O53872]///Order: 038508; Rv0860-A; EBMYCG00000000720; PROBABLE FATTY OXIDATION PROTEIN FADB [Source:UniProtKB/TrEMBL%3BAcc:O53872]///Order: 038524; Rv0860-A; EBMYC…	0.706667	0.0498017		Rv0195-AS	Order: 009297; Rv0195-S; EBMYCG00000000893; POSSIBLE TWO COMPONENT TRANSCRIPTIONAL REGULATORY PROTEIN (PROBABLY LUXR-ASAMILY) [Source:UniProtKB/TrEMBL%3BAcc:O53646]///Order: 009307; Rv0195-S; EBMYCG00000000893; POSSIBLE TWO COMPONENT TRANSCRIPTIONAL REGULATORY PROTEIN (PROBABLY LUXR-ASAMILY) [Source:UniProtKB/TrEMBL%3BAcc:O53646]///Order: 009305; Rv0195-S; EBMYCG00000000893; POSSIBLE TWO COMPONEN…	0.239063	0.0163023
Rv0883c-S	Order: 039449; Rv0883c-A; EBMYCG00000000840; Uncharacterized protein Rv0883c/MT0906 [Source:UniProtKB/Swiss-Prot%3BAcc:P64739]///Order: 039463; Rv0883c-A; EBMYCG00000000840; Uncharacterized protein Rv0883c/MT0906 [Source:UniProtKB/Swiss-Prot%3BAcc:P64739]///Order: 039451; Rv0883c-A; EBMYCG00000000840; Uncharacterized protein Rv0883c/MT0906 [Source:UniProtKB/Swiss-Prot%3BAcc:P64739]///Order: 03945…	0.338767	0.00558904		Rv0196-S	Order: 009324; Rv0196-A; EBMYCG00000000725; Uncharacterized HTH-type transcriptional regulator Rv0196/MT0206 [Source:UniProtKB/Swiss-Prot%3BAcc:O53647]///Order: 009322; Rv0196-A; EBMYCG00000000725; Uncharacterized HTH-type transcriptional regulator Rv0196/MT0206 [Source:UniProtKB/Swiss-Prot%3BAcc:O53647]///Order: 009320; Rv0196-A; EBMYCG00000000725; Uncharacterized HTH-type transcriptional regula…	0.00667158	0.0133825
Rv0896-S	Order: 040238; Rv0896-A; EBMYCG00000002704; Citrate synthase 1 [Source:UniProtKB/Swiss-Prot%3BAcc:Q10530]///Order: 040248; Rv0896-A; EBMYCG00000002704; Citrate synthase 1 [Source:UniProtKB/Swiss-Prot%3BAcc:Q10530]///Order: 040246; Rv0896-A; EBMYCG00000002704; Citrate synthase 1 [Source:UniProtKB/Swiss-Prot%3BAcc:Q10530]///Order: 040232; Rv0896-A; EBMYCG00000002704; Citrate synthase 1 [Source:UniP…	0.0910212	0.0325962		Rv0198c-AS	Order: 009438; Rv0198c-S; EBMYCG00000001479; Endopeptidase, peptidase family M13 [Source:UniProtKB/TrEMBL%3BAcc:O53649]///Order: 009466; Rv0198c-S; EBMYCG00000001479; Endopeptidase, peptidase family M13 [Source:UniProtKB/TrEMBL%3BAcc:O53649]///Order: 009452; Rv0198c-S; EBMYCG00000001479; Endopeptidase, peptidase family M13 [Source:UniProtKB/TrEMBL%3BAcc:O53649]///Order: 009500; Rv0198c-S; EBMYCG0…	0.052497	0.0244089
Rv0996-S	Order: 044772; Rv0996-A; EBMYCG00000002240; PROBABLE CONSERVED TRANSMEMBRANE PROTEIN [Source:UniProtKB/TrEMBL%3BAcc:O05579]///Order: 044786; Rv0996-A; EBMYCG00000002240; PROBABLE CONSERVED TRANSMEMBRANE PROTEIN [Source:UniProtKB/TrEMBL%3BAcc:O05579]///Order: 044778; Rv0996-A; EBMYCG00000002240; PROBABLE CONSERVED TRANSMEMBRANE PROTEIN [Source:UniProtKB/TrEMBL%3BAcc:O05579]///Order: 044746; Rv0996…	0.316853	0.00237956		Rv0231-AS	Order: 011163; Rv0231-S; EBMYCG00000003506; Acyl-CoA dehydrogenase, putative [Source:UniProtKB/TrEMBL%3BAcc:P96414]///Order: 011171; Rv0231-S; EBMYCG00000003506; Acyl-CoA dehydrogenase, putative [Source:UniProtKB/TrEMBL%3BAcc:P96414]///Order: 011147; Rv0231-S; EBMYCG00000003506; Acyl-CoA dehydrogenase, putative [Source:UniProtKB/TrEMBL%3BAcc:P96414]///Order: 011159; Rv0231-S; EBMYCG00000003506; A…	0.0662734	0.0419678
Rv1070c-S	Order: 048055; Rv1070c-A; EBMYCG00000003782; Probable enoyl-CoA hydratase echA8 [Source:UniProtKB/Swiss-Prot%3BAcc:P64016]///Order: 048061; Rv1070c-A; EBMYCG00000003782; Probable enoyl-CoA hydratase echA8 [Source:UniProtKB/Swiss-Prot%3BAcc:P64016]///Order: 048057; Rv1070c-A; EBMYCG00000003782; Probable enoyl-CoA hydratase echA8 [Source:UniProtKB/Swiss-Prot%3BAcc:P64016]///Order: 048039; Rv1070c-A…	0.0235801	0.0182793		Rv0240-S	Order: 011648; Rv0240-A; EBMYCG00000001059; Putative uncharacterized protein [Source:UniProtKB/TrEMBL%3BAcc:O53663]///Order: 011642; Rv0240-A; EBMYCG00000001059; Putative uncharacterized protein [Source:UniProtKB/TrEMBL%3BAcc:O53663]///Order: 011644; Rv0240-A; EBMYCG00000001059; Putative uncharacterized protein [Source:UniProtKB/TrEMBL%3BAcc:O53663]///Order: 011656; Rv0240-A; EBMYCG00000001059; P…	0.0137094	0.0158847
Rv1079-S	Order: 048430; Rv1079-A; EBMYCG00000000254; Cystathionine gamma-synthase [Source:UniProtKB/Swiss-Prot%3BAcc:P66875]///Order: 048458; Rv1079-A; EBMYCG00000000254; Cystathionine gamma-synthase [Source:UniProtKB/Swiss-Prot%3BAcc:P66875]///Order: 048472; Rv1079-A; EBMYCG00000000254; Cystathionine gamma-synthase [Source:UniProtKB/Swiss-Prot%3BAcc:P66875]///Order: 048446; Rv1079-A; EBMYCG00000000254; C…	0.0900781	0.0175849		Rv0261c-AS	Order: 012632; Rv0261c-S; EBMYCG00000001470; Nitrite extrusion protein [Source:UniProtKB/TrEMBL%3BAcc:P95218]///Order: 012606; Rv0261c-S; EBMYCG00000001470; Nitrite extrusion protein [Source:UniProtKB/TrEMBL%3BAcc:P95218]///Order: 012608; Rv0261c-S; EBMYCG00000001470; Nitrite extrusion protein [Source:UniProtKB/TrEMBL%3BAcc:P95218]///Order: 012596; Rv0261c-S; EBMYCG00000001470; Nitrite extrusion …	0.00701361	0.045885
Rv1094-S	Order: 049154; Rv1094-A; EBMYCG00000003980; Putative acyl-[acyl-carrier-protein] desaturase desA2 [Source:UniProtKB/Swiss-Prot%3BAcc:O53442]///Order: 049172; Rv1094-A; EBMYCG00000003980; Putative acyl-[acyl-carrier-protein] desaturase desA2 [Source:UniProtKB/Swiss-Prot%3BAcc:O53442]///Order: 049178; Rv1094-A; EBMYCG00000003980; Putative acyl-[acyl-carrier-protein] desaturase desA2 [Source:UniProt…	0.34124	0.0219297		Rv0279c-AS	Order: 013594; Rv0279c-S; EBMYCG00000000712; PE-PGRS FAMILY PROTEIN [Source:UniProtKB/TrEMBL%3BAcc:Q79FY9]///Order: 013620; Rv0279c-S; EBMYCG00000000712; PE-PGRS FAMILY PROTEIN [Source:UniProtKB/TrEMBL%3BAcc:Q79FY9]///Order: 013598; Rv0279c-S; EBMYCG00000000712; PE-PGRS FAMILY PROTEIN [Source:UniProtKB/TrEMBL%3BAcc:Q79FY9]///Order: 013562; Rv0279c-S; EBMYCG00000000712; PE-PGRS FAMILY PROTEIN [Sou…	0.00829572	0.0475395
Rv1095-S	Order: 049190; Rv1095-A; EBMYCG00000003230; PROBABLE PHOH-LIKE PROTEIN PHOH2 (PHOSPHATE STARVATION-INDUCIBLE PROTEIN PSIH) [Source:UniProtKB/TrEMBL%3BAcc:O53443]///Order: 049206; Rv1095-A; EBMYCG00000003230; PROBABLE PHOH-LIKE PROTEIN PHOH2 (PHOSPHATE STARVATION-INDUCIBLE PROTEIN PSIH) [Source:UniProtKB/TrEMBL%3BAcc:O53443]///Order: 049204; Rv1095-A; EBMYCG00000003230; PROBABLE PHOH-LIKE PROTEIN …	0.0968885	0.0133369		Rv0294-S	Order: 014416; Rv0294-A; EBMYCG00000002951; Probable trans-aconitate 2-methyltransferase [Source:UniProtKB/Swiss-Prot%3BAcc:P66885]///Order: 014436; Rv0294-A; EBMYCG00000002951; Probable trans-aconitate 2-methyltransferase [Source:UniProtKB/Swiss-Prot%3BAcc:P66885]///Order: 014430; Rv0294-A; EBMYCG00000002951; Probable trans-aconitate 2-methyltransferase [Source:UniProtKB/Swiss-Prot%3BAcc:P66885]…	0.00701361	0.0216829
Rv1157c-S	Order: 051635; Rv1157c-A; EBMYCG00000001480; CONSERVED HYPOTHETICAL ALA-, PRO-SICH PROTEIN [Source:UniProtKB/TrEMBL%3BAcc:O06555]///Order: 051647; Rv1157c-A; EBMYCG00000001480; CONSERVED HYPOTHETICAL ALA-, PRO-SICH PROTEIN [Source:UniProtKB/TrEMBL%3BAcc:O06555]///Order: 051649; Rv1157c-A; EBMYCG00000001480; CONSERVED HYPOTHETICAL ALA-, PRO-SICH PROTEIN [Source:UniProtKB/TrEMBL%3BAcc:O06555]///Ord…	0.270589	0.0107818		Rv0304c-AS	Order: 014984; Rv0304c-S; EBMYCG00000001922; PPE FAMILY PROTEIN [Source:UniProtKB/TrEMBL%3BAcc:Q6MX49]///Order: 014738; Rv0304c-S; EBMYCG00000001922; PPE FAMILY PROTEIN [Source:UniProtKB/TrEMBL%3BAcc:Q6MX49]///Order: 014906; Rv0304c-S; EBMYCG00000001922; PPE FAMILY PROTEIN [Source:UniProtKB/TrEMBL%3BAcc:Q6MX49]///Order: 014980; Rv0304c-S; EBMYCG00000001922; PPE FAMILY PROTEIN [Source:UniProtKB/Tr…	0.0358118	0.048889
Rv1158c-S	Order: 051659; Rv1158c-A; EBMYCG00000003900; CONSERVED HYPOTHETICAL ALA-, PRO-SICH PROTEIN [Source:UniProtKB/TrEMBL%3BAcc:O06556]///Order: 051653; Rv1158c-A; EBMYCG00000003900; CONSERVED HYPOTHETICAL ALA-, PRO-SICH PROTEIN [Source:UniProtKB/TrEMBL%3BAcc:O06556]///Order: 051675; Rv1158c-A; EBMYCG00000003900; CONSERVED HYPOTHETICAL ALA-, PRO-SICH PROTEIN [Source:UniProtKB/TrEMBL%3BAcc:O06556]///Ord…	0.0666383	0.0100291		Rv0305c-AS	Order: 015054; Rv0305c-S; EBMYCG00000002272; PPE FAMILY PROTEIN [Source:UniProtKB/TrEMBL%3BAcc:Q6MX48]///Order: 015008; Rv0305c-S; EBMYCG00000002272; PPE FAMILY PROTEIN [Source:UniProtKB/TrEMBL%3BAcc:Q6MX48]///Order: 015080; Rv0305c-S; EBMYCG00000002272; PPE FAMILY PROTEIN [Source:UniProtKB/TrEMBL%3BAcc:Q6MX48]///Order: 015060; Rv0305c-S; EBMYCG00000002272; PPE FAMILY PROTEIN [Source:UniProtKB/Tr…	0.0566336	0.0303791
Rv1233c-S	Order: 055369; Rv1233c-A; EBMYCG00000000418; CONSERVED HYPOTHETICAL MEMBRANE PROTEIN [Source:UniProtKB/TrEMBL%3BAcc:O86316]///Order: 055367; Rv1233c-A; EBMYCG00000000418; CONSERVED HYPOTHETICAL MEMBRANE PROTEIN [Source:UniProtKB/TrEMBL%3BAcc:O86316]///Order: 055359; Rv1233c-A; EBMYCG00000000418; CONSERVED HYPOTHETICAL MEMBRANE PROTEIN [Source:UniProtKB/TrEMBL%3BAcc:O86316]///Order: 055365; Rv1233…	0.532641	0.0112009		Rv0306-AS	Order: 015125; Rv0306-S; EBMYCG00000003471; Nitroreductase, cobalamin biosynthesis protein [Source:UniProtKB/TrEMBL%3BAcc:O07233]///Order: 015127; Rv0306-S; EBMYCG00000003471; Nitroreductase, cobalamin biosynthesis protein [Source:UniProtKB/TrEMBL%3BAcc:O07233]///Order: 015135; Rv0306-S; EBMYCG00000003471; Nitroreductase, cobalamin biosynthesis protein [Source:UniProtKB/TrEMBL%3BAcc:O07233]///Ord…	0.0510178	0.0238728
Rv1304-S	Order: 058746; Rv1304-A; EBMYCG00000003497; ATP synthase subunit a [Source:UniProtKB/Swiss-Prot%3BAcc:P63654]///Order: 058760; Rv1304-A; EBMYCG00000003497; ATP synthase subunit a [Source:UniProtKB/Swiss-Prot%3BAcc:P63654]///Order: 058754; Rv1304-A; EBMYCG00000003497; ATP synthase subunit a [Source:UniProtKB/Swiss-Prot%3BAcc:P63654]///Order: 058740; Rv1304-A; EBMYCG00000003497; ATP synthase subuni…	0.0071824	0.0344054		Rv0308-AS	Order: 015197; Rv0308-S; EBMYCG00000000544; PAP2 superfamily protein [Source:UniProtKB/TrEMBL%3BAcc:O07235]///Order: 015169; Rv0308-S; EBMYCG00000000544; PAP2 superfamily protein [Source:UniProtKB/TrEMBL%3BAcc:O07235]///Order: 015167; Rv0308-S; EBMYCG00000000544; PAP2 superfamily protein [Source:UniProtKB/TrEMBL%3BAcc:O07235]///Order: 015189; Rv0308-S; EBMYCG00000000544; PAP2 superfamily protein …	0.00701833	0.020423
Rv1307-S	Order: 058800; Rv1307-A; EBMYCG00000001884; ATP synthase subunit b-delta [Source:UniProtKB/Swiss-Prot%3BAcc:P0A500]///Order: 058802; Rv1307-A; EBMYCG00000001884; ATP synthase subunit b-delta [Source:UniProtKB/Swiss-Prot%3BAcc:P0A500]///Order: 058808; Rv1307-A; EBMYCG00000001884; ATP synthase subunit b-delta [Source:UniProtKB/Swiss-Prot%3BAcc:P0A500]///Order: 058820; Rv1307-A; EBMYCG00000001884; A…	0.0426994	0.0279353		Rv0325-AS	Order: 015777; Rv0325-S; EBMYCG00000003203; Putative uncharacterized protein [Source:UniProtKB/TrEMBL%3BAcc:O07250]///Order: 015771; Rv0325-S; EBMYCG00000003203; Putative uncharacterized protein [Source:UniProtKB/TrEMBL%3BAcc:O07250]///Order: 015775; Rv0325-S; EBMYCG00000003203; Putative uncharacterized protein [Source:UniProtKB/TrEMBL%3BAcc:O07250]///Order: 015773; Rv0325-S; EBMYCG00000003203; P…	0.00753261	0.0422182
Rv1308-S	Order: 058874; Rv1308-A; EBMYCG00000002068; ATP synthase subunit alpha [Source:UniProtKB/Swiss-Prot%3BAcc:P63673]///Order: 058864; Rv1308-A; EBMYCG00000002068; ATP synthase subunit alpha [Source:UniProtKB/Swiss-Prot%3BAcc:P63673]///Order: 058918; Rv1308-A; EBMYCG00000002068; ATP synthase subunit alpha [Source:UniProtKB/Swiss-Prot%3BAcc:P63673]///Order: 058880; Rv1308-A; EBMYCG00000002068; ATP syn…	0.0306636	0.030473		Rv0344c-AS	Order: 016674; Rv0344c-S; EBMYCG00000001991; Lipoprotein, putative [Source:UniProtKB/TrEMBL%3BAcc:O06295]///Order: 016668; Rv0344c-S; EBMYCG00000001991; Lipoprotein, putative [Source:UniProtKB/TrEMBL%3BAcc:O06295]///Order: 016690; Rv0344c-S; EBMYCG00000001991; Lipoprotein, putative [Source:UniProtKB/TrEMBL%3BAcc:O06295]///Order: 016688; Rv0344c-S; EBMYCG00000001991; Lipoprotein, putative [Source:…	0.261995	0.011087
Rv1309-S	Order: 058952; Rv1309-A; EBMYCG00000003875; ATP synthase gamma chain [Source:UniProtKB/Swiss-Prot%3BAcc:P63671]///Order: 058924; Rv1309-A; EBMYCG00000003875; ATP synthase gamma chain [Source:UniProtKB/Swiss-Prot%3BAcc:P63671]///Order: 058958; Rv1309-A; EBMYCG00000003875; ATP synthase gamma chain [Source:UniProtKB/Swiss-Prot%3BAcc:P63671]///Order: 058922; Rv1309-A; EBMYCG00000003875; ATP synthase …	0.127386	0.0304898		Rv0369c-S	Order: 017975; Rv0369c-A; EBMYCG00000003035; POSSIBLE MEMBRANE OXIDOREDUCTASE [Source:UniProtKB/TrEMBL%3BAcc:O53704]///Order: 017979; Rv0369c-A; EBMYCG00000003035; POSSIBLE MEMBRANE OXIDOREDUCTASE [Source:UniProtKB/TrEMBL%3BAcc:O53704]///Order: 017969; Rv0369c-A; EBMYCG00000003035; POSSIBLE MEMBRANE OXIDOREDUCTASE [Source:UniProtKB/TrEMBL%3BAcc:O53704]///Order: 017971; Rv0369c-A; EBMYCG0000000303…	0.00667158	0.00990121
Rv1310-S	Order: 058984; Rv1310-A; EBMYCG00000003932; ATP synthase subunit beta [Source:UniProtKB/Swiss-Prot%3BAcc:P63677]///Order: 058998; Rv1310-A; EBMYCG00000003932; ATP synthase subunit beta [Source:UniProtKB/Swiss-Prot%3BAcc:P63677]///Order: 059004; Rv1310-A; EBMYCG00000003932; ATP synthase subunit beta [Source:UniProtKB/Swiss-Prot%3BAcc:P63677]///Order: 059002; Rv1310-A; EBMYCG00000003932; ATP syntha…	0.196585	0.0294653		Rv0378-AS	Order: 018329; Rv0378-S; EBMYCG00000003678; CONSERVED HYPOTHETICAL GLYCINE RICH PROTEIN [Source:UniProtKB/TrEMBL%3BAcc:O53713]///Order: 018331; Rv0378-S; EBMYCG00000003678; CONSERVED HYPOTHETICAL GLYCINE RICH PROTEIN [Source:UniProtKB/TrEMBL%3BAcc:O53713]///Order: 018333; Rv0378-S; EBMYCG00000003678; CONSERVED HYPOTHETICAL GLYCINE RICH PROTEIN [Source:UniProtKB/TrEMBL%3BAcc:O53713]///Order: 01832…	0.00931032	0.025088
Rv1638.1-AS	Order: 074279; Rv1638.1-A; EBMYCG00000002929; Putative uncharacterized protein [Source:UniProtKB/TrEMBL%3BAcc:Q8VJZ6]///Order: 074283; Rv1638.1-A; EBMYCG00000002929; Putative uncharacterized protein [Source:UniProtKB/TrEMBL%3BAcc:Q8VJZ6]///Order: 074281; Rv1638.1-A; EBMYCG00000002929; Putative uncharacterized protein [Source:UniProtKB/TrEMBL%3BAcc:Q8VJZ6]///Order: 074287; Rv1638.1-A; EBMYCG000000…	0.228817	0.0268849		Rv0379-AS	Order: 018341; Rv0379-S; EBMYCG00000001491; POSSIBLE PROTEIN TRANSPORT PROTEIN SECE2 [Source:UniProtKB/TrEMBL%3BAcc:Q6MX43]///Order: 018345; Rv0379-S; EBMYCG00000001491; POSSIBLE PROTEIN TRANSPORT PROTEIN SECE2 [Source:UniProtKB/TrEMBL%3BAcc:Q6MX43]///Order: 018339; Rv0379-S; EBMYCG00000001491; POSSIBLE PROTEIN TRANSPORT PROTEIN SECE2 [Source:UniProtKB/TrEMBL%3BAcc:Q6MX43]///Order: 018343; Rv0379…	0.0373654	0.0120031
Rv1639c-S	Order: 074335; Rv1639c-A; EBMYCG00000000468; CONSERVED HYPOTHETICAL MEMBRANE PROTEIN [Source:UniProtKB/TrEMBL%3BAcc:P94973]///Order: 074321; Rv1639c-A; EBMYCG00000000468; CONSERVED HYPOTHETICAL MEMBRANE PROTEIN [Source:UniProtKB/TrEMBL%3BAcc:P94973]///Order: 074343; Rv1639c-A; EBMYCG00000000468; CONSERVED HYPOTHETICAL MEMBRANE PROTEIN [Source:UniProtKB/TrEMBL%3BAcc:P94973]///Order: 074345; Rv1639…	0.355856	0.0231913		Rv0387c-S	Order: 018799; Rv0387c-A; EBMYCG00000000888; Putative uncharacterized protein [Source:UniProtKB/TrEMBL%3BAcc:O53721]///Order: 018787; Rv0387c-A; EBMYCG00000000888; Putative uncharacterized protein [Source:UniProtKB/TrEMBL%3BAcc:O53721]///Order: 018779; Rv0387c-A; EBMYCG00000000888; Putative uncharacterized protein [Source:UniProtKB/TrEMBL%3BAcc:O53721]///Order: 018791; Rv0387c-A; EBMYCG0000000088…	0.0140438	0.0431424
Rv1646-S	Order: 074648; Rv1646-A; EBMYCG00000001810; PE FAMILY PROTEIN [Source:UniProtKB/TrEMBL%3BAcc:Q7D879]///Order: 074652; Rv1646-A; EBMYCG00000001810; PE FAMILY PROTEIN [Source:UniProtKB/TrEMBL%3BAcc:Q7D879]///Order: 074650; Rv1646-A; EBMYCG00000001810; PE FAMILY PROTEIN [Source:UniProtKB/TrEMBL%3BAcc:Q7D879]///Order: 074642; Rv1646-A; EBMYCG00000001810; PE FAMILY PROTEIN [Source:UniProtKB/TrEMBL%3BA…	0.0514131	0.0291975		Rv0404-AS	Order: 019521; Rv0404-S; EBMYCG00000000022; Acyl-CoA synthase [Source:UniProtKB/TrEMBL%3BAcc:P95213]///Order: 019537; Rv0404-S; EBMYCG00000000022; Acyl-CoA synthase [Source:UniProtKB/TrEMBL%3BAcc:P95213]///Order: 019519; Rv0404-S; EBMYCG00000000022; Acyl-CoA synthase [Source:UniProtKB/TrEMBL%3BAcc:P95213]///Order: 019527; Rv0404-S; EBMYCG00000000022; Acyl-CoA synthase [Source:UniProtKB/TrEMBL%3BA…	0.0949988	0.0264539
Rv1697-S	Order: 077324; Rv1697-A; EBMYCG00000000889; Putative uncharacterized protein [Source:UniProtKB/TrEMBL%3BAcc:O33198]///Order: 077326; Rv1697-A; EBMYCG00000000889; Putative uncharacterized protein [Source:UniProtKB/TrEMBL%3BAcc:O33198]///Order: 077336; Rv1697-A; EBMYCG00000000889; Putative uncharacterized protein [Source:UniProtKB/TrEMBL%3BAcc:O33198]///Order: 077310; Rv1697-A; EBMYCG00000000889; P…	0.541134	0.0104362		Rv0418-AS	Order: 020303; Rv0418-S; EBMYCG00000000903; PROBABLE LIPOPROTEIN AMINOPEPTIDASE LPQL [Source:UniProtKB/TrEMBL%3BAcc:P96264]///Order: 020289; Rv0418-S; EBMYCG00000000903; PROBABLE LIPOPROTEIN AMINOPEPTIDASE LPQL [Source:UniProtKB/TrEMBL%3BAcc:P96264]///Order: 020299; Rv0418-S; EBMYCG00000000903; PROBABLE LIPOPROTEIN AMINOPEPTIDASE LPQL [Source:UniProtKB/TrEMBL%3BAcc:P96264]///Order: 020265; Rv0418…	0.616512	0.0399532
Rv1698-S	Order: 077352; Rv1698-A; EBMYCG00000001185; Channel-ASorming protein Rv1698/MT1737 [Source:UniProtKB/Swiss-Prot%3BAcc:P64883]///Order: 077344; Rv1698-A; EBMYCG00000001185; Channel-ASorming protein Rv1698/MT1737 [Source:UniProtKB/Swiss-Prot%3BAcc:P64883]///Order: 077368; Rv1698-A; EBMYCG00000001185; Channel-ASorming protein Rv1698/MT1737 [Source:UniProtKB/Swiss-Prot%3BAcc:P64883]///Order: 077364; …	0.0165249	0.0245365		Rv0420c-S	Order: 020385; Rv0420c-A; EBMYCG00000001250; Putative uncharacterized protein [Source:UniProtKB/TrEMBL%3BAcc:P96266]///Order: 020391; Rv0420c-A; EBMYCG00000001250; Putative uncharacterized protein [Source:UniProtKB/TrEMBL%3BAcc:P96266]///Order: 020377; Rv0420c-A; EBMYCG00000001250; Putative uncharacterized protein [Source:UniProtKB/TrEMBL%3BAcc:P96266]///Order: 020383; Rv0420c-A; EBMYCG0000000125…	0.0497292	0.00990121
Rv1860-S	Order: 084786; Rv1860-A; EBMYCG00000001897; Alanine and proline-Sich secreted protein apa [Source:UniProtKB/Swiss-Prot%3BAcc:Q50906]///Order: 084792; Rv1860-A; EBMYCG00000001897; Alanine and proline-Sich secreted protein apa [Source:UniProtKB/Swiss-Prot%3BAcc:Q50906]///Order: 084784; Rv1860-A; EBMYCG00000001897; Alanine and proline-Sich secreted protein apa [Source:UniProtKB/Swiss-Prot%3BAcc:Q509…	0.80075	0.0138951		Rv0442c-AS	Order: 021364; Rv0442c-S; EBMYCG00000001791; Uncharacterized PPE family protein PPE10 [Source:UniProtKB/Swiss-Prot%3BAcc:P42611]///Order: 021384; Rv0442c-S; EBMYCG00000001791; Uncharacterized PPE family protein PPE10 [Source:UniProtKB/Swiss-Prot%3BAcc:P42611]///Order: 021362; Rv0442c-S; EBMYCG00000001791; Uncharacterized PPE family protein PPE10 [Source:UniProtKB/Swiss-Prot%3BAcc:P42611]///Order:…	0.00910699	0.0473411
Rv1884c-S	Order: 085827; Rv1884c-A; EBMYCG00000002254; PROBABLE RESUSCITATION-PROMOTING FACTOR RPFC [Source:UniProtKB/TrEMBL%3BAcc:O07747]///Order: 085835; Rv1884c-A; EBMYCG00000002254; PROBABLE RESUSCITATION-PROMOTING FACTOR RPFC [Source:UniProtKB/TrEMBL%3BAcc:O07747]///Order: 085833; Rv1884c-A; EBMYCG00000002254; PROBABLE RESUSCITATION-PROMOTING FACTOR RPFC [Source:UniProtKB/TrEMBL%3BAcc:O07747]///Order:…	0.159212	0.0141357		Rv0451c-AS	Order: 021790; Rv0451c-S; EBMYCG00000003008; Putative membrane protein mmpS4 [Source:UniProtKB/Swiss-Prot%3BAcc:P0A5K2]///Order: 021796; Rv0451c-S; EBMYCG00000003008; Putative membrane protein mmpS4 [Source:UniProtKB/Swiss-Prot%3BAcc:P0A5K2]///Order: 021784; Rv0451c-S; EBMYCG00000003008; Putative membrane protein mmpS4 [Source:UniProtKB/Swiss-Prot%3BAcc:P0A5K2]///Order: 021788; Rv0451c-S; EBMYCG0…	0.0215475	0.0482304
Rv1885c-S	Order: 085845; Rv1885c-A; EBMYCG00000000785; Chorismate mutase-Selated protein [Source:UniProtKB/TrEMBL%3BAcc:O07746]///Order: 085869; Rv1885c-A; EBMYCG00000000785; Chorismate mutase-Selated protein [Source:UniProtKB/TrEMBL%3BAcc:O07746]///Order: 085853; Rv1885c-A; EBMYCG00000000785; Chorismate mutase-Selated protein [Source:UniProtKB/TrEMBL%3BAcc:O07746]///Order: 085867; Rv1885c-A; EBMYCG0000000…	0.00694789	0.0044192		Rv0455c-AS	Order: 021944; Rv0455c-S; EBMYCG00000003327; Putative uncharacterized protein [Source:UniProtKB/TrEMBL%3BAcc:O53740]///Order: 021940; Rv0455c-S; EBMYCG00000003327; Putative uncharacterized protein [Source:UniProtKB/TrEMBL%3BAcc:O53740]///Order: 021950; Rv0455c-S; EBMYCG00000003327; Putative uncharacterized protein [Source:UniProtKB/TrEMBL%3BAcc:O53740]///Order: 021946; Rv0455c-S; EBMYCG0000000332…	0.0312427	0.0204519
Rv1886c-S	Order: 085887; Rv1886c-A; EBMYCG00000001835; Antigen 85-B [Source:UniProtKB/Swiss-Prot%3BAcc:P0C5B9]///Order: 085901; Rv1886c-A; EBMYCG00000001835; Antigen 85-B [Source:UniProtKB/Swiss-Prot%3BAcc:P0C5B9]///Order: 085881; Rv1886c-A; EBMYCG00000001835; Antigen 85-B [Source:UniProtKB/Swiss-Prot%3BAcc:P0C5B9]///Order: 085893; Rv1886c-A; EBMYCG00000001835; Antigen 85-B [Source:UniProtKB/Swiss-Prot%3BA…	0.0728437	0.00790618		Rv0468-AS	Order: 022501; Rv0468-S; EBMYCG00000002938; 3-hydroxyacyl-CoA dehydrogenase family protein [Source:UniProtKB/TrEMBL%3BAcc:O53753]///Order: 022489; Rv0468-S; EBMYCG00000002938; 3-hydroxyacyl-CoA dehydrogenase family protein [Source:UniProtKB/TrEMBL%3BAcc:O53753]///Order: 022505; Rv0468-S; EBMYCG00000002938; 3-hydroxyacyl-CoA dehydrogenase family protein [Source:UniProtKB/TrEMBL%3BAcc:O53753]///Ord…	0.21627	0.0104391
Rv1891-S	Order: 086064; Rv1891-A; EBMYCG00000000729; Putative uncharacterized protein [Source:UniProtKB/TrEMBL%3BAcc:O07741]///Order: 086076; Rv1891-A; EBMYCG00000000729; Putative uncharacterized protein [Source:UniProtKB/TrEMBL%3BAcc:O07741]///Order: 086074; Rv1891-A; EBMYCG00000000729; Putative uncharacterized protein [Source:UniProtKB/TrEMBL%3BAcc:O07741]///Order: 086070; Rv1891-A; EBMYCG00000000729; P…	0.103264	0.0250311		Rv0469-AS	Order: 022553; Rv0469-S; EBMYCG00000001373; POSSIBLE MYCOLIC ACID SYNTHASE UMAA [Source:UniProtKB/TrEMBL%3BAcc:Q6MX39]///Order: 022533; Rv0469-S; EBMYCG00000001373; POSSIBLE MYCOLIC ACID SYNTHASE UMAA [Source:UniProtKB/TrEMBL%3BAcc:Q6MX39]///Order: 022555; Rv0469-S; EBMYCG00000001373; POSSIBLE MYCOLIC ACID SYNTHASE UMAA [Source:UniProtKB/TrEMBL%3BAcc:Q6MX39]///Order: 022535; Rv0469-S; EBMYCG00000…	0.0275876	0.0132036
Rv1926c-S	Order: 087657; Rv1926c-A; EBMYCG00000003552; Immunogenic protein MPT63 [Source:UniProtKB/Swiss-Prot%3BAcc:P0A5Q2]///Order: 087645; Rv1926c-A; EBMYCG00000003552; Immunogenic protein MPT63 [Source:UniProtKB/Swiss-Prot%3BAcc:P0A5Q2]///Order: 087649; Rv1926c-A; EBMYCG00000003552; Immunogenic protein MPT63 [Source:UniProtKB/Swiss-Prot%3BAcc:P0A5Q2]///Order: 087655; Rv1926c-A; EBMYCG00000003552; Immuno…	0.0171049	0.0115791		Rv0470c-AS	Order: 022590; Rv0470c-S; EBMYCG00000003119; Cyclopropane mycolic acid synthase 3 [Source:UniProtKB/Swiss-Prot%3BAcc:Q7D9R5]///Order: 022574; Rv0470c-S; EBMYCG00000003119; Cyclopropane mycolic acid synthase 3 [Source:UniProtKB/Swiss-Prot%3BAcc:Q7D9R5]///Order: 022584; Rv0470c-S; EBMYCG00000003119; Cyclopropane mycolic acid synthase 3 [Source:UniProtKB/Swiss-Prot%3BAcc:Q7D9R5]///Order: 022582; Rv0…	0.0391076	0.0303791
Rv1932-S	Order: 087840; Rv1932-A; EBMYCG00000000146; Probable thiol peroxidase [Source:UniProtKB/Swiss-Prot%3BAcc:P66952]///Order: 087834; Rv1932-A; EBMYCG00000000146; Probable thiol peroxidase [Source:UniProtKB/Swiss-Prot%3BAcc:P66952]///Order: 087828; Rv1932-A; EBMYCG00000000146; Probable thiol peroxidase [Source:UniProtKB/Swiss-Prot%3BAcc:P66952]///Order: 087830; Rv1932-A; EBMYCG00000000146; Probable t…	0.0503679	0.0436775		Rv0484c-AS	Order: 023060; Rv0484c-S; EBMYCG00000003498; Uncharacterized oxidoreductase Rv0484c/MT0502 [Source:UniProtKB/Swiss-Prot%3BAcc:Q11150]///Order: 023062; Rv0484c-S; EBMYCG00000003498; Uncharacterized oxidoreductase Rv0484c/MT0502 [Source:UniProtKB/Swiss-Prot%3BAcc:Q11150]///Order: 023080; Rv0484c-S; EBMYCG00000003498; Uncharacterized oxidoreductase Rv0484c/MT0502 [Source:UniProtKB/Swiss-Prot%3BAcc:Q…	0.219247	0.0239125
Rv1986-S	Order: 089700; Rv1986-A; EBMYCG00000003353; Putative amino-acid transporter Rv1986/MT2040 [Source:UniProtKB/Swiss-Prot%3BAcc:P64903]///Order: 089696; Rv1986-A; EBMYCG00000003353; Putative amino-acid transporter Rv1986/MT2040 [Source:UniProtKB/Swiss-Prot%3BAcc:P64903]///Order: 089708; Rv1986-A; EBMYCG00000003353; Putative amino-acid transporter Rv1986/MT2040 [Source:UniProtKB/Swiss-Prot%3BAcc:P649…	0.839865	0.0182793		Rv0635-AS	Order: 029441; Rv0635-S; EBMYCG00000000700; UPF0336 protein Rv0635/MT0664 [Source:UniProtKB/Swiss-Prot%3BAcc:P96926]///Order: 029459; Rv0635-S; EBMYCG00000000700; UPF0336 protein Rv0635/MT0664 [Source:UniProtKB/Swiss-Prot%3BAcc:P96926]///Order: 029449; Rv0635-S; EBMYCG00000000700; UPF0336 protein Rv0635/MT0664 [Source:UniProtKB/Swiss-Prot%3BAcc:P96926]///Order: 029447; Rv0635-S; EBMYCG00000000700…	0.0373749	0.0334017
Rv2141c-S	Order: 096573; Rv2141c-A; EBMYCG00000003289; Aminoacylase-1, putative [Source:UniProtKB/TrEMBL%3BAcc:Q7D7G7]///Order: 096595; Rv2141c-A; EBMYCG00000003289; Aminoacylase-1, putative [Source:UniProtKB/TrEMBL%3BAcc:Q7D7G7]///Order: 096577; Rv2141c-A; EBMYCG00000003289; Aminoacylase-1, putative [Source:UniProtKB/TrEMBL%3BAcc:Q7D7G7]///Order: 096589; Rv2141c-A; EBMYCG00000003289; Aminoacylase-1, putat…	0.124381	0.00211276		Rv0656c-S	Order: 030285; Rv0656c-A; EBMYCG00000003891; Putative uncharacterized protein [Source:UniProtKB/TrEMBL%3BAcc:O06783]///Order: 030287; Rv0656c-A; EBMYCG00000003891; Putative uncharacterized protein [Source:UniProtKB/TrEMBL%3BAcc:O06783]///Order: 030297; Rv0656c-A; EBMYCG00000003891; Putative uncharacterized protein [Source:UniProtKB/TrEMBL%3BAcc:O06783]///Order: 030291; Rv0656c-A; EBMYCG0000000389…	0.102305	0.0386308
Rv2147c-S	Order: 096781; Rv2147c-A; EBMYCG00000001428; Cell division protein sepF [Source:UniProtKB/Swiss-Prot%3BAcc:O06229]///Order: 096805; Rv2147c-A; EBMYCG00000001428; Cell division protein sepF [Source:UniProtKB/Swiss-Prot%3BAcc:O06229]///Order: 096797; Rv2147c-A; EBMYCG00000001428; Cell division protein sepF [Source:UniProtKB/Swiss-Prot%3BAcc:O06229]///Order: 096803; Rv2147c-A; EBMYCG00000001428; Cel…	0.514009	0.00524678		Rv0709-AS	Order: 032401; Rv0709-S; EBMYCG00000002229; 50S ribosomal protein L29 [Source:UniProtKB/Swiss-Prot%3BAcc:P95057]///Order: 032409; Rv0709-S; EBMYCG00000002229; 50S ribosomal protein L29 [Source:UniProtKB/Swiss-Prot%3BAcc:P95057]///Order: 032403; Rv0709-S; EBMYCG00000002229; 50S ribosomal protein L29 [Source:UniProtKB/Swiss-Prot%3BAcc:P95057]///Order: 032407; Rv0709-S; EBMYCG00000002229; 50S riboso…	0.00701361	0.0420541
Rv2166c-S	Order: 097725; Rv2166c-A; EBMYCG00000002284; Protein mraZ [Source:UniProtKB/Swiss-Prot%3BAcc:P65436]///Order: 097727; Rv2166c-A; EBMYCG00000002284; Protein mraZ [Source:UniProtKB/Swiss-Prot%3BAcc:P65436]///Order: 097731; Rv2166c-A; EBMYCG00000002284; Protein mraZ [Source:UniProtKB/Swiss-Prot%3BAcc:P65436]///Order: 097729; Rv2166c-A; EBMYCG00000002284; Protein mraZ [Source:UniProtKB/Swiss-Prot%3BA…	0.030194	0.00699678		Rv0710-AS	Order: 032411; Rv0710-S; EBMYCG00000003851; 30S ribosomal protein S17 [Source:UniProtKB/Swiss-Prot%3BAcc:P95058]///Order: 032415; Rv0710-S; EBMYCG00000003851; 30S ribosomal protein S17 [Source:UniProtKB/Swiss-Prot%3BAcc:P95058]///Order: 032419; Rv0710-S; EBMYCG00000003851; 30S ribosomal protein S17 [Source:UniProtKB/Swiss-Prot%3BAcc:P95058]///Order: 032413; Rv0710-S; EBMYCG00000003851; 30S riboso…	0.00893518	0.0459454
Rv2190c-S	Order: 098665; Rv2190c-A; EBMYCG00000002672; Uncharacterized protein Rv2190c/MT2245 [Source:UniProtKB/Swiss-Prot%3BAcc:P67473]///Order: 098649; Rv2190c-A; EBMYCG00000002672; Uncharacterized protein Rv2190c/MT2245 [Source:UniProtKB/Swiss-Prot%3BAcc:P67473]///Order: 098647; Rv2190c-A; EBMYCG00000002672; Uncharacterized protein Rv2190c/MT2245 [Source:UniProtKB/Swiss-Prot%3BAcc:P67473]///Order: 09866…	0.0338001	0.00102834		Rv0735-AS	Order: 033287; Rv0735-S; EBMYCG00000002872; RNA polymerase sigma factor [Source:UniProtKB/TrEMBL%3BAcc:Q7D9D4]///Order: 033289; Rv0735-S; EBMYCG00000002872; RNA polymerase sigma factor [Source:UniProtKB/TrEMBL%3BAcc:Q7D9D4]///Order: 033303; Rv0735-S; EBMYCG00000002872; RNA polymerase sigma factor [Source:UniProtKB/TrEMBL%3BAcc:Q7D9D4]///Order: 033297; Rv0735-S; EBMYCG00000002872; RNA polymerase s…	0.00730568	0.0494274
Rv2215-S	Order: 099862; Rv2215-A; EBMYCG00000002570; Dihydrolipoyllysine-Sesidue succinyltransferase component of 2-oxoglutarate dehydrogenase complex [Source:UniProtKB/Swiss-Prot%3BAcc:P65633]///Order: 099858; Rv2215-A; EBMYCG00000002570; Dihydrolipoyllysine-Sesidue succinyltransferase component of 2-oxoglutarate dehydrogenase complex [Source:UniProtKB/Swiss-Prot%3BAcc:P65633]///Order: 099870; Rv2215-A; …	0.0520471	0.017477		Rv0747-AS	Order: 033807; Rv0747-S; EBMYCG00000003071; Uncharacterized PE-PGRS family protein PE_PGRS10 [Source:UniProtKB/Swiss-Prot%3BAcc:O53810]///Order: 033743; Rv0747-S; EBMYCG00000003071; Uncharacterized PE-PGRS family protein PE_PGRS10 [Source:UniProtKB/Swiss-Prot%3BAcc:O53810]///Order: 033821; Rv0747-S; EBMYCG00000003071; Uncharacterized PE-PGRS family protein PE_PGRS10 [Source:UniProtKB/Swiss-Prot%3…	0.00701361	0.0465694
Rv2288-S	Order: 103032; Rv2288-A; EBMYCG00000002638; Uncharacterized protein Rv2288/MT2345.1 [Source:UniProtKB/Swiss-Prot%3BAcc:P64975]///Order: 103026; Rv2288-A; EBMYCG00000002638; Uncharacterized protein Rv2288/MT2345.1 [Source:UniProtKB/Swiss-Prot%3BAcc:P64975]///Order: 103024; Rv2288-A; EBMYCG00000002638; Uncharacterized protein Rv2288/MT2345.1 [Source:UniProtKB/Swiss-Prot%3BAcc:P64975]///Order: 10302…	0.0523482	0.032936		Rv0755.1-S	Order: 034210; Rv0755.1-S; EBMYCG00000003124; PUTATIVE TRANSPOSASE [Source:UniProtKB/TrEMBL%3BAcc:Q79FW3]///Order: 034204; Rv0755.1-S; EBMYCG00000003124; PUTATIVE TRANSPOSASE [Source:UniProtKB/TrEMBL%3BAcc:Q79FW3]///Order: 034202; Rv0755.1-S; EBMYCG00000003124; PUTATIVE TRANSPOSASE [Source:UniProtKB/TrEMBL%3BAcc:Q79FW3]///Order: 034206; Rv0755.1-S; EBMYCG00000003124; PUTATIVE TRANSPOSASE [Source:…	0.0159174	0.0404096
Rv2289-S	Order: 103062; Rv2289-A; EBMYCG00000002575; Probable CDP-diacylglycerol pyrophosphatase [Source:UniProtKB/Swiss-Prot%3BAcc:P63751]///Order: 103038; Rv2289-A; EBMYCG00000002575; Probable CDP-diacylglycerol pyrophosphatase [Source:UniProtKB/Swiss-Prot%3BAcc:P63751]///Order: 103050; Rv2289-A; EBMYCG00000002575; Probable CDP-diacylglycerol pyrophosphatase [Source:UniProtKB/Swiss-Prot%3BAcc:P63751]///…	0.039382	0.0392461		Rv0766c-AS	Order: 034586; Rv0766c-S; EBMYCG00000002391; Putative cytochrome P450 123 [Source:UniProtKB/Swiss-Prot%3BAcc:P63707]///Order: 034584; Rv0766c-S; EBMYCG00000002391; Putative cytochrome P450 123 [Source:UniProtKB/Swiss-Prot%3BAcc:P63707]///Order: 034562; Rv0766c-S; EBMYCG00000002391; Putative cytochrome P450 123 [Source:UniProtKB/Swiss-Prot%3BAcc:P63707]///Order: 034566; Rv0766c-S; EBMYCG0000000239…	0.0136473	0.0406526
Rv2335-S	Order: 104980; Rv2335-A; EBMYCG00000000047; PROBABLE SERINE ACETYLTRANSFERASE CYSE (SAT) [Source:UniProtKB/TrEMBL%3BAcc:P95231]///Order: 104978; Rv2335-A; EBMYCG00000000047; PROBABLE SERINE ACETYLTRANSFERASE CYSE (SAT) [Source:UniProtKB/TrEMBL%3BAcc:P95231]///Order: 104976; Rv2335-A; EBMYCG00000000047; PROBABLE SERINE ACETYLTRANSFERASE CYSE (SAT) [Source:UniProtKB/TrEMBL%3BAcc:P95231]///Order: 10…	0.0483604	0.0405333		Rv0788-AS	Order: 035533; Rv0788-S; EBMYCG00000003435; Phosphoribosylformylglycinamidine synthase 1 [Source:UniProtKB/Swiss-Prot%3BAcc:P65902]///Order: 035527; Rv0788-S; EBMYCG00000003435; Phosphoribosylformylglycinamidine synthase 1 [Source:UniProtKB/Swiss-Prot%3BAcc:P65902]///Order: 035531; Rv0788-S; EBMYCG00000003435; Phosphoribosylformylglycinamidine synthase 1 [Source:UniProtKB/Swiss-Prot%3BAcc:P65902]…	0.00701361	0.0405874
Rv2392-AS	Order: 108061; Rv2392-S; EBMYCG00000003342; Probable phosphoadenosine phosphosulfate reductase [Source:UniProtKB/Swiss-Prot%3BAcc:P65668]///Order: 108075; Rv2392-S; EBMYCG00000003342; Probable phosphoadenosine phosphosulfate reductase [Source:UniProtKB/Swiss-Prot%3BAcc:P65668]///Order: 108063; Rv2392-S; EBMYCG00000003342; Probable phosphoadenosine phosphosulfate reductase [Source:UniProtKB/Swiss-…	0.00701361	0.017768		Rv0795-AS	Order: 035763; Rv0795-S; EBMYCG00000001499; Insertion element IS6110 uncharacterized 12.0 kDa protein [Source:UniProtKB/Swiss-Prot%3BAcc:P0C5G9]///Order: 035759; Rv0795-S; EBMYCG00000001499; Insertion element IS6110 uncharacterized 12.0 kDa protein [Source:UniProtKB/Swiss-Prot%3BAcc:P0C5G9]///Order: 035765; Rv0795-S; EBMYCG00000001499; Insertion element IS6110 uncharacterized 12.0 kDa protein [So…	0.0135567	0.0451264
Rv2468c-S	Order: 111491; Rv2468c-A; EBMYCG00000000431; Uncharacterized protein Rv2468c/MT2543 [Source:UniProtKB/Swiss-Prot%3BAcc:O53195]///Order: 111501; Rv2468c-A; EBMYCG00000000431; Uncharacterized protein Rv2468c/MT2543 [Source:UniProtKB/Swiss-Prot%3BAcc:O53195]///Order: 111499; Rv2468c-A; EBMYCG00000000431; Uncharacterized protein Rv2468c/MT2543 [Source:UniProtKB/Swiss-Prot%3BAcc:O53195]///Order: 11149…	0.0522557	0.0405333		Rv0806c-AS	Order: 036238; Rv0806c-S; EBMYCG00000000755; Exopolysaccharide phosphotransferase cpsY [Source:UniProtKB/Swiss-Prot%3BAcc:O06628]///Order: 036196; Rv0806c-S; EBMYCG00000000755; Exopolysaccharide phosphotransferase cpsY [Source:UniProtKB/Swiss-Prot%3BAcc:O06628]///Order: 036216; Rv0806c-S; EBMYCG00000000755; Exopolysaccharide phosphotransferase cpsY [Source:UniProtKB/Swiss-Prot%3BAcc:O06628]///Ord…	0.0569219	0.0044192
Rv2485c-S	Order: 112355; Rv2485c-A; EBMYCG00000001506; Carboxylesterase family protein [Source:UniProtKB/TrEMBL%3BAcc:O53210]///Order: 112353; Rv2485c-A; EBMYCG00000001506; Carboxylesterase family protein [Source:UniProtKB/TrEMBL%3BAcc:O53210]///Order: 112377; Rv2485c-A; EBMYCG00000001506; Carboxylesterase family protein [Source:UniProtKB/TrEMBL%3BAcc:O53210]///Order: 112345; Rv2485c-A; EBMYCG00000001506; …	0.00948528	0.0105258		Rv0826-S	Order: 036994; Rv0826-A; EBMYCG00000002546; Putative uncharacterized protein [Source:UniProtKB/TrEMBL%3BAcc:O53837]///Order: 037006; Rv0826-A; EBMYCG00000002546; Putative uncharacterized protein [Source:UniProtKB/TrEMBL%3BAcc:O53837]///Order: 037016; Rv0826-A; EBMYCG00000002546; Putative uncharacterized protein [Source:UniProtKB/TrEMBL%3BAcc:O53837]///Order: 036988; Rv0826-A; EBMYCG00000002546; P…	0.0252535	0.0459454
Rv2557-S	Order: 115728; Rv2557-A; EBMYCG00000000820; Uncharacterized protein Rv2557/MT2634 [Source:UniProtKB/Swiss-Prot%3BAcc:P65003]///Order: 115736; Rv2557-A; EBMYCG00000000820; Uncharacterized protein Rv2557/MT2634 [Source:UniProtKB/Swiss-Prot%3BAcc:P65003]///Order: 115724; Rv2557-A; EBMYCG00000000820; Uncharacterized protein Rv2557/MT2634 [Source:UniProtKB/Swiss-Prot%3BAcc:P65003]///Order: 115746; Rv2…	0.378823	0.0391798		Rv0833-AS	Order: 037257; Rv0833-S; EBMYCG00000001563; PE-PGRS FAMILY PROTEIN [Source:UniProtKB/TrEMBL%3BAcc:Q79FV7]///Order: 037229; Rv0833-S; EBMYCG00000001563; PE-PGRS FAMILY PROTEIN [Source:UniProtKB/TrEMBL%3BAcc:Q79FV7]///Order: 037273; Rv0833-S; EBMYCG00000001563; PE-PGRS FAMILY PROTEIN [Source:UniProtKB/TrEMBL%3BAcc:Q79FV7]///Order: 037235; Rv0833-S; EBMYCG00000001563; PE-PGRS FAMILY PROTEIN [Source:…	0.00701361	0.0405874
Rv2633c-S	Order: 119043; Rv2633c-A; EBMYCG00000000621; Uncharacterized protein Rv2633c/MT2709 [Source:UniProtKB/Swiss-Prot%3BAcc:P65035]///Order: 119045; Rv2633c-A; EBMYCG00000000621; Uncharacterized protein Rv2633c/MT2709 [Source:UniProtKB/Swiss-Prot%3BAcc:P65035]///Order: 119035; Rv2633c-A; EBMYCG00000000621; Uncharacterized protein Rv2633c/MT2709 [Source:UniProtKB/Swiss-Prot%3BAcc:P65035]///Order: 11903…	0.162005	0.0211699		Rv0867c-S	Order: 038801; Rv0867c-A; EBMYCG00000001381; POSSIBLE RESUSCITATION-PROMOTING FACTOR RPFA [Source:UniProtKB/TrEMBL%3BAcc:O53879]///Order: 038829; Rv0867c-A; EBMYCG00000001381; POSSIBLE RESUSCITATION-PROMOTING FACTOR RPFA [Source:UniProtKB/TrEMBL%3BAcc:O53879]///Order: 038803; Rv0867c-A; EBMYCG00000001381; POSSIBLE RESUSCITATION-PROMOTING FACTOR RPFA [Source:UniProtKB/TrEMBL%3BAcc:O53879]///Order:…	0.146962	0.0392461
Rv2638-S	Order: 119246; Rv2638-A; EBMYCG00000000072; Anti-sigma factor antagonist [Source:UniProtKB/TrEMBL%3BAcc:P71937]///Order: 119234; Rv2638-A; EBMYCG00000000072; Anti-sigma factor antagonist [Source:UniProtKB/TrEMBL%3BAcc:P71937]///Order: 119244; Rv2638-A; EBMYCG00000000072; Anti-sigma factor antagonist [Source:UniProtKB/TrEMBL%3BAcc:P71937]///Order: 119252; Rv2638-A; EBMYCG00000000072; Anti-sigma fa…	0.00130566	0.00111335		Rv0887c-AS	Order: 039658; Rv0887c-S; EBMYCG00000003967; Uncharacterized protein Rv0887c/MT0910 [Source:UniProtKB/Swiss-Prot%3BAcc:P64741]///Order: 039660; Rv0887c-S; EBMYCG00000003967; Uncharacterized protein Rv0887c/MT0910 [Source:UniProtKB/Swiss-Prot%3BAcc:P64741]///Order: 039642; Rv0887c-S; EBMYCG00000003967; Uncharacterized protein Rv0887c/MT0910 [Source:UniProtKB/Swiss-Prot%3BAcc:P64741]///Order: 03965…	0.00733256	0.0492161
Rv2773c-S	Order: 123963; Rv2773c-A; EBMYCG00000002215; Dihydrodipicolinate reductase [Source:UniProtKB/Swiss-Prot%3BAcc:P72024]///Order: 123961; Rv2773c-A; EBMYCG00000002215; Dihydrodipicolinate reductase [Source:UniProtKB/Swiss-Prot%3BAcc:P72024]///Order: 123973; Rv2773c-A; EBMYCG00000002215; Dihydrodipicolinate reductase [Source:UniProtKB/Swiss-Prot%3BAcc:P72024]///Order: 123951; Rv2773c-A; EBMYCG0000000…	0.796548	0.0315259		Rv0889c-AS	Order: 039798; Rv0889c-S; EBMYCG00000002962; Putative citrate synthase 2 [Source:UniProtKB/Swiss-Prot%3BAcc:P63777]///Order: 039800; Rv0889c-S; EBMYCG00000002962; Putative citrate synthase 2 [Source:UniProtKB/Swiss-Prot%3BAcc:P63777]///Order: 039774; Rv0889c-S; EBMYCG00000002962; Putative citrate synthase 2 [Source:UniProtKB/Swiss-Prot%3BAcc:P63777]///Order: 039796; Rv0889c-S; EBMYCG00000002962; …	0.02105	0.0268849
Rv2780-S	Order: 124188; Rv2780-A; EBMYCG00000000847; Alanine dehydrogenase [Source:UniProtKB/Swiss-Prot%3BAcc:P30234]///Order: 124166; Rv2780-A; EBMYCG00000000847; Alanine dehydrogenase [Source:UniProtKB/Swiss-Prot%3BAcc:P30234]///Order: 124190; Rv2780-A; EBMYCG00000000847; Alanine dehydrogenase [Source:UniProtKB/Swiss-Prot%3BAcc:P30234]///Order: 124192; Rv2780-A; EBMYCG00000000847; Alanine dehydrogenase …	0.0838328	0.0304291		Rv0892-AS	Order: 040001; Rv0892-S; EBMYCG00000003013; Uncharacterized monooxygenase Rv0892/MT0916 [Source:UniProtKB/Swiss-Prot%3BAcc:P64745]///Order: 039995; Rv0892-S; EBMYCG00000003013; Uncharacterized monooxygenase Rv0892/MT0916 [Source:UniProtKB/Swiss-Prot%3BAcc:P64745]///Order: 039991; Rv0892-S; EBMYCG00000003013; Uncharacterized monooxygenase Rv0892/MT0916 [Source:UniProtKB/Swiss-Prot%3BAcc:P64745]///…	0.0164859	0.0381054
Rv2781c-AS	Order: 124242; Rv2781c-S; EBMYCG00000001505; 2-nitropropane dioxygenase, putative [Source:UniProtKB/TrEMBL%3BAcc:O33323]///Order: 124232; Rv2781c-S; EBMYCG00000001505; 2-nitropropane dioxygenase, putative [Source:UniProtKB/TrEMBL%3BAcc:O33323]///Order: 124240; Rv2781c-S; EBMYCG00000001505; 2-nitropropane dioxygenase, putative [Source:UniProtKB/TrEMBL%3BAcc:O33323]///Order: 124230; Rv2781c-S; EBMY…	0.016715	0.0180852		Rv0893c-AS	Order: 040072; Rv0893c-S; EBMYCG00000001719; Putative S-adenosyl-L-methionine-dependent methyltransferase Rv0893c/MT0917 [Source:UniProtKB/Swiss-Prot%3BAcc:P64747]///Order: 040064; Rv0893c-S; EBMYCG00000001719; Putative S-adenosyl-L-methionine-dependent methyltransferase Rv0893c/MT0917 [Source:UniProtKB/Swiss-Prot%3BAcc:P64747]///Order: 040044; Rv0893c-S; EBMYCG00000001719; Putative S-adenosyl-L-…	0.0231483	0.0245365
Rv2927c-S	Order: 130393; Rv2927c-A; EBMYCG00000001254; Uncharacterized protein Rv2927c/MT2997 [Source:UniProtKB/Swiss-Prot%3BAcc:P65059]///Order: 130375; Rv2927c-A; EBMYCG00000001254; Uncharacterized protein Rv2927c/MT2997 [Source:UniProtKB/Swiss-Prot%3BAcc:P65059]///Order: 130381; Rv2927c-A; EBMYCG00000001254; Uncharacterized protein Rv2927c/MT2997 [Source:UniProtKB/Swiss-Prot%3BAcc:P65059]///Order: 13039…	0.0932444	0.0044192		Rv0921-AS	Order: 041315; Rv0921-S; EBMYCG00000003846; IS1535, resolvase [Source:UniProtKB/TrEMBL%3BAcc:O05913]///Order: 041317; Rv0921-S; EBMYCG00000003846; IS1535, resolvase [Source:UniProtKB/TrEMBL%3BAcc:O05913]///Order: 041325; Rv0921-S; EBMYCG00000003846; IS1535, resolvase [Source:UniProtKB/TrEMBL%3BAcc:O05913]///Order: 041335; Rv0921-S; EBMYCG00000003846; IS1535, resolvase [Source:UniProtKB/TrEMBL%3BA…	0.00701361	0.0344054
Rv2985-AS	Order: 134427; Rv2985-S; EBMYCG00000002245; Probable mutator mutT1 protein [Source:UniProtKB/Swiss-Prot%3BAcc:P95110]///Order: 134447; Rv2985-S; EBMYCG00000002245; Probable mutator mutT1 protein [Source:UniProtKB/Swiss-Prot%3BAcc:P95110]///Order: 134437; Rv2985-S; EBMYCG00000002245; Probable mutator mutT1 protein [Source:UniProtKB/Swiss-Prot%3BAcc:P95110]///Order: 134441; Rv2985-S; EBMYCG00000002…	0.622046	0.00978075		Rv0947c-S	Order: 042529; Rv0947c-A; EBMYCG00000003990;///Order: 042531; Rv0947c-A; EBMYCG00000003990;///Order: 042533; Rv0947c-A; EBMYCG00000003990;///Order: 042535; Rv0947c-A; EBMYCG00000003990;///Order: 042527; Rv0947c-A; EBMYCG00000003990;	0.167248	0.0334264
Rv2986c-S	Order: 134485; Rv2986c-A; EBMYCG00000000957; DNA-binding protein HU homolog [Source:UniProtKB/Swiss-Prot%3BAcc:P95109]///Order: 134475; Rv2986c-A; EBMYCG00000000957; DNA-binding protein HU homolog [Source:UniProtKB/Swiss-Prot%3BAcc:P95109]///Order: 134489; Rv2986c-A; EBMYCG00000000957; DNA-binding protein HU homolog [Source:UniProtKB/Swiss-Prot%3BAcc:P95109]///Order: 134481; Rv2986c-A; EBMYCG0000…	0.021963	0.0205099		Rv0977-AS	Order: 043959; Rv0977-S; EBMYCG00000003055; PE-PGRS FAMILY PROTEIN [Source:UniProtKB/TrEMBL%3BAcc:Q79FU3]///Order: 043877; Rv0977-S; EBMYCG00000003055; PE-PGRS FAMILY PROTEIN [Source:UniProtKB/TrEMBL%3BAcc:Q79FU3]///Order: 043917; Rv0977-S; EBMYCG00000003055; PE-PGRS FAMILY PROTEIN [Source:UniProtKB/TrEMBL%3BAcc:Q79FU3]///Order: 043901; Rv0977-S; EBMYCG00000003055; PE-PGRS FAMILY PROTEIN [Source:…	0.00702803	0.0478167
Rv3089-S	Order: 139014; Rv3089-A; EBMYCG00000001951; PROBABLE CHAIN-ASATTY-ACID-CoA LIGASE FADD13 (FATTY-ACYL-CoA SYNTHETASE) [Source:UniProtKB/TrEMBL%3BAcc:O53306]///Order: 139012; Rv3089-A; EBMYCG00000001951; PROBABLE CHAIN-ASATTY-ACID-CoA LIGASE FADD13 (FATTY-ACYL-CoA SYNTHETASE) [Source:UniProtKB/TrEMBL%3BAcc:O53306]///Order: 139000; Rv3089-A; EBMYCG00000001951; PROBABLE CHAIN-ASATTY-ACID-CoA LIGASE F…	0.00701361	0.0284178		Rv0987-AS	Order: 044381; Rv0987-S; EBMYCG00000000200; PROBABLE ADHESION COMPONENT TRANSPORT TRANSMEMBRANE PROTEIN ABC TRANSPORTER [Source:UniProtKB/TrEMBL%3BAcc:O53900]///Order: 044357; Rv0987-S; EBMYCG00000000200; PROBABLE ADHESION COMPONENT TRANSPORT TRANSMEMBRANE PROTEIN ABC TRANSPORTER [Source:UniProtKB/TrEMBL%3BAcc:O53900]///Order: 044371; Rv0987-S; EBMYCG00000000200; PROBABLE ADHESION COMPONENT TRANS…	0.110682	0.0379025
Rv3149-S	Order: 141382; Rv3149-A; EBMYCG00000002212; NADH-quinone oxidoreductase subunit E [Source:UniProtKB/Swiss-Prot%3BAcc:P65573]///Order: 141376; Rv3149-A; EBMYCG00000002212; NADH-quinone oxidoreductase subunit E [Source:UniProtKB/Swiss-Prot%3BAcc:P65573]///Order: 141386; Rv3149-A; EBMYCG00000002212; NADH-quinone oxidoreductase subunit E [Source:UniProtKB/Swiss-Prot%3BAcc:P65573]///Order: 141384; Rv3…	0.00779114	0.0044192		Rv1011-AS	Order: 045489; Rv1011-S; EBMYCG00000001690; 4-diphosphocytidyl-2-C-methyl-D-erythritol kinase [Source:UniProtKB/Swiss-Prot%3BAcc:P65178]///Order: 045491; Rv1011-S; EBMYCG00000001690; 4-diphosphocytidyl-2-C-methyl-D-erythritol kinase [Source:UniProtKB/Swiss-Prot%3BAcc:P65178]///Order: 045457; Rv1011-S; EBMYCG00000001690; 4-diphosphocytidyl-2-C-methyl-D-erythritol kinase [Source:UniProtKB/Swiss-Pro…	0.00694789	0.0476135
Rv3156-S	Order: 141710; Rv3156-A; EBMYCG00000003744; NADH-quinone oxidoreductase subunit L [Source:UniProtKB/Swiss-Prot%3BAcc:O86350]///Order: 141690; Rv3156-A; EBMYCG00000003744; NADH-quinone oxidoreductase subunit L [Source:UniProtKB/Swiss-Prot%3BAcc:O86350]///Order: 141748; Rv3156-A; EBMYCG00000003744; NADH-quinone oxidoreductase subunit L [Source:UniProtKB/Swiss-Prot%3BAcc:O86350]///Order: 141708; Rv3…	0.169755	0.00824016		Rv1044-S	Order: 046960; Rv1044-A; EBMYCG00000003641; Putative uncharacterized protein [Source:UniProtKB/TrEMBL%3BAcc:P96357]///Order: 046962; Rv1044-A; EBMYCG00000003641; Putative uncharacterized protein [Source:UniProtKB/TrEMBL%3BAcc:P96357]///Order: 046956; Rv1044-A; EBMYCG00000003641; Putative uncharacterized protein [Source:UniProtKB/TrEMBL%3BAcc:P96357]///Order: 046944; Rv1044-A; EBMYCG00000003641; P…	0.0584545	0.0455412
Rv3260c-S	Order: 146407; Rv3260c-A; EBMYCG00000002450; PROBABLE TRANSCRIPTIONAL REGULATORY PROTEIN WHIB-LIKE WHIB2 [Source:UniProtKB/TrEMBL%3BAcc:O53353]///Order: 146413; Rv3260c-A; EBMYCG00000002450; PROBABLE TRANSCRIPTIONAL REGULATORY PROTEIN WHIB-LIKE WHIB2 [Source:UniProtKB/TrEMBL%3BAcc:O53353]///Order: 146403; Rv3260c-A; EBMYCG00000002450; PROBABLE TRANSCRIPTIONAL REGULATORY PROTEIN WHIB-LIKE WHIB2 [S…	0.00694789	0.00576179		Rv1048c-S	Order: 047131; Rv1048c-A; EBMYCG00000001799; Putative uncharacterized protein [Source:UniProtKB/TrEMBL%3BAcc:P96353]///Order: 047103; Rv1048c-A; EBMYCG00000001799; Putative uncharacterized protein [Source:UniProtKB/TrEMBL%3BAcc:P96353]///Order: 047107; Rv1048c-A; EBMYCG00000001799; Putative uncharacterized protein [Source:UniProtKB/TrEMBL%3BAcc:P96353]///Order: 047113; Rv1048c-A; EBMYCG0000000179…	0.401206	0.0486862
Rv3337-AS	Order: 149785; Rv3337-S; EBMYCG00000003783; Putative uncharacterized protein [Source:UniProtKB/TrEMBL%3BAcc:O53387]///Order: 149783; Rv3337-S; EBMYCG00000003783; Putative uncharacterized protein [Source:UniProtKB/TrEMBL%3BAcc:O53387]///Order: 149787; Rv3337-S; EBMYCG00000003783; Putative uncharacterized protein [Source:UniProtKB/TrEMBL%3BAcc:O53387]///Order: 149773; Rv3337-S; EBMYCG00000003783; P…	0.00683472	0.0107818		Rv1057-S	Order: 047454; Rv1057-A; EBMYCG00000000654; Putative uncharacterized protein [Source:UniProtKB/TrEMBL%3BAcc:O53405]///Order: 047468; Rv1057-A; EBMYCG00000000654; Putative uncharacterized protein [Source:UniProtKB/TrEMBL%3BAcc:O53405]///Order: 047444; Rv1057-A; EBMYCG00000000654; Putative uncharacterized protein [Source:UniProtKB/TrEMBL%3BAcc:O53405]///Order: 047462; Rv1057-A; EBMYCG00000000654; P…	0.0693041	0.0144225
Rv3417c-S	Order: 154321; Rv3417c-A; EBMYCG00000002853; 60 kDa chaperonin 1 [Source:UniProtKB/Swiss-Prot%3BAcc:P0A518]///Order: 154263; Rv3417c-A; EBMYCG00000002853; 60 kDa chaperonin 1 [Source:UniProtKB/Swiss-Prot%3BAcc:P0A518]///Order: 154319; Rv3417c-A; EBMYCG00000002853; 60 kDa chaperonin 1 [Source:UniProtKB/Swiss-Prot%3BAcc:P0A518]///Order: 154273; Rv3417c-A; EBMYCG00000002853; 60 kDa chaperonin 1 [Sou…	0.0179835	0.0371432		Rv1087.1-S	Order: 048844; Rv1087.1-A; EBMYCG00000002283; Putative uncharacterized protein [Source:UniProtKB/TrEMBL%3BAcc:Q8VK75]///Order: 048830; Rv1087.1-A; EBMYCG00000002283; Putative uncharacterized protein [Source:UniProtKB/TrEMBL%3BAcc:Q8VK75]///Order: 048836; Rv1087.1-A; EBMYCG00000002283; Putative uncharacterized protein [Source:UniProtKB/TrEMBL%3BAcc:Q8VK75]///Order: 048840; Rv1087.1-A; EBMYCG000000…	0.00710183	0.0486862
Rv3613c-S	Order: 163061; Rv3613c-A; EBMYCG00000001545; Putative uncharacterized protein [Source:UniProtKB/TrEMBL%3BAcc:O06270]///Order: 163057; Rv3613c-A; EBMYCG00000001545; Putative uncharacterized protein [Source:UniProtKB/TrEMBL%3BAcc:O06270]///Order: 163059; Rv3613c-A; EBMYCG00000001545; Putative uncharacterized protein [Source:UniProtKB/TrEMBL%3BAcc:O06270]///Order: 163055; Rv3613c-A; EBMYCG0000000154…	0.619848	0.021982		Rv1107c-AS	Order: 049642; Rv1107c-S; EBMYCG00000002429; Exodeoxyribonuclease 7 small subunit [Source:UniProtKB/Swiss-Prot%3BAcc:P67456]///Order: 049640; Rv1107c-S; EBMYCG00000002429; Exodeoxyribonuclease 7 small subunit [Source:UniProtKB/Swiss-Prot%3BAcc:P67456]///Order: 049636; Rv1107c-S; EBMYCG00000002429; Exodeoxyribonuclease 7 small subunit [Source:UniProtKB/Swiss-Prot%3BAcc:P67456]///Order: 049634; Rv1…	0.0071824	0.0435203
Rv3614c-S	Order: 163069; Rv3614c-A; EBMYCG00000003662; ESX-1 secretion-associated protein EspD [Source:UniProtKB/Swiss-Prot%3BAcc:O06269]///Order: 163065; Rv3614c-A; EBMYCG00000003662; ESX-1 secretion-associated protein EspD [Source:UniProtKB/Swiss-Prot%3BAcc:O06269]///Order: 163081; Rv3614c-A; EBMYCG00000003662; ESX-1 secretion-associated protein EspD [Source:UniProtKB/Swiss-Prot%3BAcc:O06269]///Order: 16…	0.487838	0.0339698		Rv1115-AS	Order: 049899; Rv1115-S; EBMYCG00000001308; Putative uncharacterized protein [Source:UniProtKB/TrEMBL%3BAcc:O06567]///Order: 049891; Rv1115-S; EBMYCG00000001308; Putative uncharacterized protein [Source:UniProtKB/TrEMBL%3BAcc:O06567]///Order: 049907; Rv1115-S; EBMYCG00000001308; Putative uncharacterized protein [Source:UniProtKB/TrEMBL%3BAcc:O06567]///Order: 049885; Rv1115-S; EBMYCG00000001308; P…	0.00823925	0.0421204
Rv3615c-S	Order: 163093; Rv3615c-A; EBMYCG00000001162; ESX-1 secretion-associated protein EspC [Source:UniProtKB/Swiss-Prot%3BAcc:P65087]///Order: 163097; Rv3615c-A; EBMYCG00000001162; ESX-1 secretion-associated protein EspC [Source:UniProtKB/Swiss-Prot%3BAcc:P65087]///Order: 163103; Rv3615c-A; EBMYCG00000001162; ESX-1 secretion-associated protein EspC [Source:UniProtKB/Swiss-Prot%3BAcc:P65087]///Order: 16…	0.392478	0.0344054		Rv1139c-AS	Order: 050950; Rv1139c-S; EBMYCG00000001679; CONSERVED HYPOTHETICAL MEMBRANE PROTEIN [Source:UniProtKB/TrEMBL%3BAcc:O06539]///Order: 050956; Rv1139c-S; EBMYCG00000001679; CONSERVED HYPOTHETICAL MEMBRANE PROTEIN [Source:UniProtKB/TrEMBL%3BAcc:O06539]///Order: 050948; Rv1139c-S; EBMYCG00000001679; CONSERVED HYPOTHETICAL MEMBRANE PROTEIN [Source:UniProtKB/TrEMBL%3BAcc:O06539]///Order: 050960; Rv1139…	0.00694789	0.0114234
Rv3616c-S	Order: 163107; Rv3616c-A; EBMYCG00000000738; ESX-1 secretion-associated protein EspA [Source:UniProtKB/Swiss-Prot%3BAcc:O06267]///Order: 163131; Rv3616c-A; EBMYCG00000000738; ESX-1 secretion-associated protein EspA [Source:UniProtKB/Swiss-Prot%3BAcc:O06267]///Order: 163151; Rv3616c-A; EBMYCG00000000738; ESX-1 secretion-associated protein EspA [Source:UniProtKB/Swiss-Prot%3BAcc:O06267]///Order: 16…	0.73589	0.0137972		Rv1152-AS	Order: 051477; Rv1152-S; EBMYCG00000001573; PROBABLE TRANSCRIPTIONAL REGULATORY PROTEIN [Source:UniProtKB/TrEMBL%3BAcc:O06550]///Order: 051475; Rv1152-S; EBMYCG00000001573; PROBABLE TRANSCRIPTIONAL REGULATORY PROTEIN [Source:UniProtKB/TrEMBL%3BAcc:O06550]///Order: 051479; Rv1152-S; EBMYCG00000001573; PROBABLE TRANSCRIPTIONAL REGULATORY PROTEIN [Source:UniProtKB/TrEMBL%3BAcc:O06550]///Order: 05148…	0.00701361	0.0492671
Rv3633-S	Order: 163804; Rv3633-A; EBMYCG00000003303; Uncharacterized protein Rv3633/MT3735 [Source:UniProtKB/Swiss-Prot%3BAcc:P67772]///Order: 163792; Rv3633-A; EBMYCG00000003303; Uncharacterized protein Rv3633/MT3735 [Source:UniProtKB/Swiss-Prot%3BAcc:P67772]///Order: 163800; Rv3633-A; EBMYCG00000003303; Uncharacterized protein Rv3633/MT3735 [Source:UniProtKB/Swiss-Prot%3BAcc:P67772]///Order: 163802; Rv3…	0.225813	0.0476678		Rv1159.1-S	Order: 051748; Rv1159.1-S; EBMYCG00000002807; Putative pterin-4-alpha-carbinolamine dehydratase [Source:UniProtKB/Swiss-Prot%3BAcc:P0A5S2]///Order: 051740; Rv1159.1-S; EBMYCG00000002807; Putative pterin-4-alpha-carbinolamine dehydratase [Source:UniProtKB/Swiss-Prot%3BAcc:P0A5S2]///Order: 051742; Rv1159.1-S; EBMYCG00000002807; Putative pterin-4-alpha-carbinolamine dehydratase [Source:UniProtKB/Swi…	0.00744923	0.046252
Rv3715c-S	Order: 167327; Rv3715c-A; EBMYCG00000002008; Recombination protein recR [Source:UniProtKB/Swiss-Prot%3BAcc:P65990]///Order: 167321; Rv3715c-A; EBMYCG00000002008; Recombination protein recR [Source:UniProtKB/Swiss-Prot%3BAcc:P65990]///Order: 167331; Rv3715c-A; EBMYCG00000002008; Recombination protein recR [Source:UniProtKB/Swiss-Prot%3BAcc:P65990]///Order: 167317; Rv3715c-A; EBMYCG00000002008; Rec…	0.329128	0.02005		Rv1160-AS	Order: 051767; Rv1160-S; EBMYCG00000003513; Putative mutator mutT2 protein [Source:UniProtKB/Swiss-Prot%3BAcc:O06558]///Order: 051753; Rv1160-S; EBMYCG00000003513; Putative mutator mutT2 protein [Source:UniProtKB/Swiss-Prot%3BAcc:O06558]///Order: 051755; Rv1160-S; EBMYCG00000003513; Putative mutator mutT2 protein [Source:UniProtKB/Swiss-Prot%3BAcc:O06558]///Order: 051761; Rv1160-S; EBMYCG00000003…	0.00701361	0.0494274
Rv3716c-S	Order: 167357; Rv3716c-A; EBMYCG00000003784; UPF0133 protein Rv3716c/MT3819 [Source:UniProtKB/Swiss-Prot%3BAcc:P0A654]///Order: 167345; Rv3716c-A; EBMYCG00000003784; UPF0133 protein Rv3716c/MT3819 [Source:UniProtKB/Swiss-Prot%3BAcc:P0A654]///Order: 167349; Rv3716c-A; EBMYCG00000003784; UPF0133 protein Rv3716c/MT3819 [Source:UniProtKB/Swiss-Prot%3BAcc:P0A654]///Order: 167355; Rv3716c-A; EBMYCG0000…	0.245139	0.0378289		Rv1198-AS	Order: 053949; Rv1198-S; EBMYCG00000003874; ESAT-6-like protein esxL [Source:UniProtKB/Swiss-Prot%3BAcc:O05300]///Order: 053945; Rv1198-S; EBMYCG00000003874; ESAT-6-like protein esxL [Source:UniProtKB/Swiss-Prot%3BAcc:O05300]///Order: 053937; Rv1198-S; EBMYCG00000003874; ESAT-6-like protein esxL [Source:UniProtKB/Swiss-Prot%3BAcc:O05300]///Order: 053939; Rv1198-S; EBMYCG00000003874; ESAT-6-like p…	0.020692	0.0423923
Rv3733c-S	Order: 168299; Rv3733c-A; EBMYCG00000003719; Putative uncharacterized protein [Source:UniProtKB/TrEMBL%3BAcc:O69700]///Order: 168295; Rv3733c-A; EBMYCG00000003719; Putative uncharacterized protein [Source:UniProtKB/TrEMBL%3BAcc:O69700]///Order: 168305; Rv3733c-A; EBMYCG00000003719; Putative uncharacterized protein [Source:UniProtKB/TrEMBL%3BAcc:O69700]///Order: 168289; Rv3733c-A; EBMYCG0000000371…	0.194726	0.0223133		Rv1199c-S	Order: 053967; Rv1199c-A; EBMYCG00000002611; Transposase for insertion sequence element IS1081 [Source:UniProtKB/Swiss-Prot%3BAcc:P60230]///Order: 053951; Rv1199c-A; EBMYCG00000002611; Transposase for insertion sequence element IS1081 [Source:UniProtKB/Swiss-Prot%3BAcc:P60230]///Order: 053977; Rv1199c-A; EBMYCG00000002611; Transposase for insertion sequence element IS1081 [Source:UniProtKB/Swiss-…	0.0121682	0.0478167
Rv3734c-S	Order: 168317; Rv3734c-A; EBMYCG00000003515; Probable diacyglycerol O-acyltransferase tgs2 [Source:UniProtKB/Swiss-Prot%3BAcc:P67210]///Order: 168329; Rv3734c-A; EBMYCG00000003515; Probable diacyglycerol O-acyltransferase tgs2 [Source:UniProtKB/Swiss-Prot%3BAcc:P67210]///Order: 168343; Rv3734c-A; EBMYCG00000003515; Probable diacyglycerol O-acyltransferase tgs2 [Source:UniProtKB/Swiss-Prot%3BAcc:P…	0.574272	0.0282438		Rv1204c-AS	Order: 054226; Rv1204c-S; EBMYCG00000000461; Putative uncharacterized protein [Source:UniProtKB/TrEMBL%3BAcc:O05305]///Order: 054194; Rv1204c-S; EBMYCG00000000461; Putative uncharacterized protein [Source:UniProtKB/TrEMBL%3BAcc:O05305]///Order: 054178; Rv1204c-S; EBMYCG00000000461; Putative uncharacterized protein [Source:UniProtKB/TrEMBL%3BAcc:O05305]///Order: 054232; Rv1204c-S; EBMYCG0000000046…	0.00648582	0.0063391
Rv3764c-AS	Order: 169352; Rv3764c-S; EBMYCG00000003841; POSSIBLE TWO COMPONENT SENSOR KINASE [Source:UniProtKB/TrEMBL%3BAcc:O69729]///Order: 169372; Rv3764c-S; EBMYCG00000003841; POSSIBLE TWO COMPONENT SENSOR KINASE [Source:UniProtKB/TrEMBL%3BAcc:O69729]///Order: 169344; Rv3764c-S; EBMYCG00000003841; POSSIBLE TWO COMPONENT SENSOR KINASE [Source:UniProtKB/TrEMBL%3BAcc:O69729]///Order: 169324; Rv3764c-S; EBMY…	0.988573	0.02005		Rv1213-AS	Order: 054543; Rv1213-S; EBMYCG00000001863; Glucose-1-phosphate adenylyltransferase [Source:UniProtKB/Swiss-Prot%3BAcc:P64241]///Order: 054569; Rv1213-S; EBMYCG00000001863; Glucose-1-phosphate adenylyltransferase [Source:UniProtKB/Swiss-Prot%3BAcc:P64241]///Order: 054537; Rv1213-S; EBMYCG00000001863; Glucose-1-phosphate adenylyltransferase [Source:UniProtKB/Swiss-Prot%3BAcc:P64241]///Order: 05455…	0.0148971	0.0476678
Rv3810-S	Order: 171932; Rv3810-A; EBMYCG00000001368; Exported repetitive protein [Source:UniProtKB/Swiss-Prot%3BAcc:P0A5P4]///Order: 171922; Rv3810-A; EBMYCG00000001368; Exported repetitive protein [Source:UniProtKB/Swiss-Prot%3BAcc:P0A5P4]///Order: 171926; Rv3810-A; EBMYCG00000001368; Exported repetitive protein [Source:UniProtKB/Swiss-Prot%3BAcc:P0A5P4]///Order: 171902; Rv3810-A; EBMYCG00000001368; Expo…	0.00694789	0.00211276		Rv1246c-AS	Order: 055864; Rv1246c-S; EBMYCG00000000005; Putative uncharacterized protein [Source:UniProtKB/TrEMBL%3BAcc:O50461]///Order: 055866; Rv1246c-S; EBMYCG00000000005; Putative uncharacterized protein [Source:UniProtKB/TrEMBL%3BAcc:O50461]///Order: 055862; Rv1246c-S; EBMYCG00000000005; Putative uncharacterized protein [Source:UniProtKB/TrEMBL%3BAcc:O50461]///Order: 055856; Rv1246c-S; EBMYCG0000000000…	0.0295796	0.022342
					Rv1318c-S	Order: 059527; Rv1318c-A; EBMYCG00000001880; Uncharacterized protein Rv1318c/MT1359 [Source:UniProtKB/Swiss-Prot%3BAcc:P63527]///Order: 059511; Rv1318c-A; EBMYCG00000001880; Uncharacterized protein Rv1318c/MT1359 [Source:UniProtKB/Swiss-Prot%3BAcc:P63527]///Order: 059543; Rv1318c-A; EBMYCG00000001880; Uncharacterized protein Rv1318c/MT1359 [Source:UniProtKB/Swiss-Prot%3BAcc:P63527]///Order: 05951…	0.160507	0.0142544
					Rv1341-AS	Order: 060637; Rv1341-S; EBMYCG00000000516; Nucleoside-triphosphatase [Source:UniProtKB/Swiss-Prot%3BAcc:P64307]///Order: 060655; Rv1341-S; EBMYCG00000000516; Nucleoside-triphosphatase [Source:UniProtKB/Swiss-Prot%3BAcc:P64307]///Order: 060641; Rv1341-S; EBMYCG00000000516; Nucleoside-triphosphatase [Source:UniProtKB/Swiss-Prot%3BAcc:P64307]///Order: 060663; Rv1341-S; EBMYCG00000000516; Nucleoside…	0.0189114	0.027876
					Rv1342c-AS	Order: 060674; Rv1342c-S; EBMYCG00000003930; Uncharacterized protein Rv1342c/MT1383 [Source:UniProtKB/Swiss-Prot%3BAcc:P0A5E7]///Order: 060672; Rv1342c-S; EBMYCG00000003930; Uncharacterized protein Rv1342c/MT1383 [Source:UniProtKB/Swiss-Prot%3BAcc:P0A5E7]///Order: 060668; Rv1342c-S; EBMYCG00000003930; Uncharacterized protein Rv1342c/MT1383 [Source:UniProtKB/Swiss-Prot%3BAcc:P0A5E7]///Order: 06066…	0.00701361	0.0462948
					Rv1343c-AS	Order: 060688; Rv1343c-S; EBMYCG00000000848; Uncharacterized protein Rv1343c/MT1384 [Source:UniProtKB/Swiss-Prot%3BAcc:Q11013]///Order: 060690; Rv1343c-S; EBMYCG00000000848; Uncharacterized protein Rv1343c/MT1384 [Source:UniProtKB/Swiss-Prot%3BAcc:Q11013]///Order: 060684; Rv1343c-S; EBMYCG00000000848; Uncharacterized protein Rv1343c/MT1384 [Source:UniProtKB/Swiss-Prot%3BAcc:Q11013]///Order: 06068…	0.639265	0.0327401
					Rv1347c-S	Order: 060821; Rv1347c-A; EBMYCG00000002968; Lysine N-acyltransferase mbtK [Source:UniProtKB/Swiss-Prot%3BAcc:P64819]///Order: 060823; Rv1347c-A; EBMYCG00000002968; Lysine N-acyltransferase mbtK [Source:UniProtKB/Swiss-Prot%3BAcc:P64819]///Order: 060839; Rv1347c-A; EBMYCG00000002968; Lysine N-acyltransferase mbtK [Source:UniProtKB/Swiss-Prot%3BAcc:P64819]///Order: 060825; Rv1347c-A; EBMYCG0000000…	0.0219498	0.0346431
					Rv1356c-AS	Order: 061304; Rv1356c-S; EBMYCG00000002702; Uncharacterized protein Rv1356c/MT1399 [Source:UniProtKB/Swiss-Prot%3BAcc:P64827]///Order: 061314; Rv1356c-S; EBMYCG00000002702; Uncharacterized protein Rv1356c/MT1399 [Source:UniProtKB/Swiss-Prot%3BAcc:P64827]///Order: 061302; Rv1356c-S; EBMYCG00000002702; Uncharacterized protein Rv1356c/MT1399 [Source:UniProtKB/Swiss-Prot%3BAcc:P64827]///Order: 06132…	0.952033	0.0133825
					Rv1359-AS	Order: 061567; Rv1359-S; EBMYCG00000003306; Uncharacterized protein Rv1359/MT1403 [Source:UniProtKB/Swiss-Prot%3BAcc:Q11029]///Order: 061569; Rv1359-S; EBMYCG00000003306; Uncharacterized protein Rv1359/MT1403 [Source:UniProtKB/Swiss-Prot%3BAcc:Q11029]///Order: 061555; Rv1359-S; EBMYCG00000003306; Uncharacterized protein Rv1359/MT1403 [Source:UniProtKB/Swiss-Prot%3BAcc:Q11029]///Order: 061559; Rv1…	0.0434815	0.0104391
					Rv1370c-AS	Order: 062066; Rv1370c-S; EBMYCG00000001881; Insertion element IS6110 uncharacterized 12.0 kDa protein [Source:UniProtKB/Swiss-Prot%3BAcc:P0C5G9]///Order: 062064; Rv1370c-S; EBMYCG00000001881; Insertion element IS6110 uncharacterized 12.0 kDa protein [Source:UniProtKB/Swiss-Prot%3BAcc:P0C5G9]///Order: 062072; Rv1370c-S; EBMYCG00000001881; Insertion element IS6110 uncharacterized 12.0 kDa protein …	0.0152853	0.0478115
					Rv1370c-AS,Rv1763-AS	Order: 062060; Rv1370c-S; EBMYCG00000001881; Insertion element IS6110 uncharacterized 12.0 kDa protein [Source:UniProtKB/Swiss-Prot%3BAcc:P0C5G9],Order: 080301; Rv1763-S; EBMYCG00000002736; Insertion element IS6110 uncharacterized 12.0 kDa protein [Source:UniProtKB/Swiss-Prot%3BAcc:P0C5G9]///Order: 062068; Rv1370c-S; EBMYCG00000001881; Insertion element IS6110 uncharacterized 12.0 kDa protein [So…	0.00948273	0.0342213
					Rv1377c-AS	Order: 062388; Rv1377c-S; EBMYCG00000003041; PUTATIVE TRANSFERASE [Source:UniProtKB/TrEMBL%3BAcc:P71805]///Order: 062378; Rv1377c-S; EBMYCG00000003041; PUTATIVE TRANSFERASE [Source:UniProtKB/TrEMBL%3BAcc:P71805]///Order: 062376; Rv1377c-S; EBMYCG00000003041; PUTATIVE TRANSFERASE [Source:UniProtKB/TrEMBL%3BAcc:P71805]///Order: 062374; Rv1377c-S; EBMYCG00000003041; PUTATIVE TRANSFERASE [Source:UniP…	0.0058815	0.00824016
					Rv1396c-AS	Order: 063246; Rv1396c-S; EBMYCG00000000353; PE-PGRS FAMILY PROTEIN [Source:UniProtKB/TrEMBL%3BAcc:P71664]///Order: 063258; Rv1396c-S; EBMYCG00000000353; PE-PGRS FAMILY PROTEIN [Source:UniProtKB/TrEMBL%3BAcc:P71664]///Order: 063298; Rv1396c-S; EBMYCG00000000353; PE-PGRS FAMILY PROTEIN [Source:UniProtKB/TrEMBL%3BAcc:P71664]///Order: 063242; Rv1396c-S; EBMYCG00000000353; PE-PGRS FAMILY PROTEIN [Sou…	0.00701361	0.048889
					Rv1494-AS	Order: 067829; Rv1494-S; EBMYCG00000000486; Uncharacterized protein Rv1494/MT1541 [Source:UniProtKB/Swiss-Prot%3BAcc:P0A5E9]///Order: 067827; Rv1494-S; EBMYCG00000000486; Uncharacterized protein Rv1494/MT1541 [Source:UniProtKB/Swiss-Prot%3BAcc:P0A5E9]///Order: 067837; Rv1494-S; EBMYCG00000000486; Uncharacterized protein Rv1494/MT1541 [Source:UniProtKB/Swiss-Prot%3BAcc:P0A5E9]///Order: 067831; Rv1…	0.00754907	0.0478167
					Rv1501-AS	Order: 068061; Rv1501-S; EBMYCG00000000917; Uncharacterized protein Rv1501/MT1550 [Source:UniProtKB/Swiss-Prot%3BAcc:P67770]///Order: 068071; Rv1501-S; EBMYCG00000000917; Uncharacterized protein Rv1501/MT1550 [Source:UniProtKB/Swiss-Prot%3BAcc:P67770]///Order: 068075; Rv1501-S; EBMYCG00000000917; Uncharacterized protein Rv1501/MT1550 [Source:UniProtKB/Swiss-Prot%3BAcc:P67770]///Order: 068053; Rv1…	0.938679	0.0379025
					Rv1503c-S	Order: 068143; Rv1503c-A; EBMYCG00000001887; Putative uncharacterized protein [Source:UniProtKB/TrEMBL%3BAcc:Q79FN3]///Order: 068139; Rv1503c-A; EBMYCG00000001887; Putative uncharacterized protein [Source:UniProtKB/TrEMBL%3BAcc:Q79FN3]///Order: 068157; Rv1503c-A; EBMYCG00000001887; Putative uncharacterized protein [Source:UniProtKB/TrEMBL%3BAcc:Q79FN3]///Order: 068155; Rv1503c-A; EBMYCG0000000188…	0.700965	0.0120031
					Rv1505c-AS	Order: 068212; Rv1505c-S; EBMYCG00000003977; Putative uncharacterized protein [Source:UniProtKB/TrEMBL%3BAcc:P71784]///Order: 068204; Rv1505c-S; EBMYCG00000003977; Putative uncharacterized protein [Source:UniProtKB/TrEMBL%3BAcc:P71784]///Order: 068214; Rv1505c-S; EBMYCG00000003977; Putative uncharacterized protein [Source:UniProtKB/TrEMBL%3BAcc:P71784]///Order: 068194; Rv1505c-S; EBMYCG0000000397…	0.026057	0.0493959
					Rv1507.1-S	Order: 068280; Rv1507.1-A; EBMYCG00000001370; Putative uncharacterized protein [Source:UniProtKB/TrEMBL%3BAcc:Q8VK09]///Order: 068276; Rv1507.1-A; EBMYCG00000001370; Putative uncharacterized protein [Source:UniProtKB/TrEMBL%3BAcc:Q8VK09]///Order: 068288; Rv1507.1-A; EBMYCG00000001370; Putative uncharacterized protein [Source:UniProtKB/TrEMBL%3BAcc:Q8VK09]///Order: 068284; Rv1507.1-A; EBMYCG000000…	0.0127835	0.0486862
					Rv1507c-AS	Order: 068268; Rv1507c-S; EBMYCG00000000982; Uncharacterized protein Rv1507c/MT1555 [Source:UniProtKB/Swiss-Prot%3BAcc:P71786]///Order: 068250; Rv1507c-S; EBMYCG00000000982; Uncharacterized protein Rv1507c/MT1555 [Source:UniProtKB/Swiss-Prot%3BAcc:P71786]///Order: 068262; Rv1507c-S; EBMYCG00000000982; Uncharacterized protein Rv1507c/MT1555 [Source:UniProtKB/Swiss-Prot%3BAcc:P71786]///Order: 06825…	0.169477	0.015692
					Rv1519-S	Order: 068812; Rv1519-A; EBMYCG00000001440; Uncharacterized protein Rv1519/MT1569 [Source:UniProtKB/Swiss-Prot%3BAcc:P64861]///Order: 068808; Rv1519-A; EBMYCG00000001440; Uncharacterized protein Rv1519/MT1569 [Source:UniProtKB/Swiss-Prot%3BAcc:P64861]///Order: 068810; Rv1519-A; EBMYCG00000001440; Uncharacterized protein Rv1519/MT1569 [Source:UniProtKB/Swiss-Prot%3BAcc:P64861]///Order: 068816; Rv1…	0.099692	0.0231913
					Rv1555-AS	Order: 070819; Rv1555-S; EBMYCG00000002556; Fumarate reductase subunit D [Source:UniProtKB/Swiss-Prot%3BAcc:P67643]///Order: 070825; Rv1555-S; EBMYCG00000002556; Fumarate reductase subunit D [Source:UniProtKB/Swiss-Prot%3BAcc:P67643]///Order: 070823; Rv1555-S; EBMYCG00000002556; Fumarate reductase subunit D [Source:UniProtKB/Swiss-Prot%3BAcc:P67643]///Order: 070817; Rv1555-S; EBMYCG00000002556; F…	0.00927727	0.0493959
					Rv1561-S	Order: 070992; Rv1561-A; EBMYCG00000000303; Uncharacterized protein Rv1561/MT1612 [Source:UniProtKB/Swiss-Prot%3BAcc:P64879]///Order: 070994; Rv1561-A; EBMYCG00000000303; Uncharacterized protein Rv1561/MT1612 [Source:UniProtKB/Swiss-Prot%3BAcc:P64879]///Order: 070998; Rv1561-A; EBMYCG00000000303; Uncharacterized protein Rv1561/MT1612 [Source:UniProtKB/Swiss-Prot%3BAcc:P64879]///Order: 071006; Rv1…	0.303422	0.0261614
					Rv1574-S	Order: 071600; Rv1574-A; EBMYCG00000002784; Probable phiRV1 phage related protein [Source:UniProtKB/TrEMBL%3BAcc:O06616]///Order: 071596; Rv1574-A; EBMYCG00000002784; Probable phiRV1 phage related protein [Source:UniProtKB/TrEMBL%3BAcc:O06616]///Order: 071592; Rv1574-A; EBMYCG00000002784; Probable phiRV1 phage related protein [Source:UniProtKB/TrEMBL%3BAcc:O06616]///Order: 071594; Rv1574-A; EBMYC…	0.00701361	0.0356373
					Rv1590-AS	Order: 072057; Rv1590-S; EBMYCG00000001173; Uncharacterized protein Rv1590/MT1625 [Source:UniProtKB/Swiss-Prot%3BAcc:P64881]///Order: 072055; Rv1590-S; EBMYCG00000001173; Uncharacterized protein Rv1590/MT1625 [Source:UniProtKB/Swiss-Prot%3BAcc:P64881]///Order: 072059; Rv1590-S; EBMYCG00000001173; Uncharacterized protein Rv1590/MT1625 [Source:UniProtKB/Swiss-Prot%3BAcc:P64881]///Order: 072061; Rv1…	0.00702418	0.0392461
					Rv1592c-S	Order: 072103; Rv1592c-A; EBMYCG00000000864; Probable inactive lipase Rv1592c/MT1628 [Source:UniProtKB/Swiss-Prot%3BAcc:O06598]///Order: 072143; Rv1592c-A; EBMYCG00000000864; Probable inactive lipase Rv1592c/MT1628 [Source:UniProtKB/Swiss-Prot%3BAcc:O06598]///Order: 072125; Rv1592c-A; EBMYCG00000000864; Probable inactive lipase Rv1592c/MT1628 [Source:UniProtKB/Swiss-Prot%3BAcc:O06598]///Order: 07…	0.00701361	0.00755915
					Rv1593c-S	Order: 072173; Rv1593c-A; EBMYCG00000001181; Putative uncharacterized protein [Source:UniProtKB/TrEMBL%3BAcc:O06597]///Order: 072177; Rv1593c-A; EBMYCG00000001181; Putative uncharacterized protein [Source:UniProtKB/TrEMBL%3BAcc:O06597]///Order: 072161; Rv1593c-A; EBMYCG00000001181; Putative uncharacterized protein [Source:UniProtKB/TrEMBL%3BAcc:O06597]///Order: 072185; Rv1593c-A; EBMYCG0000000118…	0.117506	0.0384261
					Rv1621c-AS	Order: 073330; Rv1621c-S; EBMYCG00000002143; ABC transporter, ATP-binding protein CydD [Source:UniProtKB/TrEMBL%3BAcc:O06138]///Order: 073334; Rv1621c-S; EBMYCG00000002143; ABC transporter, ATP-binding protein CydD [Source:UniProtKB/TrEMBL%3BAcc:O06138]///Order: 073278; Rv1621c-S; EBMYCG00000002143; ABC transporter, ATP-binding protein CydD [Source:UniProtKB/TrEMBL%3BAcc:O06138]///Order: 073274; …	0.00701361	0.0141502
					Rv1636-AS	Order: 074109; Rv1636-S; EBMYCG00000001633; Universal stress protein Rv1636/MT1672 [Source:UniProtKB/Swiss-Prot%3BAcc:O06153]///Order: 074123; Rv1636-S; EBMYCG00000001633; Universal stress protein Rv1636/MT1672 [Source:UniProtKB/Swiss-Prot%3BAcc:O06153]///Order: 074121; Rv1636-S; EBMYCG00000001633; Universal stress protein Rv1636/MT1672 [Source:UniProtKB/Swiss-Prot%3BAcc:O06153]///Order: 074111; …	0.0185329	0.0334007
					Rv1693-AS	Order: 077137; Rv1693-S; EBMYCG00000003898; Putative uncharacterized protein [Source:UniProtKB/TrEMBL%3BAcc:O33195]///Order: 077141; Rv1693-S; EBMYCG00000003898; Putative uncharacterized protein [Source:UniProtKB/TrEMBL%3BAcc:O33195]///Order: 077139; Rv1693-S; EBMYCG00000003898; Putative uncharacterized protein [Source:UniProtKB/TrEMBL%3BAcc:O33195]///Order: 077143; Rv1693-S; EBMYCG00000003898; P…	0.0161167	0.0264923
					Rv1757c-AS	Order: 080000; Rv1757c-S; EBMYCG00000003955; Insertion element IS6110 uncharacterized 12.0 kDa protein [Source:UniProtKB/Swiss-Prot%3BAcc:P0C5G9]///Order: 079990; Rv1757c-S; EBMYCG00000003955; Insertion element IS6110 uncharacterized 12.0 kDa protein [Source:UniProtKB/Swiss-Prot%3BAcc:P0C5G9]///Order: 079992; Rv1757c-S; EBMYCG00000003955; Insertion element IS6110 uncharacterized 12.0 kDa protein …	0.0130559	0.0432244
					Rv1763-AS	Order: 080297; Rv1763-S; EBMYCG00000002736; Insertion element IS6110 uncharacterized 12.0 kDa protein [Source:UniProtKB/Swiss-Prot%3BAcc:P0C5G9]///Order: 080295; Rv1763-S; EBMYCG00000002736; Insertion element IS6110 uncharacterized 12.0 kDa protein [Source:UniProtKB/Swiss-Prot%3BAcc:P0C5G9]///Order: 080289; Rv1763-S; EBMYCG00000002736; Insertion element IS6110 uncharacterized 12.0 kDa protein [So…	0.0106037	0.031655
					Rv1772-S	Order: 080722; Rv1772-A; EBMYCG00000001492; Putative uncharacterized protein [Source:UniProtKB/TrEMBL%3BAcc:O06805]///Order: 080720; Rv1772-A; EBMYCG00000001492; Putative uncharacterized protein [Source:UniProtKB/TrEMBL%3BAcc:O06805]///Order: 080724; Rv1772-A; EBMYCG00000001492; Putative uncharacterized protein [Source:UniProtKB/TrEMBL%3BAcc:O06805]///Order: 080716; Rv1772-A; EBMYCG00000001492; P…	0.0107703	0.0398755
					Rv1773c-AS	Order: 080754; Rv1773c-S; EBMYCG00000001583; PROBABLE TRANSCRIPTIONAL REGULATORY PROTEIN [Source:UniProtKB/TrEMBL%3BAcc:O06806]///Order: 080746; Rv1773c-S; EBMYCG00000001583; PROBABLE TRANSCRIPTIONAL REGULATORY PROTEIN [Source:UniProtKB/TrEMBL%3BAcc:O06806]///Order: 080756; Rv1773c-S; EBMYCG00000001583; PROBABLE TRANSCRIPTIONAL REGULATORY PROTEIN [Source:UniProtKB/TrEMBL%3BAcc:O06806]///Order: 08…	0.00701361	0.00524678
					Rv1778c-AS	Order: 080938; Rv1778c-S; EBMYCG00000003322; Putative uncharacterized protein [Source:UniProtKB/TrEMBL%3BAcc:O33181]///Order: 080934; Rv1778c-S; EBMYCG00000003322; Putative uncharacterized protein [Source:UniProtKB/TrEMBL%3BAcc:O33181]///Order: 080940; Rv1778c-S; EBMYCG00000003322; Putative uncharacterized protein [Source:UniProtKB/TrEMBL%3BAcc:O33181]///Order: 080948; Rv1778c-S; EBMYCG0000000332…	0.0107478	0.00476352
					Rv1787-AS	Order: 081467; Rv1787-S; EBMYCG00000000030; Uncharacterized PPE family protein PPE25 [Source:UniProtKB/Swiss-Prot%3BAcc:Q79FK8]///Order: 081463; Rv1787-S; EBMYCG00000000030; Uncharacterized PPE family protein PPE25 [Source:UniProtKB/Swiss-Prot%3BAcc:Q79FK8]///Order: 081475; Rv1787-S; EBMYCG00000000030; Uncharacterized PPE family protein PPE25 [Source:UniProtKB/Swiss-Prot%3BAcc:Q79FK8]///Order: 08…	0.0108977	0.0182793
					Rv1790-AS	Order: 081627; Rv1790-S; EBMYCG00000001359; PPE FAMILY PROTEIN [Source:UniProtKB/TrEMBL%3BAcc:Q79FK5]///Order: 081625; Rv1790-S; EBMYCG00000001359; PPE FAMILY PROTEIN [Source:UniProtKB/TrEMBL%3BAcc:Q79FK5]///Order: 081623; Rv1790-S; EBMYCG00000001359; PPE FAMILY PROTEIN [Source:UniProtKB/TrEMBL%3BAcc:Q79FK5]///Order: 081597; Rv1790-S; EBMYCG00000001359; PPE FAMILY PROTEIN [Source:UniProtKB/TrEMBL…	0.00701361	0.049946
					Rv1793-AS	Order: 081687; Rv1793-S; EBMYCG00000001673; ESAT-6-like protein esxN [Source:UniProtKB/Swiss-Prot%3BAcc:P0A570]///Order: 081689; Rv1793-S; EBMYCG00000001673; ESAT-6-like protein esxN [Source:UniProtKB/Swiss-Prot%3BAcc:P0A570]///Order: 081681; Rv1793-S; EBMYCG00000001673; ESAT-6-like protein esxN [Source:UniProtKB/Swiss-Prot%3BAcc:P0A570]///Order: 081679; Rv1793-S; EBMYCG00000001673; ESAT-6-like p…	0.010959	0.0404903
					Rv1805c-S	Order: 082363; Rv1805c-A; EBMYCG00000003485; Putative uncharacterized protein [Source:UniProtKB/TrEMBL%3BAcc:O53954]///Order: 082367; Rv1805c-A; EBMYCG00000003485; Putative uncharacterized protein [Source:UniProtKB/TrEMBL%3BAcc:O53954]///Order: 082369; Rv1805c-A; EBMYCG00000003485; Putative uncharacterized protein [Source:UniProtKB/TrEMBL%3BAcc:O53954]///Order: 082375; Rv1805c-A; EBMYCG0000000348…	0.00701361	0.0413275
					Rv1828-AS	Order: 083391; Rv1828-S; EBMYCG00000003810; Uncharacterized HTH-type transcriptional regulator Rv1828/MT1876 [Source:UniProtKB/Swiss-Prot%3BAcc:P67669]///Order: 083399; Rv1828-S; EBMYCG00000003810; Uncharacterized HTH-type transcriptional regulator Rv1828/MT1876 [Source:UniProtKB/Swiss-Prot%3BAcc:P67669]///Order: 083393; Rv1828-S; EBMYCG00000003810; Uncharacterized HTH-type transcriptional regula…	0.00701361	0.0492671
[truncated: 114 more rows]

## Sheet: Slow 0 vs. 2 MGT
downregulated over time					upregulated over time
[truncated: 305 more rows]

## Sheet: Slow 1 vs. 2 MGT
downregulated over time					upregulated over time
[truncated: 20 more rows]

## Sheet: Fast vs. Slow 0 MGT
Expression higher in Fast than Slow					Expression higher in Slow than Fast
[truncated: 11 more rows]

[truncated: 5 more sheets: Fast vs. Slow 1 MGT, Fast vs. Slow 2 MGT, 0 vs. 1MGT  Fast + Slow compare, 0 vs. 2MGT  Fast + Slow compare, 1 vs. 2MGT  Fast + Slow compare]
