# Supplementary material for: Mycobacterium tuberculosis Is Resistant to Isoniazid at a Slow Growth Rate by Single Nucleotide Polymorphisms in katG Codon Ser315
Source: PLoS One. 2015 Sep 18;10(9):e0138253. doi: 10.1371/journal.pone.0138253 (PMC4575197; doi:10.1371/journal.pone.0138253)
Supplement: S2 Table — (XLSX) [file pone.0138253.s002.xlsx]

## Sheet: Reaction Conditions
Plate 1	1	2	3	4	5	6	7	8	9	10	11	12
A	AhpC 1	AhpC 1	AhpC 1	AhpC 2	AhpC 2	AhpC 2	AhpC 3	AhpC 3	AhpC 3	AhpC 4	AhpC 4	AhpC 4
B	AhpC 5	AhpC 5	AhpC 5	AhpC 6	AhpC 6	AhpC 6	AhpC 7	AhpC 7	AhpC 7	AhpC 8	AhpC 8	AhpC 8			20 µl well (µl)	master mix (µl)
C	AhpC 9	AhpC 9	AhpC 9	AhpC 10	AhpC 10	AhpC 10	AhpC 11	AhpC 11	AhpC 11	AhpC 12	AhpC 12	AhpC 12		dH20	4.9	269.5
D	AhpC 13	AhpC 13	AhpC 13	AhpC 14	AhpC 14	AhpC 14	AhpC 15	AhpC 15	AhpC 15	AhpC 16	AhpC 16	AhpC 16		AhpC Forward Primer (10 µM)	1.8	99
E	16S 1	16S 1	16S 1	16S 2	16S 2	16S 2	16S 3	16S 3	16S 3	16S 4	16S 4	16S 4		AhpC Reverse Primer (10 µM)	1.8	99
F	16S 5	16S 5	16S 5	16S 6	16S 6	16S 6	16S 7	16S 7	16S 7	16S 8	16S 8	16S 8		Probe (10 µM)	0.5	27.5
G	16S 9	16S 9	16S 9	16S 10	16S 10	16S 10	16S 11	16S 11	16S 11	16S 12	16S 12	16S 12		Taqman Universal Master Mix II*	10	550
H	16S 13	16S 13	16S 13	16S 14	16S 14	16S 14	16S 15	16S 15	16S 15	16S 16	16S 16	16S 16		cDNA	1	-
1	DNA Dilution 7 - MICPhD3 6 MGT 4 (19/02/2014) 4.03 ng						9	DNA Dilution 15 - MICPhD3 6 MGT 4 (19/02/2014) 0.01625 ng						*with UNG (Applied Biosystems part No 4428175)
2	DNA Dilution 8 - MICPhD3 6 MGT 4 (19/02/2014) 2.02 ng						10	DNA Dilution 16 - MICPhD3 6 MGT 4 (19/02/2014) 0.008125 ng
3	DNA Dilution 9 - MICPhD3 6 MGT 4 (19/02/2014) 1.01 ng						11	DNA Dilution 17 - MICPhD3 6 MGT 4 (19/02/2014) 0.0040625 ng							20 µl well (µl)	master mix (µl)
4	DNA Dilution 10 - MICPhD3 6 MGT 4 (19/02/2014) 0.50 ng						12	DNA Dilution 18 - MICPhD3 6 MGT 4 (19/02/2014) 0.0020312 ng						dH20	6.5	357.5
5	DNA Dilution 11 - MICPhD3 6 MGT 4 (19/02/2014) 0.26 ng						13	DNA Dilution 19 - MICPhD3 6 MGT 4 (19/02/2014) 0.0010156 ng						16S Forward Primer (10 µM)	1	55
6	DNA Dilution 12 - MICPhD3 6 MGT 4 (19/02/2014) 0.13 ng						14	DNA Dilution 20 - MICPhD3 6 MGT 4 (19/02/2014) 0.0005078 ng						16S Reverse Primer (10 µM)	1	55
7	DNA Dilution 13 - MICPhD3 6 MGT 4 (19/02/2014) 0.065 ng						15	DNA Dilution 21 - MICPhD3 6 MGT 4 (19/02/2014) 0.0002539 ng						Probe (10 µM)	0.5	27.5
8	DNA Dilution 14 - MICPhD3 6 MGT 4 (19/02/2014) 0.0325 ng						16	dH2O						Taqman Universal Master Mix II*	10	550
														cDNA	1	-

## Sheet: AhpC
AhpC	13/05/2014 2		12/05/2014 2		2014-05-13								Ct Mean	Ct StdDev
Sample Name	Ct Mean	Ct StdDev	Ct Mean	Ct StdDev	Ct Mean	Ct StdDev						13/05/2014 2	0.0010156	32.4521
0.0002539			32.7672	0.569638	33.8987	n/a							0.0020312	32.065
0.0005078			32.3653	0.564639	32.0696	0.384354							0.0040625	30.9587
0.0010156	32.4521	0.107646	31.3008	0.0503924	31.1204	0.11016							0.008125	30.2828
0.0020312	32.065	0.270354	30.1001	0.227901	30.3132	0.392135							0.01625	29.1145
0.0040625	30.9587	0.10003	28.2109	0.240937	29.2168	0.177211							0.0325	27.6613
0.008125	30.2828	0.0647652	27.6475	0.390521	28.1632	0.112076							0.065	26.698
0.01625	29.1145	0.53228	26.2139	0.283231	26.8701	0.210178							0.13	24.2353
0.0325	27.6613	0.221008	25.5254	0.400094	25.5752	0.198294							0.26	21.1527
0.065	26.698	0.0989896	24.2334	0.217131	24.1529	0.209516							0.5	20.2353
0.13	24.2353	0.207544	23.1427	0.507533	22.9375	0.071133							1.01	18.9608
0.26	21.1527	0.330615	21.7847	0.076153	21.6212	0.0422808							2.02	17.9053
0.5	20.2353	0.12622	20.8792	0.666425	20.791	0.0976628							4.03	16.892
1.01	18.9608	0.119649	19.2054	0.984002	19.285	0.0897971						12/05/2014 2	0.0002539	32.7672
2.02	17.9053	0.442903	18.903	0.544287	18.3041	0.120861							0.0005078	32.3653
4.03	16.892	0.237906	17.4945	0.08885	17.3292	0.0775823							0.0010156	31.3008
													0.0020312	30.1001
													0.0040625	28.2109
													0.008125	27.6475
													0.01625	26.2139
													0.0325	25.5254
													0.065	24.2334
													0.13	23.1427
													0.26	21.7847
													0.5	20.8792
													1.01	19.2054
													2.02	18.903
													4.03	17.4945
												2014-05-13	0.0002539	33.8987
													0.0005078	32.0696
													0.0010156	31.1204
													0.0020312	30.3132
													0.0040625	29.2168
													0.008125	28.1632
													0.01625	26.8701
													0.0325	25.5752
													0.065	24.1529
													0.13	22.9375
													0.26	21.6212
													0.5	20.791
													1.01	19.285
													2.02	18.3041
													4.03	17.3292

## Sheet: 16S
16S	13/05/2014 2		12/05/2014 2		2014-05-13							Sample Name	Ct
Sample Name	Ct Mean	Ct StdDev	Ct Mean	Ct StdDev	Ct Mean	Ct StdDev					13/05/2014 2	0.0002539	34.3707
0.0002539	34.3707	0.0808748	34.2208	0.284212	34.9606	0.308544						0.0005078	34.4518
0.0005078	34.4518	0.168676	26.272	7.57577	34.2858	0.269122						0.0010156	33.3428
0.0010156	33.3428	0.198208	32.9178	1.03937	33.7544	0.314756						0.0020312	33.9704
0.0020312	33.9704	0.22225	32.2922	0.237518	33.2278	0.224612						0.0040625	32.9365
0.0040625	32.9365	0.253532	29.8439	0.104694	31.1631	0.655387						0.008125	31.1663
0.008125	31.1663	0.253791	29.0161	0.214984	29.9537	0.15965						0.01625	30.6
0.01625	30.6	0.257349	27.8813	0.087732	29.2364	0.242534						0.0325	30.1042
0.0325	30.1042	0.279705	27.465	0.0669675	28.3171	0.343683						0.065	27.9191
0.065	27.9191	0.333445	25.6041	0.258708	26.5543	0.161587						0.13	25.2414
0.13	25.2414	0.349023	23.9121	0.201531	27.876	6.09965						0.26	22.6776
0.26	22.6776	0.46597	23.4713	0.186403	24.1729	0.212705						0.5	21.9152
0.5	21.9152	0.492697	22.5893	0.421763	22.9005	0.388557						1.01	20.1816
1.01	20.1816	0.616981	20.9696	0.32618	21.4236	0.210256						2.02	18.5477
2.02	18.5477	0.647862			19.9	0.238738						4.03	17.9939
4.03	17.9939	0.753833	19.0094	0.267928	19.6169	0.325439					12/05/2014 2	0.0002539	34.2208
												0.0005078	26.272
												0.0010156	32.9178
												0.0020312	32.2922
												0.0040625	29.8439
												0.008125	29.0161
												0.01625	27.8813
												0.0325	27.465
												0.065	25.6041
												0.13	23.9121
												0.26	23.4713
												0.5	22.5893
												1.01	20.9696
												4.03	19.0094
											2014-05-13	0.0002539	34.9606
												0.0005078	34.2858
												0.0010156	33.7544
												0.0020312	33.2278
												0.0040625	31.1631
												0.008125	29.9537
												0.01625	29.2364
												0.0325	28.3171
												0.065	26.5543
												0.13	27.876
												0.26	24.1729
												0.5	22.9005
												1.01	21.4236
												2.02	19.9
												4.03	19.6169

## Sheet: Probes and Primers
16S Endogenous control
Sheen et al., 2013:
16S F: 5′ TTC TCT CGG ATT GAC GGT AGG T 3′
16S R: 5′ CGC TCG CAC CCT ACG TAT TAC 3′
16S probe 5′ FAM-AGC ACC GGC CAA CTA CGT GCC AG-BHQ1 3′
AhpC
AhpC F: 5' CAC AAC GAC CTC AAA ACG TTA CC 3'
AhpC R: 5' TGC GGC TTG GCT GAG TTC 3'
AhpC Probe 5' FAM-CCG ATG CTC TCC GAC ATC AAG CG-BHQ1 3'
