# Supplementary material for: Mycobacterium tuberculosis Is Resistant to Isoniazid at a Slow Growth Rate by Single Nucleotide Polymorphisms in katG Codon Ser315
Source: PLoS One. 2015 Sep 18;10(9):e0138253. doi: 10.1371/journal.pone.0138253 (PMC4575197; doi:10.1371/journal.pone.0138253)
Supplement: S4 Table — (XLSX) [file pone.0138253.s004.xlsx]

## Sheet: Downregulation
	Downregulation between 0 & 2 MGT, post-isoniazid addition
	Downregulation between 0 & 2 MGT, post-isoniazid addition in FAST growth				Downregulation between 0 & 2 MGT, post-isoniazid addition in SLOW growth				Downregulation between 0 & 2 MGT, post-isoniazid addition in FAST & SLOW growth
	Rv no.	Putative gene function			Rv no.	Putative gene function			Rv no.	Putative gene function
	Rv2033c-S	Argininosuccinate synthase (EC 6.3.4.5) (Citrulline--aspartate ligase)			Rv2477c-S	Uncharacterized ABC transporter ATP-binding protein Rv2477c/MT2552			Rv3616c-S	ESX-1 secretion-associated protein EspA
	Rv3672c-S	POSSIBLE CONSERVED MEMBRANE PROTEIN			Rv1304-S	ATP synthase subunit a (ATP synthase F0 sector subunit a) (F-ATPase subunit 6)			Rv3417c-S	60 kDa chaperonin 1 (GroEL protein 1) (Protein Cpn60-1)
	Rv2074-S	Secreted chorismate mutase (*MtCM) (CM) (EC 5.4.99.5)			Rv1915-S	PROBABLE ISOCITRATE LYASE aceAa [FIRST PART] (ISOCITRASE) (ISOCITRATASE) (ICL) (EC 4.1.3.1)			Rv1885c-S	Secreted chorismate mutase (*MtCM) (CM) (EC 5.4.99.5)
	Rv0458-S	L-asparagine permease 2 (L-asparagine transport protein 2)			Rv2215-S	Dihydrolipoyllysine-Sesidue acetyltransferase component of pyruvate dehydrogenase complex (EC 2.3.1.12) (Component of peroxynitrite reductase/peroxidase complex) (Component of PNR/P) (Dihydrolipoamide acetyltransferase component of pyruvate dehydrogenase complex) (Pyruvate dehydrogenase complex component E2) (PDH component E2)			Rv2773c-S	Dihydrodipicolinate reductase (DHPR) (EC 1.3.1.26)
	Rv0925c-S	L-asparagine permease 2 (L-asparagine transport protein 2)			Rv1284-S	Putative carbonate dehydratase-like protein Rv1284 (EC 4.2.1.-)			Rv2141c-S	Aminoacylase-1, putative
	Rv0360c-S	L-asparagine permease 2 (L-asparagine transport protein 2)			Rv0994-S	Molybdopterin molybdenumtransferase 1 (MPT Mo-transferase 1) (EC 2.10.1.1)			Rv2335-S	Serine acetyltransferase (SAT) (EC 2.3.1.30)
	Rv3120-S	Citrate synthase 1 (EC 2.3.3.1)			Rv1449c-S	Transketolase (TK) (EC 2.2.1.1)			Rv1079-S	Cystathionine gamma-synthase (CGS) (EC 2.5.1.48) (O-succinylhomoserine (thiol)-lyase)
	Rv2154c-S	Putative 8-oxo-dGTP diphosphatase 2 (8-oxo-dGTPase 2) (EC 3.6.1.55) (7,8-dihydro-8-oxoguanine-triphosphatase 2) (Mutator protein MutT2) (dGTP pyrophosphohydrolase 2)			Rv0006-S	DNA gyrase subunit A (EC 5.99.1.3)			Rv1986-S	Putative amino-acid transporter Rv1986/MT2040
	Rv1679-S	Citrate synthase 1 (EC 2.3.3.1)			Rv3715c-S	Recombination protein RecR			Rv2147c-S	Cell division protein SepF
	Rv1544-S	Probable trans-aconitate 2-methyltransferase (EC 2.1.1.144)			Rv3480c-S	Putative diacyglycerol O-acyltransferase Rv3480c/MT3584 (EC 2.3.1.20) (Putative triacylglycerol synthase Rv3480c/MT3584)			Rv2150c-S	Cell division protein FtsZ
	Rv2905-S	Citrate synthase 1 (EC 2.3.3.1)			Rv3734c-S	Probable diacyglycerol O-acyltransferase tgs2 (TGS2) (Diacylglycerol O-acyltransferase) (DGAT) (EC 2.3.1.20) (Long-chain-alcohol O-ASatty-acyltransferase) (EC 2.3.1.75) (Probable triacylglycerol synthase tgs2) (Wax ester synthase/acyl-CoA:diacylglycerol acyltransferase) (Wax synthase) (WS)			Rv3157-S	NADH-quinone oxidoreductase subunit M (EC 1.6.99.5) (NADH dehydrogenase I subunit M) (NDH-1 subunit M)
	Rv2772c-S	Putative 8-oxo-dGTP diphosphatase 2 (8-oxo-dGTPase 2) (EC 3.6.1.55) (7,8-dihydro-8-oxoguanine-triphosphatase 2) (Mutator protein MutT2) (dGTP pyrophosphohydrolase 2)			Rv0860-S	PROBABLE FATTY OXIDATION PROTEIN FADB			Rv3156-S	NADH-quinone oxidoreductase subunit L (EC 1.6.99.5) (NADH dehydrogenase I subunit L) (NDH-1 subunit L)
	Rv1697-S	DNA gyrase subunit A (EC 5.99.1.3)			Rv1876-S	Bacterioferritin (BFR) (EC 1.16.3.1)			Rv0896-S	Citrate synthase 1 (EC 2.3.3.1)
	Rv0233-S	Involved in the DNA replication pathway			Rv1368-S	Putative lipoprotein LprF			Rv2780-S	Alanine dehydrogenase (EC 1.4.1.1) (40 kDa antigen) (TB43)
	Rv1252c-S	DNA polymerase III subunit beta (EC 2.7.7.7)			Rv1168c-S	Uncharacterized PPE family protein PPE17			Rv3151-S	NADH-quinone oxidoreductase subunit G (EC 1.6.99.5) (NADH dehydrogenase I subunit G) (NDH-1 subunit G)
	Rv0560c-S	Cyclopropane mycolic acid synthase 3 (CMAS) (EC 2.1.1.79) (Cyclopropane-ASatty-acyl-phospholipid synthase) (CFA synthase) (Cyclopropane fatty acid synthase) (Mycolic acid methyltransferase) (MA-MT) (S-adenosylmethionine-dependent methyltransferase) (AdoMet-MT) (SAM-MT)			Rv1646-S	PE FAMILY PROTEIN (PE family protein)			Rv1310-S	ATP synthase subunit beta (EC 3.6.3.14) (ATP synthase F1 sector subunit beta) (F-ATPase subunit beta)
	Rv0996-S	Cyclopropane mycolic acid synthase 3 (CMAS) (EC 2.1.1.79) (Cyclopropane-ASatty-acyl-phospholipid synthase) (CFA synthase) (Cyclopropane fatty acid synthase) (Mycolic acid methyltransferase) (MA-MT) (S-adenosylmethionine-dependent methyltransferase) (AdoMet-MT) (SAM-MT)			Rv2580c-S	Histidine--tRNA ligase (EC 6.1.1.21) (Histidyl-tRNA synthetase) (HisRS)			Rv3152-S	NADH-quinone oxidoreductase subunit H (EC 1.6.99.5) (NADH dehydrogenase I subunit H) (NDH-1 subunit H)
	Rv3119-S	POSSIBLE MYCOLIC ACID SYNTHASE UMAA (EC 2.-.-.-)			Rv0707-S	30S ribosomal protein S3			Rv1308-S	ATP synthase subunit alpha (EC 3.6.3.14) (ATP synthase F1 sector subunit alpha) (F-ATPase subunit alpha)
	Rv0231-S	Probable acyl-CoA dehydrogenase FadE4			Rv0710-S	30S ribosomal protein S17			Rv1307-S	ATP synthase subunit b-delta [Includes: ATP synthase subunit b (ATP synthase F(0) sector subunit b 2) (ATPase subunit I 2) (F-type ATPase subunit b 2) (F-ATPase subunit b 2); ATP synthase subunit delta (ATP synthase F(1) sector subunit delta) (F-type ATPase subunit delta) (F-ATPase subunit delta)]
	Rv1678-S	Phosphoheptose isomerase (EC 5.3.1.28) (Sedoheptulose 7-phosphate isomerase)			Rv0581-S	Antitoxin VapB26			Rv3146-S	NADH-quinone oxidoreductase subunit B (EC 1.6.99.5) (NADH dehydrogenase I subunit B) (NDH-1 subunit B)
	Rv0545c-AS	R2-like ligand binding oxidase (EC 1.-.-.-) (Ribonucleotide reductase R2 subunit homolog) (Ribonucleotide reductase small subunit homolog)			Rv0668-S	DNA-directed RNA polymerase subunit beta' (RNAP subunit beta') (EC 2.7.7.6) (RNA polymerase subunit beta') (Transcriptase subunit beta')			Rv2781c-AS	2-nitropropane dioxygenase, putative (POSSIBLE ALANINE RICH OXIDOREDUCTASE) (EC 1.-.-.-)
	Rv3208-S	PROBABLE CONSERVED MCE ASSOCIATED PROTEIN			Rv2258c-S	Methyltransferase-Selated protein (Possible transcriptional regulatory protein)			Rv1309-S	ATP synthase gamma chain (ATP synthase F1 sector gamma subunit) (F-ATPase gamma subunit)
	Rv0291-S	PROBABLE CONSERVED MCE ASSOCIATED PROTEIN			Rv3058c-S	POSSIBLE TRANSCRIPTIONAL REGULATORY PROTEIN (PROBABLY TETR-ASAMILY)			Rv3153-S	NADH-quinone oxidoreductase subunit I (EC 1.6.99.5) (NADH dehydrogenase I subunit I) (NDH-1 subunit I)
	Rv0461-S	POSSIBLE MCE-ASAMILY LIPOPROTEIN LPRK (MCE-ASAMILY LIPOPROTEIN MCE1E)			Rv3260c-S	Transcriptional regulator WhiB2 (Probable chaperone WhiB2)			Rv3149-S	NADH-quinone oxidoreductase subunit E (EC 1.6.99.5) (NADH dehydrogenase I subunit E) (NDH-1 subunit E)
	Rv0299-S	POSSIBLE MCE-ASAMILY LIPOPROTEIN LPRK (MCE-ASAMILY LIPOPROTEIN MCE1E)			Rv0831c-S	Putative uncharacterized protein			Rv2985-AS	Probable 8-oxo-dGTP diphosphatase 1 (8-oxo-dGTPase 1) (EC 3.6.1.55) (7,8-dihydro-8-oxoguanine-triphosphatase 1) (Mutator protein MutT1) (dGTP pyrophosphohydrolase 1)
	Rv0424c-S	POSSIBLE MCE-ASAMILY LIPOPROTEIN LPRK (MCE-ASAMILY LIPOPROTEIN MCE1E)			Rv1847-S	?			Rv3155-S	NADH-quinone oxidoreductase subunit K (EC 1.6.99.5) (NADH dehydrogenase I subunit K) (NDH-1 subunit K)
	Rv0292-S	Nitrite extrusion protein (PROBABLE INTEGRAL MEMBRANE NITRITE EXTRUSION PROTEIN NARK3 (NITRITE FACILITATOR))			Rv2336-S	Putative uncharacterized protein			Rv3145-S	NADH-quinone oxidoreductase subunit A (EC 1.6.99.5) (NADH dehydrogenase I subunit A) (NDH-1 subunit A) (NUO1)
	Rv0346c-S	MitM-Selated protein			Rv1770-S	Putative uncharacterized protein			Rv3148-S	NADH-quinone oxidoreductase subunit D (EC 1.6.99.5) (NADH dehydrogenase I subunit D) (NDH-1 subunit D)
	Rv2984-S	Probable phosphoadenosine phosphosulfate reductase (EC 1.8.4.8) (3'-phosphoadenylylsulfate reductase) (PAPS reductase, thioredoxin dependent) (PAPS sulfotransferase) (PAdoPS reductase)			Rv3733c-S	Putative uncharacterized protein			Rv0440-S	60 kDa chaperonin 2 (65 kDa antigen) (Antigen A) (Cell wall protein A) (GroEL protein 2) (Heat shock protein 65) (Protein Cpn60-2)
	Rv1549-S	Thioredoxin			Rv2557-S	Uncharacterized protein Rv2557/MT2634			Rv2816c-AS	CRISPR-associated endoribonuclease Cas2 (EC 3.1.-.-)
	Rv1719-S	PE FAMILY PROTEIN			Rv1312-S	Uncharacterized protein Rv1312/MT1352			Rv0270-S	PROBABLE FATTY-ACID-CoA LIGASE FADD2 (FATTY-ACID-CoA SYNTHETASE) (FATTY-ACID-CoA SYNTHASE) (EC 6.2.1.-) (Substrate--CoA ligase)
	Rv1933c-AS	PE FAMILY PROTEIN			Rv3633-S	Uncharacterized protein Rv3633/MT3735			Rv0166-S	PROBABLE FATTY-ACID-CoA LIGASE FADD5 (FATTY-ACID-CoA SYNTHETASE) (FATTY-ACID-CoA SYNTHASE) (EC 6.2.1.-)
	Rv3299c-S	Uncharacterized PPE family protein PPE25			Rv2406c-S	Putative uncharacterized protein			Rv2484c-S	Putative diacyglycerol O-acyltransferase Rv2484c/MT2557 (EC 2.3.1.20) (Putative triacylglycerol synthase Rv2484c/MT2557)
	Rv1543-S	PE-PGRS FAMILY PROTEIN			Rv0257-AS	Putative uncharacterized protein			Rv1094-S	Putative acyl-[acyl-carrier-protein] desaturase desA2 (DES) (EC 1.14.19.-) (Putative acyl-ACP desaturase desA2)
	Rv3059-S	Probable endopeptidase Rv2190c/MT2245 (EC 3.4.-.-)			Rv2468c-S	Uncharacterized protein Rv2468c/MT2543			Rv0696-S	Putative mycofactocin biosynthesis glycosyltransferase MftF (EC 2.-.-.-)
	Rv2102-S	30S ribosomal protein S3			Rv2633c-S	Uncharacterized protein Rv2633c/MT2709			Rv3089-S	PROBABLE CHAIN-ASATTY-ACID-CoA LIGASE FADD13 (FATTY-ACYL-CoA SYNTHETASE) (EC 6.2.1.-) (Substrate--CoA ligase)
	Rv1423-S	WhiA regulator			Rv1926c-S	Immunogenic protein MPT63 (16 kDa immunoprotective extracellular protein) (Antigen MPT63)			Rv1070c-S	Probable enoyl-CoA hydratase echA8 (EC 4.2.1.17)
	Rv1545-S	DNA-directed RNA polymerase subunit beta' (RNAP subunit beta') (EC 2.7.7.6) (RNA polymerase subunit beta') (Transcriptase subunit beta')			Rv2081c-AS	Uncharacterized protein Rv2081c/MT2143			Rv3390-S	PROBABLE CONSERVED LIPOPROTEIN LPQD
	Rv2570-AS	PROBABLE TRANSCRIPTIONAL REGULATORY PROTEIN (Transcriptional regulator, GntR family)			Rv2674-S	PilB-Selated protein			Rv2289-S	Probable CDP-diacylglycerol pyrophosphatase (EC 3.6.1.26) (CDP-diacylglycerol phosphatidylhydrolase) (CDP-diglyceride hydrolase)
	Rv1270c-S	IS1535, resolvase (POSSIBLE RESOLVASE)			Rv3810-S	Exported repetitive protein (Cell surface protein PirG) (EXP53)			Rv0174-S	MCE family protein 1F (MCE-ASAMILY PROTEIN MCE1F)
	Rv1614-S	Uncharacterized protein Rv1590/MT1625			Rv0713-S	PROBABLE CONSERVED TRANSMEMBRANE PROTEIN			Rv0172-S	MCE-ASAMILY PROTEIN MCE1D (Virulence factor mce family protein)
	Rv1444c-S	Uncharacterized protein Rv1359/MT1403							Rv0173-S	POSSIBLE MCE-ASAMILY LIPOPROTEIN LPRK (MCE-ASAMILY LIPOPROTEIN MCE1E)
	Rv1867-S	Putative uncharacterized protein							Rv0171-S	MCE family protein 1C (MCE-ASAMILY PROTEIN MCE1C)
	Rv1269c-S	Putative uncharacterized protein							Rv0170-S	MCE family protein 1B (MCE-ASAMILY PROTEIN MCE1B) (Virulence factor mce family protein)
	Rv2101-S	Putative uncharacterized protein							Rv0169-S	MCE family protein 1A (MCE-ASAMILY PROTEIN MCE1A)
	Rv1912c-S	Uncharacterized protein Rv1519/MT1569							Rv3764c-AS	Probable sensor histidine kinase TcrY (EC 2.7.13.3)
	Rv2475c-S	Putative uncharacterized protein							Rv2392-AS	Probable phosphoadenosine phosphosulfate reductase (EC 1.8.4.8) (3'-phosphoadenylylsulfate reductase) (PAPS reductase, thioredoxin dependent) (PAPS sulfotransferase) (PAdoPS reductase)
	Rv3147-S	Uncharacterized protein Rv2886c/MT2954							Rv1886c-S	Diacylglycerol acyltransferase/mycolyltransferase Ag85B (DGAT) (EC 2.3.1.122) (EC 2.3.1.20) (30 kDa extracellular protein) (Acyl-CoA:diacylglycerol acyltransferase) (Antigen 85 complex B) (85B) (Ag85B) (Extracellular alpha-antigen) (Fibronectin-binding protein B) (Fbps B)
	Rv2763c-S	Uncharacterized protein Rv1590/MT1625							Rv2986c-S	DNA-binding protein HU homolog (21 kDa laminin-2-binding protein) (28 kDa iron-Segulated protein) (Irep-28) (Histone-like protein) (Hlp)
	Rv1815-S	Putative uncharacterized protein							Rv0655-S	Probable ribonucleotide transport ATP-binding protein mkl
	Rv0780-S	Putative uncharacterized protein							Rv2190c-S	Probable endopeptidase Rv2190c/MT2245 (EC 3.4.-.-)
	Rv1387-S	Protein Rv1269c/MT1307							Rv3614c-S	ESX-1 secretion-associated protein EspD
	Rv1477-S	Putative uncharacterized protein							Rv3615c-S	ESX-1 secretion-associated protein EspC
	Rv0459-S	Uncharacterized protein Rv0088/MT0096							Rv1884c-S	PROBABLE RESUSCITATION-PROMOTING FACTOR RPFC
	Rv0993-S	Putative uncharacterized protein							Rv1932-S	Probable thiol peroxidase (EC 1.11.1.-)
	Rv0329c-AS	Uncharacterized protein Rv0088/MT0096							Rv1095-S	PROBABLE PHOH-LIKE PROTEIN PHOH2 (PHOSPHATE STARVATION-INDUCIBLE PROTEIN PSIH) (PhoH-Selated protein)
	Rv1622c-AS	Putative uncharacterized protein							Rv3295-S	PROBABLE TRANSCRIPTIONAL REGULATORY PROTEIN (PROBABLY TETR-ASAMILY) (Transcriptional regulator, TetR family)
	Rv2054-S	Uncharacterized protein Rv1815/MT1863							Rv0165c-S	POSSIBLE TRANSCRIPTIONAL REGULATORY PROTEIN (PROBABLY GNTR-ASAMILY)
	Rv1658-S	UPF0336 protein Rv0635/MT0664							Rv2978c-S	IS1538, transposase (PROBABLE TRANSPOSASE)
	Rv2521-S	Uncharacterized protein Rv2292c/MT2349							Rv2791c-S	PROBABLE TRANSPOSASE
	Rv0882-AS	CONSERVED HYPOTHETICAL PROLINE AND THREONINE RICH PROTEIN							Rv0613c-S	Putative uncharacterized protein
	Rv0506-S	Putative uncharacterized protein							Rv0883c-S	Uncharacterized protein Rv0883c/MT0906
	Rv1698-S	Putative uncharacterized protein							Rv2638-S	SpoIIAA family protein
	Rv0950c-S	Putative uncharacterized protein							Rv0430-S	Putative uncharacterized protein
	Rv1566c-S	Insertion element IS6110 uncharacterized 12.0 kDa protein							Rv1891-S	Putative uncharacterized protein
	Rv3231c-S	PROBABLE INTEGRAL MEMBRANE PROTEIN (U0002f)							Rv1860-S	Alanine and proline-Sich secreted protein apa (45 kDa glycoprotein) (45/47 kDa antigen) (Antigen MPT-32) (FAP-B) (Fibronectin attachment protein) (Immunogenic protein MPT32)
	Rv3692-S	PROBABLE INTEGRAL MEMBRANE PROTEIN (U0002f)							Rv1883c-S	Putative uncharacterized protein
	Rv2748c-S	PROBABLE CONSERVED TRANSMEMBRANE PROTEIN							Rv1157c-S	CONSERVED HYPOTHETICAL ALA-, PRO-SICH PROTEIN
	Rv3496c-S	PROBABLE INTEGRAL MEMBRANE PROTEIN (U0002f)							Rv3337-AS	Putative uncharacterized protein
	Rv3409c-AS	PROBABLE INTEGRAL MEMBRANE PROTEIN (U0002f)							Rv2927c-S	Uncharacterized protein Rv2927c/MT2997
	Rv3267-S	POSSIBLE CONSERVED MEMBRANE PROTEIN							Rv0577-S	27 kDa antigen Cfp30B
	Rv3154-S	PROBABLE INTEGRAL MEMBRANE PROTEIN (U0002f)							Rv1893-S	Putative uncharacterized protein
	Rv3158-S	PROBABLE INTEGRAL MEMBRANE PROTEIN (U0002f)							Rv0516c-S	Putative uncharacterized protein
	Rv3033-S	PROBABLE INTEGRAL MEMBRANE PROTEIN (U0002f)							Rv2288-S	Uncharacterized protein Rv2288/MT2345.1
	Rv3578-S	POSSIBLE CONSERVED MEMBRANE PROTEIN							Rv2368c-AS	PhoH-like protein
	Rv3099c-S	PROBABLE INTEGRAL MEMBRANE PROTEIN (U0002f)							Rv3613c-S	Putative uncharacterized protein
	Rv3261-S	PROBABLE INTEGRAL MEMBRANE PROTEIN (U0002f)							Rv3716c-S	Nucleoid-associated protein Rv3716c/MT3819
	Rv2483c-S	POSSIBLE CONSERVED MEMBRANE PROTEIN							Rv1158c-S	CONSERVED HYPOTHETICAL ALA-, PRO-SICH PROTEIN
	Rv2885c-S	PROBABLE CONSERVED TRANSMEMBRANE PROTEIN							Rv0250c-S	Uncharacterized protein Rv0250c
	Rv3086-S	POSSIBLE CONSERVED MEMBRANE PROTEIN							Rv1638.1-AS	Putative uncharacterized protein
	Rv3711c-S	PROBABLE INTEGRAL MEMBRANE PROTEIN (U0002f)							Rv3612c-S	Putative uncharacterized protein
	Rv2187-S	PROBABLE CONSERVED TRANSMEMBRANE PROTEIN							Rv0460-S	CONSERVED HYDROPHOBIC PROTEIN
	Rv2482c-S	POSSIBLE CONSERVED MEMBRANE PROTEIN							Rv3479-S	POSSIBLE TRANSMEMBRANE PROTEIN
	Rv3150-S	PROBABLE INTEGRAL MEMBRANE PROTEIN (U0002f)							Rv1233c-S	CONSERVED HYPOTHETICAL MEMBRANE PROTEIN
	Rv3673c-S	PROBABLE INTEGRAL MEMBRANE PROTEIN (U0002f)							Rv1230c-S	POSSIBLE MEMBRANE PROTEIN
	Rv3647c-S	PROBABLE INTEGRAL MEMBRANE PROTEIN (U0002f)							Rv1639c-S	CONSERVED HYPOTHETICAL MEMBRANE PROTEIN
	Rv3199c-S	PROBABLE INTEGRAL MEMBRANE PROTEIN (U0002f)							Rv0168-S	CONSERVED HYPOTHETICAL INTEGRAL MEMBRANE PROTEIN YRBE1B (Conserved integral membrane protein YRBE1B)
	Rv3495c-S	PROBABLE INTEGRAL MEMBRANE PROTEIN (U0002f)							Rv0167-S	CONSERVED HYPOTHETICAL INTEGRAL MEMBRANE PROTEIN YRBE1A (Conserved integral membrane protein YRBE1A)
	Rv3169-S	PROBABLE INTEGRAL MEMBRANE PROTEIN (U0002f)							Rv1892-S	PROBABLE MEMBRANE PROTEIN
	Rv3330-S	PROBABLE INTEGRAL MEMBRANE PROTEIN (U0002f)
	Rv2485c-S	HYPOTHETICAL INTEGRAL MEMBRANE PROTEIN
	Rv3088-S	PROBABLE INTEGRAL MEMBRANE PROTEIN (U0002f)
	Rv3143-AS	PROBABLE INTEGRAL MEMBRANE PROTEIN (U0002f)
	Rv2049c-S	PROBABLE CONSERVED TRANSMEMBRANE PROTEIN
	Rv3587c-S	PROBABLE INTEGRAL MEMBRANE PROTEIN (U0002f)
	Rv3076-S	PROBABLE INTEGRAL MEMBRANE PROTEIN (U0002f)
	Rv2600-S	POSSIBLE CONSERVED MEMBRANE PROTEIN
	Rv3416-AS	PROBABLE INTEGRAL MEMBRANE PROTEIN (U0002f)
	Rv2774c-AS	POSSIBLE CONSERVED MEMBRANE PROTEIN
	Rv2996c-S	Cob(I)alamin adenosyltransferase (EC 2.5.1.17) (PROBABLE COB(I)ALAMIN ADENOSYLTRANSFERASE COBO (CORRINOID ADENOSYLTRANSFERASE) (CORRINOID ADOTRANSFERASE ACTIVITY)) (EC 2.5.1.17)
	Rv3233c-S	Cob(I)alamin adenosyltransferase (EC 2.5.1.17) (PROBABLE COB(I)ALAMIN ADENOSYLTRANSFERASE COBO (CORRINOID ADENOSYLTRANSFERASE) (CORRINOID ADOTRANSFERASE ACTIVITY)) (EC 2.5.1.17)

## Sheet: Upregulation
Up-regulation between 0 & 2 MGT, post-isoniazid addition
Up-regulation between 0 & 2 MGT, post-isoniazid addition in FAST growth				Up-regulation between 0 & 2 MGT, post-isoniazid addition in SLOW growth				Up-regulation between 0 & 2 MGT, post-isoniazid addition in FAST & SLOW growth
Rv0986-S	Uncharacterized ABC transporter ATP-binding protein Rv0986/MT1014			Rv3779-AS	PROBABLE CONSERVED TRANSMEMBRANE PROTEIN ALANINE AND LEUCINE RICH			Rv0987-AS	PROBABLE ADHESION COMPONENT TRANSPORT TRANSMEMBRANE PROTEIN ABC TRANSPORTER
Rv0137c-S	Peptide methionine sulfoxide reductase MsrA (Protein-methionine-S-oxide reductase) (EC 1.8.4.11) (Peptide-methionine (S)-S-oxide reductase) (Peptide Met(O) reductase)			Rv1819c-S	Uncharacterized ABC transporter ATP-binding protein Rv1819c/MT1867			Rv3197A-S	Putative ABC Transporter
Rv0157-AS	NAD(P) transhydrogenase subunit beta (EC 1.6.1.2) (Nicotinamide nucleotide transhydrogenase subunit beta)			Rv1621c-AS	ABC transporter, ATP-binding protein CydD (PROBABLE 'COMPONENT LINKED WITH THE ASSEMBLY OF CYTOCHROME' TRANSPORT TRANSMEMBRANE ATP-BINDING PROTEIN ABC TRANSPORTER CYDD)			Rv1173-AS	FO synthase (EC 2.5.1.77) (7,8-didemethyl-8-hydroxy-5-deazariboflavin synthase)
Rv1854c-S	NADH dehydrogenase (EC 1.6.99.3) (PROBABLE NADH DEHYDROGENASE NDH) (EC 1.6.99.3)			Rv1601-S	Imidazoleglycerol-phosphate dehydratase (IGPD) (EC 4.2.1.19)			Rv3680-AS	PROBABLE ANION TRANSPORTER ATPASE (EC 3.6.1.-)
Rv0156-AS	PROBABLE NAD(P) TRANSHYDROGENASE (SUBUNIT ALPHA) PNTAB [SECOND PART; INTEGRAL MEMBRANE PROTEIN] (PYRIDINE NUCLEOTIDE TRANSHYDROGENASE SUBUNIT ALPHA) (NICOTINAMIDE NUCLEOTIDE TRANSHYDROGENASE SUBUNIT ALPHA)			Rv1159.1-S	Putative pterin-4-alpha-carbinolamine dehydratase (PHS) (EC 4.2.1.96)			Rv2200c-AS	Cytochrome c oxidase subunit 2 (EC 1.9.3.1) (Cytochrome aa3 subunit 2) (Cytochrome c oxidase polypeptide II) (Mtb92)
Rv3062-AS	Probable DNA ligase (EC 6.5.1.1) (Polydeoxyribonucleotide synthase [ATP])			Rv3679-AS	Putative ATPase Rv3679/MT3781			Rv0066c-AS	Isocitrate dehydrogenase, NADP-dependent, monomeric type (EC 1.1.1.42) (PROBABLE ISOCITRATE DEHYDROGENASE [NADP] ICD2 (OXALOSUCCINATE DECARBOXYLASE) (IDH) (NADP+-SPECIFIC ICDH) (IDP)) (EC 1.1.1.42)
Rv2846c-S	Uncharacterized MFS-type transporter EfpA (Efflux protein A)			Rv0908-AS	Probable cation-transporting ATPase E (EC 3.6.3.-)			Rv3784-S	POSSIBLE dTDP-GLUCOSE 4,6-DEHYDRATASE (EC 4.2.1.46)
Rv1244-AS	Lipoprotein, putative (PROBABLE LIPOPROTEIN LPQZ)			Rv2115c-AS	Proteasome-associated ATPase (AAA ATPase forming ring-shaped complexes) (ARC) (Mycobacterial proteasome ATPase)			Rv0155-AS	PROBABLE NAD(P) TRANSHYDROGENASE (SUBUNIT ALPHA) PNTAA [FIRST PART; CATALYTIC PART] (PYRIDINE NUCLEOTIDE TRANSHYDROGENASE SUBUNIT ALPHA) (NICOTINAMIDE NUCLEOTIDE TRANSHYDROGENASE SUBUNIT ALPHA) (EC 1.6.1.2)
Rv0905-S	Probable enoyl-CoA hydratase echA6 (EC 4.2.1.17)			Rv3552-AS	Putative CoA-transferase subunit beta Rv3552/MT3656 (EC 2.8.3.-)			Rv3464-AS	dTDP-glucose 4,6-dehydratase (EC 4.2.1.46)
Rv0726c-S	Putative S-adenosyl-L-methionine-dependent methyltransferase Rv0726c/MT0751 (EC 2.1.1.-)			Rv2428-AS	Alkyl hydroperoxide reductase subunit C (MtAhpC) (EC 1.11.1.15) (Peroxiredoxin) (Thioredoxin peroxidase)			Rv1107c-AS	Exodeoxyribonuclease 7 small subunit (EC 3.1.11.6) (Exodeoxyribonuclease VII small subunit) (Exonuclease VII small subunit)
Rv0146-S	Putative S-adenosyl-L-methionine-dependent methyltransferase Rv0146 (EC 2.1.1.-)			Rv3116-AS	HesA/MoeB/ThiF family protein (PROBABLE MOLYBDENUM COFACTOR BIOSYNTHESIS PROTEIN MOEB2 (MPT-SYNTHASE SULFURYLASE) (MOLYBDOPTERIN SYNTHASE SULPHURYLASE))			Rv0006-AS	DNA gyrase subunit A (EC 5.99.1.3)
Rv2939-AS	Phthiocerol/phthiodiolone dimycocerosyl transferase (EC 2.3.1.-) (Acyltransferase PapA5) (Phthiocerol/phthiodiolone O-acyltransferase) (Polyketide synthase-associated protein A5)			Rv0294-S	Probable trans-aconitate 2-methyltransferase (EC 2.1.1.144)			Rv0002-AS	DNA polymerase III subunit beta (EC 2.7.7.7)
Rv1690-S	PROBABLE LIPOPROTEIN LPRJ			Rv0308-AS	PAP2 superfamily protein (PROBABLE CONSERVED INTEGRAL MEMBRANE PROTEIN)			Rv3721c-S	DNA polymerase III subunit gamma/tau (EC 2.7.7.7)
Rv3016-S	PROBABLE LIPOPROTEIN LPQA			Rv0087-S	POSSIBLE FORMATE HYDROGENASE HYCE (FHL) (EC 1.-.-.-)			Rv2932-S	Phthiocerol synthesis polyketide synthase type I PpsB (Beta-ketoacyl-acyl-carrier-protein synthase I) (EC 2.3.1.41)
Rv0179c-S	POSSIBLE LIPOPROTEIN LPRO			Rv2983-AS	2-phospho-L-lactate guanylyltransferase (LP guanylyltransferase) (EC 2.7.7.68)			Rv2930-S	Long-chain-ASatty-acid--AMP ligase FadD26 (FAAL) (EC 6.2.1.-) (Acyl-AMP synthetase)
Rv0985c-AS	Large-conductance mechanosensitive channel			Rv1160-AS	Putative 8-oxo-dGTP diphosphatase 2 (8-oxo-dGTPase 2) (EC 3.6.1.55) (7,8-dihydro-8-oxoguanine-triphosphatase 2) (Mutator protein MutT2) (dGTP pyrophosphohydrolase 2)			Rv3724B-S	PROBABLE CUTINASE [SECOND PART] CUT5B (EC 3.1.1.-)
Rv0310c-AS	BaiE protein			Rv1213-AS	Glucose-1-phosphate adenylyltransferase (EC 2.7.7.27) (ADP-glucose pyrophosphorylase) (ADPGlc PPase) (ADP-glucose synthase)			Rv0468-AS	3-hydroxybutyryl-CoA dehydrogenase (EC 1.1.1.157) (Beta-hydroxybutyryl-CoA dehydrogenase) (BHBD)
Rv1471-S	Thioredoxin			Rv0636-AS	MaoC family protein			Rv0231-AS	Acyl-CoA dehydrogenase, putative (PROBABLE ACYL-CoA DEHYDROGENASE FADE4) (EC 1.3.99.-)
Rv1666c-AS	Putative cytochrome P450 139 (EC 1.14.-.-)			Rv1061-S	Glutamine amidotransferases, class-II			Rv0470c-AS	Cyclopropane mycolic acid synthase 3 (CMAS) (EC 2.1.1.79) (Cyclopropane-ASatty-acyl-phospholipid synthase) (CFA synthase) (Cyclopropane fatty acid synthase) (Mycolic acid methyltransferase) (MA-MT) (S-adenosylmethionine-dependent methyltransferase) (AdoMet-MT) (SAM-MT)
Rv2430c-AS	PPE FAMILY PROTEIN			Rv0889c-AS	Putative citrate synthase 2 (EC 2.3.3.1)			Rv3767c-AS	Putative S-adenosyl-L-methionine-dependent methyltransferase Rv3767c/MT3874 (EC 2.1.1.-)
Rv3812-AS	PE-PGRS FAMILY PROTEIN (PE_PGRS family protein)			Rv1555-AS	Fumarate reductase subunit D			Rv1592c-S	Probable inactive lipase Rv1592c/MT1628
Rv2431c-AS	PE FAMILY PROTEIN (PE family protein)			Rv0350-AS	Chaperone protein DnaK (HSP70) (Heat shock 70 kDa protein) (Heat shock protein 70)			Rv2051c-AS	Apolipoprotein N-acyltransferase (ALP N-acyltransferase) (EC 2.3.1.-)
Rv3429-AS	Uncharacterized PPE family protein PPE59			Rv2823c-S	CRISPR-associated protein Cas10/Csm1 (CRISPR-associated protein Cas10/Csm1, subtype III-A/Mtube)			Rv0418-AS	PROBABLE LIPOPROTEIN AMINOPEPTIDASE LPQL (EC 3.4.11.-)
Rv1169c-AS	PE FAMILY PROTEIN			Rv2824c-S	CRISPR-associated endoribonuclease Cas6 (EC 3.1.-.-)			Rv0893c-AS	Putative S-adenosyl-L-methionine-dependent methyltransferase Rv0893c/MT0917 (EC 2.1.1.-)
Rv3878-S	ESX-1 secretion-associated protein EspJ (TB27.4)			Rv2822c-S	CRISPR type III-associated protein Csm2 (CRISPR type III-A/Mtube-associated protein Csm2)			Rv2959c-AS	Rhamnosyl O-methyltransferase (EC 2.1.1.-)
Rv0809-AS	Phosphoribosylformylglycinamidine cyclo-ligase (EC 6.3.3.1)			Rv3646c-AS	DNA topoisomerase 1 (EC 5.99.1.2) (DNA topoisomerase I) (Omega-protein) (Relaxing enzyme) (Swivelase) (Untwisting enzyme)			Rv0177-AS	PROBABLE CONSERVED MCE ASSOCIATED PROTEIN
Rv0273c-AS	POSSIBLE TRANSCRIPTIONAL REGULATORY PROTEIN			Rv0404-AS	Long-chain-ASatty-acid--AMP ligase FadD30 (FAAL) (EC 6.2.1.-) (Acyl-AMP synthetase)			Rv0178-AS	PROBABLE CONSERVED MCE ASSOCIATED MEMBRANE PROTEIN
Rv3862c-S	Probable transcriptional regulator WhiB6			Rv1011-AS	4-diphosphocytidyl-2-C-methyl-D-erythritol kinase (CMK) (EC 2.7.1.148) (4-(cytidine-5'-diphospho)-2-C-methyl-D-erythritol kinase)			Rv3220c-AS	Probable sensor histidine kinase pdtaS (EC 2.7.13.3)
Rv1846c-S	Transcriptional regulator BlaI			Rv0469-AS	POSSIBLE MYCOLIC ACID SYNTHASE UMAA (EC 2.-.-.-)			Rv2916c-AS	Signal recognition particle protein (Fifty-ASour homolog)
Rv2640c-S	POSSIBLE TRANSCRIPTIONAL REGULATORY PROTEIN (PROBABLY ARSR-ASAMILY) (Transcriptional regulator, ArsR family)			Rv3724B-AS	PROBABLE CUTINASE [SECOND PART] CUT5B (EC 3.1.1.-)			Rv3065-S	Multidrug resistance protein mmr
Rv1994c-S	HTH-type transcriptional regulator CmtR			Rv2847c-AS	POSSIBLE MULTIFUNCTIONAL ENZYME SIROHEME SYNTHASE CYSG: UROPORPHYRIN-III C-METHYLTRANSFERASE (UROGEN III METHYLASE) (SUMT) (UROPORPHYRINOGEN III METHYLASE) (UROM) + PRECORRIN-2 OXIDASE + FERROCHELATASE (EC 1.-.-.-) (EC 2.1.1.107) (EC 4.99.1.-) (Uroporphyrinogen III methyltransferase)			Rv0766c-AS	Putative cytochrome P450 123 (EC 1.14.-.-)
Rv0796-AS	Putative transposase for insertion sequence element IS986/IS6110 (ORFB)			Rv1347c-S	Lysine N-acyltransferase MbtK (N-acyltransferase MbtK) (EC 2.3.1.-) (Mycobactin synthase protein K)			Rv2328-AS	Uncharacterized PE family protein PE23
Rv2279-AS	Putative transposase for insertion sequence element IS986/IS6110 (ORFB)			Rv2585c-AS	Uncharacterized lipoprotein Rv2585c/MT2662			Rv3425-S	Uncharacterized PPE family protein PPE57
Rv2814c-AS	Putative transposase for insertion sequence element IS986/IS6110 (ORFB)			Rv2330c-AS	Putative lipoprotein LppP			Rv2107-S	PE FAMILY PROTEIN (PE family protein)
Rv2355-AS	Putative transposase for insertion sequence element IS986/IS6110 (ORFB)			Rv2289-AS	Probable CDP-diacylglycerol pyrophosphatase (EC 3.6.1.26) (CDP-diacylglycerol phosphatidylhydrolase) (CDP-diglyceride hydrolase)			Rv1787-AS	Uncharacterized PPE family protein PPE25
Rv1339-S	Uncharacterized protein Rv1339/MT1380			Rv0113-S	Phosphoheptose isomerase (EC 5.3.1.28) (Sedoheptulose 7-phosphate isomerase)			Rv3533c-AS	Uncharacterized PPE family protein PPE62
Rv1419-S	Uncharacterized protein Rv1419/MT1462			Rv2463-AS	Esterase (PROBABLE ESTERASE/LIPASE LIPP) (EC 3.1.-.-)			Rv3425-AS	Uncharacterized PPE family protein PPE57
Rv0083-S	Uncharacterized protein Rv0083/MT0090			Rv0344c-AS	Lipoprotein, putative (PROBABLE LIPOPROTEIN LPQJ)			Rv0980c-AS	PE-PGRS FAMILY PROTEIN
Rv0197-S	POSSIBLE OXIDOREDUCTASE (EC 1.-.-.-)			Rv0170-AS	MCE family protein 1B (MCE-ASAMILY PROTEIN MCE1B) (Virulence factor mce family protein)			Rv3429-S	Uncharacterized PPE family protein PPE59
Rv0311-S	Putative uncharacterized protein			Rv0172-AS	MCE-ASAMILY PROTEIN MCE1D (Virulence factor mce family protein)			Rv2958c-S	PGL/p-HBAD biosynthesis glycosyltransferase Rv2958c/MT3034 (EC 2.4.1.-)
Rv1375-S	Uncharacterized protein Rv1375/MT1419			Rv3492c-AS	CONSERVED HYPOTHETICAL MCE ASSOCIATED PROTEIN			Rv3793-AS	Probable arabinosyltransferase C (EC 2.4.2.-)
Rv1591-AS	Uncharacterized protein Rv1591/MT1626			Rv0261c-AS	Nitrite extrusion protein (PROBABLE INTEGRAL MEMBRANE NITRITE EXTRUSION PROTEIN NARK3 (NITRITE FACILITATOR))			Rv0806c-AS	Exopolysaccharide phosphotransferase CpsY (EC 2.7.-.-) (Stealth protein CpsY)
Rv0888-S	Uncharacterized protein Rv0888/MT0911			Rv3534c-AS	4-hydroxy-2-oxovalerate aldolase (HOA) (EC 4.1.3.39) (4-hydroxy-2-keto-pentanoic acid aldolase) (4-hydroxy-2-oxopentanoate aldolase)			Rv0198c-AS	Endopeptidase, peptidase family M13 (PROBABLE ZINC METALLOPROTEASE) (EC 3.4.24.-)
Rv1194c-S	Putative uncharacterized protein			Rv3065-AS	Multidrug resistance protein mmr			Rv3017c-AS	ESAT-6-like protein EsxQ
Rv3684-AS	PROBABLE LYASE (EC 4.-.-.-)			Rv1886c-AS	Diacylglycerol acyltransferase/mycolyltransferase Ag85B (DGAT) (EC 2.3.1.122) (EC 2.3.1.20) (30 kDa extracellular protein) (Acyl-CoA:diacylglycerol acyltransferase) (Antigen 85 complex B) (85B) (Ag85B) (Extracellular alpha-antigen) (Fibronectin-binding protein B) (Fbps B)			Rv2346c-AS,Rv3619c-AS	Putative ESAT-6-like protein 6
Rv1192-S	Putative uncharacterized protein			Rv0747-AS	Uncharacterized PE-PGRS family protein PE_PGRS10			Rv0710-AS	30S ribosomal protein S17
Rv0891c-AS	Uncharacterized protein Rv0891c/MT0915			Rv0304c-AS	PPE FAMILY PROTEIN			Rv3456c-AS	50S ribosomal protein L17
Rv1691-S	Putative uncharacterized protein			Rv0977-AS	PE-PGRS FAMILY PROTEIN			Rv0379-AS	POSSIBLE PROTEIN TRANSPORT PROTEIN SECE2
Rv1813c-AS	Uncharacterized protein Rv1813c/MT1861			Rv2770c-AS	Uncharacterized PPE family protein PPE44			Rv1341-AS	Non-canonical purine NTP pyrophosphatase (EC 3.6.1.19) (Non-standard purine NTP pyrophosphatase) (Nucleoside-triphosphate diphosphatase) (Nucleoside-triphosphate pyrophosphatase) (NTPase)
Rv1761c-AS	HYPOTHETICAL EXPORTED PROTEIN			Rv1396c-AS	PE-PGRS FAMILY PROTEIN			Rv0656c-S	Probable ribonuclease VapC6 (Probable RNase VapC6) (EC 3.1.-.-) (Toxin VapC6)
Rv1993c-S	Uncharacterized protein Rv1993c/MT2049			Rv1168c-AS	Uncharacterized PPE family protein PPE17			Rv3397c-S	Probable phytoene synthase (EC 2.5.1.32)
Rv0898c-S	Uncharacterized protein Rv0898c/MT0921.1			Rv3018c-AS	Uncharacterized PPE family protein PPE46			Rv1853-AS	Probable urease accessory protein ureD
Rv3766-S	Putative uncharacterized protein			Rv0833-AS	PE-PGRS FAMILY PROTEIN			Rv3378c-AS	Diterpene synthase (Isotuberculosinol synthase) (EC 3.1.7.9) (Nosyberkol synthase) (Tuberculosinol synthase) (EC 3.1.7.8)
Rv2269c-AS	Uncharacterized protein Rv2269c/MT2330.2			Rv3511-AS	PE-PGRS FAMILY PROTEIN			Rv2429-S	Alkyl hydroperoxide reductase AhpD (EC 1.11.1.15) (Alkylhydroperoxidase AhpD)
Rv2452c-S	Putative uncharacterized protein			Rv0305c-AS	PPE FAMILY PROTEIN			Rv2428-S	Alkyl hydroperoxide reductase subunit C (MtAhpC) (EC 1.11.1.15) (Peroxiredoxin) (Thioredoxin peroxidase)
Rv0817c-S	PROBABLE CONSERVED EXPORTED PROTEIN			Rv0279c-AS	PE-PGRS FAMILY PROTEIN			Rv1246c-AS	Toxin RelE (EC 3.1.-.-) (Putative endoribonuclease RelE)
Rv1772-S	Putative uncharacterized protein			Rv2615c-AS	PE-PGRS FAMILY PROTEIN			Rv3181c-S	Putative antitoxin VapB45
Rv0307c-S	Putative uncharacterized protein			Rv2356c-AS	Uncharacterized PPE family protein PPE40			Rv2547-AS	Putative antitoxin VapB19
Rv1647-S	Putative uncharacterized protein			Rv0442c-AS	Uncharacterized PPE family protein PPE10			Rv1959c-AS	Toxin ParE1
Rv2022c-S	Putative uncharacterized protein			Rv3426-AS	Uncharacterized PPE family protein PPE58			Rv1561-S	Ribonuclease VapC11 (RNase VapC11) (EC 3.1.-.-) (Toxin VapC11)
Rv1778c-S	Putative uncharacterized protein			Rv1790-AS	PPE FAMILY PROTEIN			Rv2526-AS	Putative antitoxin VapB17
Rv2293c-S	Uncharacterized protein Rv2293c/MT2350			Rv0292-AS	ESX-3 secretion system protein EccE3 (ESX conserved component E3) (Type VII secretion system protein EccE3) (T7SS protein EccE3)			Rv0212c-AS	POSSIBLE TRANSCRIPTIONAL REGULATORY PROTEIN NADR (PROBABLY ASNc-SAMILY)
Rv1780-AS	Putative uncharacterized protein			Rv0732-AS	Protein translocase subunit SecY			Rv3060c-S	PROBABLE TRANSCRIPTIONAL REGULATORY PROTEIN (PROBABLY GNTR-ASAMILY)
Rv2878c-S	Soluble secreted antigen MPT53			Rv1198-AS	ESAT-6-like protein EsxL			Rv1773c-AS	PROBABLE TRANSCRIPTIONAL REGULATORY PROTEIN
Rv2137c-AS	Putative uncharacterized protein			Rv3616c-AS	ESX-1 secretion-associated protein EspA			Rv1985c-AS	Uncharacterized HTH-type transcriptional regulator Rv1985c/MT2039
Rv2248-S	Uncharacterized protein Rv2248/MT2308			Rv3619c-AS	ESAT-6-like protein EsxI (Antigen Mtb9.9B)			Rv2989-AS	PROBABLE TRANSCRIPTIONAL REGULATORY PROTEIN
Rv2304c-S	Uncharacterized protein Rv2304c/MT2361			Rv2346c-AS	Putative ESAT-6-like protein 6			Rv0196-S	Uncharacterized HTH-type transcriptional regulator Rv0196/MT0206
Rv2963-S	PROBABLE INTEGRAL MEMBRANE PROTEIN (U0002f)			Rv1793-AS	ESAT-6-like protein EsxN			Rv3197A-AS	Probable transcriptional regulator WhiB7
Rv3675-S	POSSIBLE MEMBRANE PROTEIN			Rv3458c-AS	30S ribosomal protein S4			Rv0195-AS	POSSIBLE TWO COMPONENT TRANSCRIPTIONAL REGULATORY PROTEIN (PROBABLY LUXR-ASAMILY)
Rv0314c-AS	POSSIBLE CONSERVED MEMBRANE PROTEIN			Rv0056-AS	50S ribosomal protein L9			Rv0755.1-S	PUTATIVE TRANSPOSASE
Rv2707-AS	PROBABLE CONSERVED TRANSMEMBRANE ALANINE AND LEUCINE RICH PROTEIN			Rv0709-AS	50S ribosomal protein L29			Rv1757c-AS	Putative Transposase
Rv0188-AS	PROBABLE CONSERVED TRANSMEMBRANE PROTEIN			Rv2058c-S	50S ribosomal protein L28-2			Rv3424c-S	Uncharacterized protein Rv3424c/MT3532.2
				Rv0055-AS	30S ribosomal protein S18 1			Rv1507c-AS	Uncharacterized protein Rv1507c/MT1555
				Rv0788-AS	Phosphoribosylformylglycinamidine synthase 1 (EC 6.3.5.3) (Phosphoribosylformylglycinamidine synthase I) (FGAM synthase I)			Rv3745c-AS	Putative uncharacterized protein
				Rv0867c-S	POSSIBLE RESUSCITATION-PROMOTING FACTOR RPFA			Rv1778c-AS	Putative uncharacterized protein
				Rv1636-AS	Universal stress protein Rv1636/MT1672 (USP Rv1636)			Rv3645-S	Adenylate cyclase, putative (PROBABLE CONSERVED TRANSMEMBRANE PROTEIN)
				Rv0117-AS	OXIDATIVE STRESS RESPONSE REGULATORY PROTEIN OXYS (OxyS protein)			Rv3484-S	POSSIBLE CONSERVED PROTEIN CPSA
				Rv0240-S	Probable ribonuclease VapC24 (Probable RNase VapC24) (EC 3.1.-.-) (Toxin VapC24)			Rv1593c-S	Putative uncharacterized protein
				Rv1494-AS	Probable antitoxin MazE4			Rv1048c-S	Putative uncharacterized protein
				Rv2530c-S	Probable ribonuclease VapC39 (Probable RNase VapC39) (EC 3.1.-.-) (Toxin VapC39)			Rv0028-S	Uncharacterized protein Rv0028/MT0030.1
				Rv2801c-S	mRNA interferase MazF9 (EC 3.1.-.-) (Endoribonuclease MazF9) (Toxin MazF9)			Rv3485c-AS	PROBABLE SHORT-CHAIN TYPE DEHYDROGENASE/REDUCTASE (EC 1.-.-.-)
				Rv3358-S	Toxin RelK (EC 3.1.-.-) (Endoribonuclease YoeB) (Putative mRNA interferase RelE3) (Putative mRNA interferase YoeB) (Toxin YoeB)			Rv0826-S	Putative uncharacterized protein
				Rv2720-AS	LexA repressor (EC 3.4.21.88)			Rv3081-S	Putative uncharacterized protein
				Rv0735-AS	RNA polymerase sigma factor			Rv0892-AS	Uncharacterized monooxygenase Rv0892/MT0916 (EC 1.14.13.-)
				Rv0071-AS	POSSIBLE MATURASE			Rv3091-AS	Putative uncharacterized protein
				Rv3583c-AS	RNA polymerase-binding transcription factor CarD			Rv0312-S	CONSERVED HYPOTHETICAL PROLINE AND THREONINE RICH PROTEIN
				Rv3124-AS	Transcriptional regulatory protein MoaR1 (Molybdopterin biosynthesis positive regulator)			Rv1507.1-S	Putative uncharacterized protein
				Rv1189-S	POSSIBLE ALTERNATIVE RNA POLYMERASE SIGMA FACTOR SIGI (RNA polymerase sigma-70 factor, ECF subfamily)			Rv1356c-AS	Uncharacterized protein Rv1356c/MT1399
				Rv1152-AS	PROBABLE TRANSCRIPTIONAL REGULATORY PROTEIN (Transcriptional regulator, GntR family)			Rv1501-AS	Uncharacterized protein Rv1501/MT1550
				Rv0767c-S	Uncharacterized HTH-type transcriptional regulator Rv0767c/MT0791			Rv1948c-S	Putative uncharacterized protein
				Rv3557c-AS	HTH-type transcriptional repressor KstR2			Rv2432c-AS	Putative uncharacterized protein
				Rv1828-AS	Uncharacterized HTH-type transcriptional regulator Rv1828/MT1876			Rv2900c-AS	Uncharacterized protein Rv2900c/MT2968
				Rv1199c-S	Transposase for insertion sequence element IS1081			Rv0088-AS	Uncharacterized protein Rv0088/MT0096
				Rv3348-S	IS1608', transposase (POSSIBLE TRANSPOSASE) (PROBABLE TRANSPOSASE)			Rv2798c-AS	Putative uncharacterized protein
				Rv3348-AS	IS1608', transposase (POSSIBLE TRANSPOSASE) (PROBABLE TRANSPOSASE)			Rv1590-AS	Uncharacterized protein Rv1590/MT1625
				Rv0921-AS	IS1535, resolvase (POSSIBLE RESOLVASE)			Rv1057-S	Putative uncharacterized protein
				Rv3844-S	IS1608', transposase (POSSIBLE TRANSPOSASE) (PROBABLE TRANSPOSASE)			Rv1948c-AS	Putative uncharacterized protein
				Rv0369c-S	POSSIBLE MEMBRANE OXIDOREDUCTASE (EC 1.-.-.-)			Rv2452c-AS	Putative uncharacterized protein
				Rv0026-AS	Uncharacterized protein Rv0026/MT0029			Rv2451-AS	HYPOTHETICAL PROLINE AND SERINE RICH PROTEIN
				Rv1204c-AS	Putative uncharacterized protein			Rv2295-AS	UPF0167 protein Rv2295/MT2352
				Rv1889c-S	Putative uncharacterized protein			Rv0947c-S	?
				Rv2805-S	Putative uncharacterized protein			Rv3572-AS	Putative uncharacterized protein
				Rv0455c-AS	Putative uncharacterized protein			Rv1044-S	Putative uncharacterized protein
				Rv0205-AS	UPF0118 membrane protein Rv0205/MT0215			Rv1958c-S	Putative uncharacterized protein
				Rv0387c-S	Putative uncharacterized protein			Rv3538-AS	PROBABLE DEHYDROGENASE (EC 1.-.-.-)
				Rv2360c-AS	Putative uncharacterized protein			Rv0484c-AS	Uncharacterized oxidoreductase Rv0484c/MT0502 (EC 1.-.-.-)
				Rv0187-S	PROBABLE O-METHYLTRANSFERASE (EC 2.1.1.-)			Rv1359-AS	Uncharacterized protein Rv1359/MT1403
				Rv1320c-AS	Uncharacterized protein Rv1320c/MT1362			Rv0060-AS	Putative uncharacterized protein
				Rv2712c-AS	Putative uncharacterized protein			Rv1503c-S	Putative uncharacterized protein (Fragment)
				Rv3333c-S	HYPOTHETICAL PROLINE RICH PROTEIN			Rv1343c-AS	Uncharacterized protein Rv1343c/MT1384
				Rv2990c-AS	Putative uncharacterized protein			Rv0635-AS	UPF0336 protein Rv0635/MT0664
				Rv1087.1-S	Putative uncharacterized protein			Rv0325-AS	Putative uncharacterized protein
				Rv2706c-S	Putative uncharacterized protein			Rv0378-AS	CONSERVED HYPOTHETICAL GLYCINE RICH PROTEIN
				Rv1367c-S	Uncharacterized protein Rv1367c/MT1414			Rv2105-AS	Insertion element IS6110 uncharacterized 12.0 kDa protein
				Rv1597-AS	Putative uncharacterized protein			Rv1763-AS	Insertion element IS6110 uncharacterized 12.0 kDa protein
				Rv3007c-AS	POSSIBLE OXIDOREDUCTASE (EC 1.-.-.-)			Rv3184-AS	Insertion element IS6110 uncharacterized 12.0 kDa protein
				Rv0102-AS	Uncharacterized protein Rv0102/MT0111			Rv2168c-AS	Insertion element IS6110 uncharacterized 12.0 kDa protein
				Rv3902c-AS	Putative uncharacterized protein			Rv2648-AS	Insertion element IS6110 uncharacterized 12.0 kDa protein
				Rv3189-S	Putative uncharacterized protein			Rv3186-AS	Insertion element IS6110 uncharacterized 12.0 kDa protein
				Rv3311-AS	Putative uncharacterized protein			Rv1370c-AS,Rv1763-AS	Insertion element IS6110 uncharacterized 12.0 kDa protein
				Rv2242-AS	Uncharacterized protein Rv2242/MT2302			Rv3325-AS	Insertion element IS6110 uncharacterized 12.0 kDa protein
				Rv3766-AS	Putative uncharacterized protein			Rv3474-AS	Insertion element IS6110 uncharacterized 12.0 kDa protein
				Rv1995-S	Uncharacterized protein Rv1995/MT2051			Rv3381c-AS	Insertion element IS6110 uncharacterized 12.0 kDa protein
				Rv1508.1-S	Putative uncharacterized protein			Rv0795-AS	Insertion element IS6110 uncharacterized 12.0 kDa protein
				Rv2491-S	Putative uncharacterized protein			Rv2278-AS	Insertion element IS6110 uncharacterized 12.0 kDa protein
				Rv0521-S	POSSIBLE METHYLTRANSFERASE/METHYLASE (EC 2.1.1.-)			Rv2354-AS	Insertion element IS6110 uncharacterized 12.0 kDa protein
				Rv1505c-AS	Putative uncharacterized protein			Rv1370c-AS	Insertion element IS6110 uncharacterized 12.0 kDa protein
				Rv0008c-AS	Uncharacterized protein Rv0008c/MT0010			Rv2480c-AS	Insertion element IS6110 uncharacterized 12.0 kDa protein
				Rv0187-AS	PROBABLE O-METHYLTRANSFERASE (EC 2.1.1.-)			Rv2354-AS,Rv2815c-AS	Insertion element IS6110 uncharacterized 12.0 kDa protein
				Rv1519-S	Uncharacterized protein Rv1519/MT1569			Rv2815c-AS	Insertion element IS6110 uncharacterized 12.0 kDa protein
				Rv2427Ac-S	?			Rv1779c-S	HYPOTHETICAL INTEGRAL MEMBRANE PROTEIN
				Rv0193c-AS	Putative uncharacterized protein			Rv3690-AS	PROBABLE CONSERVED MEMBRANE PROTEIN
				Rv3748-AS	Putative uncharacterized protein			Rv2146c-AS	Possible conserved transmembrane protein
				Rv0257-S	Putative uncharacterized protein			Rv2707-S	PROBABLE CONSERVED TRANSMEMBRANE ALANINE AND LEUCINE RICH PROTEIN
				Rv0616c-AS	Putative uncharacterized protein			Rv2729c-S	PROBABLE CONSERVED INTEGRAL MEMBRANE ALANINE VALINE AND LEUCINE RICH PROTEIN
				Rv1115-AS	POSSIBLE EXPORTED PROTEIN			Rv2719c-AS	POSSIBLE CONSERVED MEMBRANE PROTEIN
				Rv2292c-S	Uncharacterized protein Rv2292c/MT2349			Rv3453-S	POSSIBLE CONSERVED TRANSMEMBRANE PROTEIN
				Rv3678c-AS	Putative uncharacterized protein			Rv1139c-AS	CONSERVED HYPOTHETICAL MEMBRANE PROTEIN
				Rv1980c-AS	Immunogenic protein MPT64 (Antigen MPT64)			Rv0306-AS	Nitroreductase, cobalamin biosynthesis protein (PUTATIVE OXIDOREDUCTASE) (EC 1.-.-.-)
				Rv1945-AS	Uncharacterized protein Rv1945/MT1995			Rv2977c-AS	Thiamine-monophosphate kinase (TMP kinase) (Thiamine-phosphate kinase) (EC 2.7.4.16)
				Rv3424c-AS	Uncharacterized protein Rv3424c/MT3532.2			Rv2142c-AS	Toxin ParE2
				Rv1205-AS	Putative uncharacterized protein
				Rv3845-AS	Putative uncharacterized protein
				Rv2644c-AS	Uncharacterized protein Rv2644c/MT2721.1
				Rv1342c-AS	Uncharacterized protein Rv1342c/MT1383
				Rv1805c-S	Putative uncharacterized protein
				Rv1693-AS	Putative uncharacterized protein
				Rv2886c-AS	Uncharacterized protein Rv2886c/MT2954
				Rv1574-S	Probable phiRV1 phage related protein
				Rv1377c-AS	PUTATIVE TRANSFERASE (EC 2.-.-.-)
				Rv0095c-S	Putative uncharacterized protein Rv0095c
				Rv1893-AS	Putative uncharacterized protein
				Rv0887c-AS	Uncharacterized protein Rv0887c/MT0910
				Rv2963-AS	PROBABLE INTEGRAL MEMBRANE PROTEIN (U0002f)
				Rv3454-S	PROBABLE CONSERVED INTEGRAL MEMBRANE PROTEIN
				Rv0347-AS	PROBABLE CONSERVED MEMBRANE PROTEIN
				Rv0658c-S	PROBABLE CONSERVED INTEGRAL MEMBRANE PROTEIN
				Rv0420c-S	POSSIBLE TRANSMEMBRANE PROTEIN
				Rv0451c-AS	Putative membrane protein mmpS4 (PGB14T-X)
				Rv0128-AS	PROBABLE CONSERVED TRANSMEMBRANE PROTEIN
				Rv3238c-AS	PROBABLE CONSERVED INTEGRAL MEMBRANE PROTEIN
				Rv2849c-AS	Cob(I)alamin adenosyltransferase (EC 2.5.1.17) (PROBABLE COB(I)ALAMIN ADENOSYLTRANSFERASE COBO (CORRINOID ADENOSYLTRANSFERASE) (CORRINOID ADOTRANSFERASE ACTIVITY)) (EC 2.5.1.17)
				Rv3607c-AS	Probable dihydroneopterin aldolase (DHNA) (EC 4.1.2.25)
